# Supplementary material for: Upregulation of breathing rate during running exercise by central locomotor circuits in mice
Source: Nat Commun. 2023 May 22;14:2939. doi: 10.1038/s41467-023-38583-6 (PMC10203288; doi:10.1038/s41467-023-38583-6)
Supplement: Supplementary file 3 — Source Data [file 41467_2023_38583_MOESM3_ESM.zip]

Archive with 25 entries (23 files):
- Fig1-g.xlsx
- Fig2-c_FigS3-b-c-d.xlsx
- Fig2-f_FigS3-f-g-h.xlsx
- Fig3-amplitude.xlsx
- Fig3-frequency.xlsx
- Fig4-e-f-i.xlsx
- Fig5-c,f,i_FigS9-c,f.xlsx
- Fig6-d,f_FigS11-b,d,e.xlsx
- Fig7-b,d.xlsx
- Fig7-f_FigS12-b-d.xlsx
- Fig7-h.xlsx
- FigS1-a.xlsx
- FigS4-b,c,e.xlsx
- FigS5-c,g.xlsx
- FigS5-d.xlsx
- FigS5-h.xlsx
- FigS6-b,c.xlsx
- FigS7-d.xlsx
- Fig S6d/analysis/
- Fig S6d/analysis/output script.mat
- Fig S6d/raw/
- Fig S6d/raw/1_cycle.mat
- Fig S6d/raw/2_cycle.mat
- Fig S6d/raw/3_cycle.mat
- Fig S6d/raw/4_cycle.mat
