# Supplementary material for: Upregulation of breathing rate during running exercise by central locomotor circuits in mice
Source: Nat Commun. 2023 May 22;14:2939. doi: 10.1038/s41467-023-38583-6 (PMC10203288; doi:10.1038/s41467-023-38583-6)
Supplement: Supplementary file 3 — Source Data [file 41467_2023_38583_MOESM3_ESM.zip › Fig1-g.xlsx]

## Sheet: Fig1-panel-g
Animal	side	Area µm²	# pix	# pixels/µm²	# pixels/µm² 10-3		# pix		# pix/µm²		# pixels/µm² 10-3				# pix	# pix/µm²	# pixels/µm² 10-3	# pix	# pix/µm²	# pixels/µm² 10-3
preBötC							ipsi preBötC	contra preBötC	ipsi preBötC	contra preBötC	ipsi preBötC	contra preBötC			ipsi preBötC	ipsi preBötC	ipsi preBötC	contra preBötC	contra preBötC	contra preBötC
1	ipsi	160000	1144	0.00715	7.15	Mean	1104.44	525.556	0.00687723	0.00327446	6.87723	3.27446		Mean	1104.44	0.00687723	6.87723	525.556	0.00327446	3.27446
	contra	160000	575	0.00359375	3.59375	1	905.333	393.333	0.00564583	0.0024554	5.64583	2.4554		1	905.333	0.00564583	5.64583	393.333	0.0024554	2.4554
	ipsi	160000	775	0.00484375	4.84375	2	926.667	539.667	0.00579167	0.00337292	5.79167	3.37292		2	926.667	0.00579167	5.79167	539.667	0.00337292	3.37292
	contra	160000	418	0.0026125	2.6125	3	1481.33	643.667	0.0091942	0.00399505	9.1942	3.99505		3	1481.33	0.0091942	9.1942	643.667	0.00399505	3.99505
	ipsi	161214	797	0.00494373	4.94373
	contra	161214	187	0.00115995	1.15995		# pix		# pix/µm²		# pixels/µm² 10-3				# pix	# pix/µm²	# pixels/µm² 10-3	# pix	# pix/µm²	# pixels/µm² 10-3
2	ipsi	160000	1548	0.009675	9.675		ipsi pF	contra pF	ipsi pF	contra pF	ipsi pF	contra pF			ipsi pF	ipsi pF	ipsi pF	contra pF	contra pF	contra pF
	contra	160000	649	0.00405625	4.05625	Mean	800.444	800.778	0.00225054	0.00222609	2.25054	2.22609		Mean	800.444	0.00225054	2.25054	800.778	0.00222609	2.22609
	ipsi	160000	855	0.00534375	5.34375	1	1139	1159.67	0.00279389	0.00281442	2.79389	2.81442		1	1139	0.00279389	2.79389	1159.67	0.00281442	2.81442
	contra	160000	253	0.00158125	1.58125	2	675.667	434	0.00218895	0.00120158	2.18895	1.20158		2	675.667	0.00218895	2.18895	434	0.00120158	1.20158
	ipsi	160000	377	0.00235625	2.35625	3	586.667	808.667	0.00176878	0.00266228	1.76878	2.66228		3	586.667	0.00176878	1.76878	808.667	0.00266228	2.66228
	contra	160000	717	0.00448125	4.48125
3	ipsi	161116	2478	0.0153802	15.3802		# pix		# pix/µm²		# pixels/µm² 10-3
	contra	161116	1026	0.00636808	6.36808		ipsi preBötC	ipsi pF	ipsi preBötC	ipsi pF	ipsi preBötC	ipsi pF
	ipsi	161116	976	0.00605775	6.05775	Mean	1104.44	800.444	0.00687723	0.00225054	6.87723	2.25054
	contra	161116	133	0.000825492	0.825492	1	905.333	1139	0.00564583	0.00279389	5.64583	2.79389
	ipsi	161116	990	0.00614464	6.14464	2	926.667	675.667	0.00579167	0.00218895	5.79167	2.18895
	contra	161116	772	0.00479158	4.79158	3	1481.33	586.667	0.0091942	0.00176878	9.1942	1.76878
pF
1	ipsi	346173	1008	0.00291184	2.91184		# pix		# pix/µm²		# pixels/µm² 10-3
	contra	437332	2098	0.00479727	4.79727		contra preBötC	contra pF	contra preBötC	contra pF	contra preBötC	contra pF
	ipsi	488827	1294	0.00264715	2.64715	Mean	525.556	800.778	0.00327446	0.00222609	3.27446	2.22609
	contra	425193	950	0.00223428	2.23428	1	393.333	1159.67	0.0024554	0.00281442	2.4554	2.81442
	ipsi	395016	1115	0.00282267	2.82267	2	539.667	434	0.00337292	0.00120158	3.37292	1.20158
	contra	305305	431	0.0014117	1.4117	3	643.667	808.667	0.00399505	0.00266228	3.99505	2.66228
2	ipsi	296047	823	0.00277997	2.77997
	contra	317277	215	0.000677641	0.677641
	ipsi	297720	654	0.00219669	2.19669		# pixels/µm² 10-3
	contra	249865	349	0.00139676	1.39676		ipsi preBötC	contra preBötC	ipsi pF	contra pF			Male	Female
	ipsi	345872	550	0.00159018	1.59018	Mean	6.87723	3.27446	2.25054	2.22609			2	1
	contra	482243	738	0.00153035	1.53035	1	5.64583	2.4554	2.79389	2.81442
3	ipsi	286678	520	0.00181388	1.81388	2	5.79167	3.37292	2.18895	1.20158
	contra	336562	731	0.00217196	2.17196	3	9.1942	3.99505	1.76878	2.66228
	ipsi	361051	748	0.00207173	2.07173	STDev	2.00788	0.774534	0.515323	0.890508
	contra	287595	994	0.00345624	3.45624
	ipsi	346304	492	0.00142072	1.42072
	contra	297205	701	0.00235864	2.35864
