# Supplementary material for: Upregulation of breathing rate during running exercise by central locomotor circuits in mice
Source: Nat Commun. 2023 May 22;14:2939. doi: 10.1038/s41467-023-38583-6 (PMC10203288; doi:10.1038/s41467-023-38583-6)
Supplement: Supplementary file 3 — Source Data [file 41467_2023_38583_MOESM3_ESM.zip › Fig2-c_FigS3-b-c-d.xlsx]

## Sheet: Fig2-c
224	190	0	0.848214	Nevents=	Bins	Xaxis	Mean cophase	Stdev		Male	Female
353	274	0	0.776204	489	[0; 0,1[	0.05	0.874053	0.146674		5	2
260	266	0	1.02308		[0,1; 0,2[	0.15	0.944683	0.174273
278	260	0	0.935252		[0,2; 0,3[	0.25	0.940156	0.156412
281	281	0	1		[0,3; 0,4[	0.35	0.848998	0.196145
249	246	0	0.987952		[0,4; 0,5[	0.45	0.793796	0.1752
274	225	0	0.821168		[0,5; 0,6[	0.55	0.77142	0.0995976
331	299	0	0.903323		[0,6 0,7[	0.65	0.859201	0.169848
317	193	0	0.608833		[0,7; 0,8[	0.75	0.898156	0.0727822
286	191	0	0.667832		[0,8; 0,9[	0.85	0.961281	0.0670039
433	217	0	0.501155		[0,9, 1]	0.95	1.06425	0.109093
403	263	0	0.652605
299	274	0	0.916388		Column A	Column B	Column C	Column D
271	278	0	1.02583		Control cycle	Perturbed cycle	Light phase	Phase-shift +3
221.6	191.8	0	0.865523
223	169	0.0224215	0.757848
219	213	0.0228311	0.972603
287	177	0.0243902	0.616725
266	154	0.0263158	0.578947
415	380	0.026506	0.915663
299	257	0.0267559	0.859532
327	221	0.0336391	0.675841
236	224	0.0338983	0.949153
251	236	0.0358566	0.940239
523	457	0.040153	0.873805
222	243	0.0405405	1.09459
265	254	0.0415094	0.958491
287	249	0.0418118	0.867596
561	537	0.0427807	0.957219
275	263	0.0436364	0.956364
235	241	0.0468085	1.02553
432	275	0.0578704	0.636574
323	312	0.0588235	0.965944
243	261	0.0617284	1.07407		Animals	Inspiratory time (I)
200	219	0.065	1.095		1	0.50079
412	372	0.065534	0.902913		2	0.381528
266.6	221.2	0.0667667	0.829707		3	0.445584
214	196	0.0700935	0.915888		4	0.438679
339	282	0.0707965	0.831858		5	0.381772
264	296	0.0719697	1.12121		6	0.394734
362	256	0.0828729	0.707182		7	0.599225
478	428	0.083682	0.895397		Mean	0.448902
285	284	0.0842105	0.996491
277	228	0.0866426	0.823105
311	254	0.0868167	0.81672
307	293	0.0879479	0.954397
335	241	0.0895522	0.719403
198.6	192.2	0.0896274	0.967774
208.2	218	0.0931796	1.04707
304	264	0.0986842	0.868421
513	420	0.103314	0.818713
299	298	0.103679	0.996656
233	220	0.107296	0.944206
232.4	203.6	0.111876	0.876076
238	199	0.113445	0.836134
299	288	0.113712	0.963211
277	301	0.115523	1.08664
223	224	0.116592	1.00448
317	268	0.116719	0.845426
361	325	0.119114	0.900277
318	312	0.119497	0.981132
257	137	0.124514	0.533074
425	401	0.124706	0.943529
263	255	0.125475	0.969582
183	164	0.125683	0.896175
214	142	0.126168	0.663551
277	269	0.126354	0.971119
316	251	0.126582	0.794304
177.6	179.2	0.127252	1.00901
279	261	0.129032	0.935484
279	244	0.129032	0.874552
324	282	0.12963	0.87037
195.8	241	0.132789	1.23085
280	302	0.135714	1.07857
280	288	0.139286	1.02857
236	237	0.139831	1.00424
479	420	0.139875	0.876827
345	262	0.142029	0.75942
315	337	0.146032	1.06984
393	385	0.147583	0.979644
243	233	0.148148	0.958848
162	235	0.148148	1.45062
296	241	0.148649	0.814189
348	321	0.152299	0.922414
180	185.8	0.153333	1.03222
258	226	0.155039	0.875969
296	322	0.162162	1.08784
214	172.6	0.163551	0.806542
197.8	97.4	0.163802	0.492417
299	340	0.167224	1.13712
466	399	0.167382	0.856223
288	260	0.170139	0.902778
302	305	0.172185	1.00993
213	242	0.183099	1.13615
299	322	0.183946	1.07692
282	296	0.184397	1.04965
263	213	0.186312	0.809886
317	196	0.189274	0.618297
598	531	0.190635	0.88796
124.2	181	0.193237	1.45733
433	359	0.196305	0.829099
407	377	0.19656	0.92629
234	243	0.196581	1.03846
202	221	0.19802	1.09406
278	289	0.201439	1.03957
223	208	0.201794	0.932735
296	307	0.202703	1.03716
260	197	0.207692	0.757692
280	237	0.210714	0.846429
417	383	0.211031	0.918465
229	236	0.213974	1.03057
240	301	0.229167	1.25417
345	436	0.231884	1.26377
295	305	0.233898	1.0339
298	178	0.234899	0.597315
473	455	0.236786	0.961945
219	230	0.237443	1.05023
263	204	0.243346	0.775665
388	382	0.252577	0.984536
224	249	0.258929	1.11161
239	223	0.259414	0.933054
304	271	0.259868	0.891447
280	272	0.260714	0.971429
278	196	0.26259	0.705036
323	290	0.272446	0.897833
238	262	0.273109	1.10084
258	246	0.275194	0.953488
243	190	0.27572	0.781893
285	263	0.277193	0.922807
353	305	0.27762	0.864023
391	319	0.278772	0.815857
224	177	0.28125	0.790179
269	310	0.282528	1.15242
221	241	0.285068	1.0905
356	307	0.286517	0.86236
302	351	0.288079	1.16225
367	326	0.291553	0.888283
230	255	0.295652	1.1087
334	249	0.296407	0.745509
492	414	0.296748	0.841463
172.8	122.8	0.298611	0.710648
301	258	0.302326	0.857143
218	244	0.302752	1.11927
218	247	0.302752	1.13303
204	213	0.303922	1.04412
240	167	0.304167	0.695833
219	221	0.305936	1.00913
217	230	0.313364	1.05991
317	161	0.321767	0.507886
296	260	0.324324	0.878378
286	314	0.325175	1.0979
227	236	0.325991	1.03965
230.8	169.4	0.328423	0.733969
219	282	0.328767	1.28767
219.6	213	0.330601	0.969945
257	216	0.330739	0.840467
266	304	0.330827	1.14286
214	258	0.331776	1.20561
233	158.2	0.333047	0.67897
277	172	0.33574	0.620939
309	180	0.33657	0.582524
277	333	0.33935	1.20217
238	238	0.340336	1
341	348	0.343109	1.02053
441	394	0.344671	0.893424
317	177	0.347003	0.55836
221	230	0.348416	1.04072
275	222	0.349091	0.807273
263	227	0.353612	0.863118
313	178	0.357827	0.56869
254	214	0.358268	0.84252
239	208	0.359833	0.870293
187.4	161.4	0.361793	0.861259
286	173	0.363636	0.604895
343	324	0.364431	0.944606
292	242	0.369863	0.828767
237	193	0.371308	0.814346
257	204	0.373541	0.793774
309	178	0.375405	0.576052
207.6	193	0.375723	0.929672
211.6	127.8	0.377127	0.60397
363	220	0.37741	0.606061
219.8	156.2	0.379436	0.710646
253	166	0.383399	0.656126
203	165	0.384236	0.812808
343	293	0.38484	0.854227
196.8	146.8	0.385163	0.745935
223	134	0.38565	0.600897
261	196	0.386973	0.750958
258	181	0.387597	0.70155
177.6	203.4	0.390766	1.14527
199	146	0.39196	0.733668
200	138	0.395	0.69
356	279	0.398876	0.783708
209	193.2	0.399043	0.924402
305	191	0.4	0.62623
336	205	0.401786	0.610119
221	205	0.402715	0.927602
245	180	0.404082	0.734694
281	247	0.405694	0.879004
297	188	0.407407	0.632997
293	187	0.412969	0.638225
288	253	0.413194	0.878472
220	177.1	0.414091	0.805
185.8	150.6	0.419806	0.810549
219	152	0.420091	0.694064
299	204	0.421405	0.682274
225	299	0.422222	1.32889
241	152	0.423237	0.630705
304	200	0.424342	0.657895
285	183	0.424561	0.642105
214.8	177.6	0.428305	0.826816
188	133.8	0.429787	0.711702
272	210	0.430147	0.772059
253	167	0.43083	0.660079
276	235	0.431159	0.851449
280	190	0.432143	0.678571
203	257	0.433498	1.26601
304	178	0.434211	0.585526
244	166	0.434426	0.680328
283	221	0.434629	0.780919
209	257	0.435407	1.22967
285	223	0.438596	0.782456
152	156.4	0.443421	1.02895
187.8	157.6	0.446219	0.839191
291	215	0.446735	0.738832
234	162	0.448718	0.692308
225	164	0.448889	0.728889
240	248	0.45	1.03333
288	184	0.451389	0.638889
277	219	0.454874	0.790614
312	208	0.455128	0.666667
351	266	0.45584	0.757835
214	207	0.457944	0.96729
312	194	0.458333	0.621795
359	290	0.45961	0.807799
285	198	0.463158	0.694737
301	228	0.465116	0.757475
261	226	0.467433	0.8659
263	198	0.467681	0.752852
279	199	0.469534	0.713262
191	155.8	0.470157	0.815707
222	280	0.472973	1.26126
356	238	0.474719	0.668539
204	257	0.47549	1.2598
248	199	0.475806	0.802419
323	217	0.47678	0.671827
175.8	157.8	0.477816	0.897611
258	167	0.48062	0.647287
518	315	0.482625	0.608108
251	202	0.49004	0.804781
310	200	0.490323	0.645161
197	169.4	0.491371	0.859898
191.6	175	0.491649	0.913361
307	221	0.491857	0.71987
260	254	0.492308	0.976923
243	178	0.493827	0.73251
326	212	0.493865	0.650307
257	197	0.498054	0.766537
221	157	0.502262	0.710407
367	247	0.504087	0.673025
287	248	0.508711	0.864111
263	209	0.509506	0.794677
264	180	0.511364	0.681818
277	197	0.512635	0.711191
293	205	0.515358	0.699659
323	223	0.517028	0.690402
299	204	0.521739	0.682274
198	199.6	0.525253	1.00808
260	203	0.526923	0.780769
288	199	0.53125	0.690972
348	258	0.534483	0.741379
211	207	0.535545	0.981043
220	163	0.536364	0.740909
266	221	0.537594	0.830827
381	262	0.538058	0.687664
243	204	0.539095	0.839506
318	220	0.540881	0.691824
282	199	0.542553	0.705674
335	239	0.546269	0.713433
294	232	0.547619	0.789116
261	191	0.547893	0.731801
353	236	0.549575	0.668555
229	173	0.550218	0.755459
336	242	0.550595	0.720238
207	159	0.550725	0.768116
336	264	0.556548	0.785714
280	218	0.557143	0.778571
299	235	0.558528	0.785953
201.8	240.6	0.55996	1.19227
393	282	0.562341	0.717557
246	184	0.565041	0.747967
341	253	0.565982	0.741935
295	216	0.566102	0.732203
290	233	0.568966	0.803448
282	228	0.570922	0.808511
230	177	0.573913	0.769565
478	332	0.583682	0.694561
260	248	0.584615	0.953846
299	221	0.585284	0.73913
170	118.6	0.585882	0.697647
264	198	0.590909	0.75
311	247	0.59164	0.794212
262	224	0.59542	0.854962
204	160	0.598039	0.784314
433	342	0.600462	0.789838
219	179	0.60274	0.817352
300	222	0.603333	0.74
308	225	0.603896	0.730519
233	194	0.60515	0.832618
337	247	0.608309	0.732938
240	196	0.608333	0.816667
278	222	0.611511	0.798561
305	236	0.613115	0.77377
375	313	0.616	0.834667
309	240	0.618123	0.776699
299	242	0.618729	0.809365
441	394	0.621315	0.893424
225	200	0.622222	0.888889
375	293	0.629333	0.781333
219	181	0.630137	0.826484
344	253	0.630814	0.735465
298	235	0.630872	0.788591
197.6	293.6	0.63664	1.48583
234	228	0.636752	0.974359
299	248	0.638796	0.829431
258.2	187.6	0.63904	0.726569
258	216	0.639535	0.837209
207	178	0.642512	0.859903
223	190	0.64574	0.852018
288	232	0.645833	0.805556
249	191	0.646586	0.767068
378	272	0.648148	0.719577
299	242	0.648829	0.809365
220	185	0.65	0.840909
266	221	0.650376	0.830827
266	218	0.650376	0.819549
277	241	0.65343	0.870036
220	191	0.654545	0.868182
296	221	0.655405	0.746622
260	439	0.657692	1.68846
223	182	0.659193	0.816143
282	237	0.659574	0.840426
356	290	0.662921	0.814607
205	172	0.663415	0.839024
375	311	0.664	0.829333
279	220	0.670251	0.78853
262	227	0.671756	0.866412
252	222.8	0.673016	0.884127
257	212	0.673152	0.824903
312	250	0.679487	0.801282
244	215	0.680328	0.881148
321	263	0.685358	0.819315
230	197	0.686957	0.856522
292	243	0.688356	0.832192
423	422	0.690307	0.997636
299	243	0.695652	0.812709
197.6	267.6	0.697368	1.35425
239	215	0.698745	0.899582
269	215	0.698885	0.799257
417	374	0.70024	0.896882
215	180	0.702326	0.837209
259	265	0.706564	1.02317
240	199	0.708333	0.829167
316	279	0.712025	0.882911
299	261	0.712375	0.87291
254	219	0.712598	0.862205
227	196	0.713656	0.863436
317	239	0.716088	0.753943
280	238	0.717857	0.85
213.2	164.6	0.719512	0.772045
438	478	0.721461	1.09132
309	266	0.721683	0.860841
277	242	0.722022	0.873646
312	264	0.724359	0.846154
280	239	0.728571	0.853571
315	274	0.730159	0.869841
245	224	0.730612	0.914286
316	264	0.737342	0.835443
282	263	0.737589	0.932624
312	271	0.740385	0.86859
211.4	172.8	0.740776	0.817408
274	249	0.740876	0.908759
243	219	0.744856	0.901235
341	305	0.744868	0.894428
473	414	0.7463	0.875264
266	242	0.74812	0.909774
266	236	0.75188	0.887218
279	260	0.756272	0.9319
226	218	0.756637	0.964602
309	267	0.757282	0.864078
114.6	116.2	0.760908	1.01396
401	357	0.763092	0.890274
308	275	0.766234	0.892857
439	393	0.767654	0.895216
213.2	254.4	0.769231	1.19325
574	484	0.773519	0.843206
308	272	0.775974	0.883117
280	261	0.778571	0.932143
280	280	0.778571	1
281	248	0.779359	0.882562
263	236	0.78327	0.897338
284	257	0.788732	0.90493
367	341	0.790191	0.929155
322	295	0.791925	0.916149
194	177	0.793814	0.912371
323	288	0.798762	0.891641
269	239	0.799257	0.888476
216	196	0.800926	0.907407
237.6	215	0.803872	0.904882
240	220	0.804167	0.916667
307	278	0.807818	0.905537
222	209	0.810811	0.941441
323	297	0.811146	0.919505
340	321	0.811765	0.944118
399	372	0.81203	0.932331
199	162	0.81407	0.81407
263	239	0.81749	0.908745
285	275	0.817544	0.964912
248	236	0.818548	0.951613
195	159.8	0.819487	0.819487
457	436	0.820569	0.954048
240	219	0.829167	0.9125
385	360	0.833766	0.935065
345	312	0.834783	0.904348
254	242	0.838583	0.952756
341	324	0.83871	0.950147
307	296	0.840391	0.964169
197	246	0.847716	1.24873
281	270	0.850534	0.960854
377	361	0.851459	0.95756
309	292	0.854369	0.944984
272	266	0.856618	0.977941
295	281	0.857627	0.952542
340	300	0.861765	0.882353
240	240	0.8625	1
284	282	0.862676	0.992958
223	219	0.865471	0.982063
207	211	0.869565	1.01932
288	293	0.875	1.01736
381	359	0.87664	0.942257
285	281	0.877193	0.985965
167	179	0.88024	1.07186
222	225	0.882883	1.01351
454	462	0.88326	1.01762
481	436	0.883576	0.906445
247	252	0.88664	1.02024
260	260	0.888462	1
299	301	0.889632	1.00669
174.2	176	0.889782	1.01033
277	269	0.891697	0.971119
275	269	0.894545	0.978182
285	283	0.898246	0.992982
344	325	0.906977	0.944767
521	518	0.907869	0.994242
307	302	0.912052	0.983713
240	252	0.9125	1.05
234	241	0.918803	1.02991
303	324	0.920792	1.06931
319	310	0.924765	0.971787
153.4	229.2	0.925684	1.49413
285	295	0.926316	1.03509
272	282	0.926471	1.03676
214	204	0.929907	0.953271
309	309	0.932039	1
163	231	0.932515	1.41718
430	441	0.932558	1.02558
313	303	0.932907	0.968051
420	420	0.95	1
281	291	0.950178	1.03559
187	211	0.951872	1.12834
340	343	0.952941	1.00882
279	288	0.953405	1.03226
302	305	0.953642	1.00993
338	343	0.95858	1.01479
274	318	0.959854	1.16058
499	542	0.963928	1.08617
333	347	0.963964	1.04204
260	296	0.965385	1.13846
267	279	0.966292	1.04494
292	311	0.972603	1.06507
249	255	0.975904	1.0241
263	281	0.977186	1.06844
150.2	160	0.978695	1.06525
205	219	0.985366	1.06829
276	288	0.98913	1.04348
282	306	0.989362	1.08511
299	323	1	1.08027
175	199	1	1.13714

## Sheet: FigS3-b
224	194	0	0.866071	Nevents=	Bins	Xaxis	Mean cophase	Stdev
353	282	0	0.798867	489	[0; 0,1[	0.05	0.829269	0.114959
260	228	0	0.876923		[0,1; 0,2[	0.15	0.835871	0.163976
278	199	0	0.715827		[0,2; 0,3[	0.25	0.81547	0.140647
281	221	0	0.786477		[0,3; 0,4[	0.35	0.704888	0.18368
249	202	0	0.811245		[0,4; 0,5[	0.45	0.71282	0.152162
274	227	0	0.828467		[0,5; 0,6[	0.55	0.718848	0.1488
331	299	0	0.903323		[0,6 0,7[	0.65	0.769569	0.138814
317	227	0	0.716088		[0,7; 0,8[	0.75	0.818319	0.117638
286	240	0	0.839161		[0,8; 0,9[	0.85	0.885039	0.123027
433	312	0	0.720554		[0,9, 1]	0.95	0.905037	0.110337
403	273	0	0.677419
299	260	0	0.869565		Column A	Column B	Column C	Column D
271	274	0	1.01107		Control cycle	Perturbed cycle	Light phase	Phase-shift +3
221.6	196	0	0.884477
223	189	0.0224215	0.847534
219	198	0.0228311	0.90411
287	177	0.0243902	0.616725
266	169	0.0263158	0.635338
415	297	0.026506	0.715663
299	241	0.0267559	0.80602
327	216	0.0336391	0.66055
236	216	0.0338983	0.915254
251	262	0.0358566	1.04382
523	449	0.040153	0.858509
222	167	0.0405405	0.752252
265	267	0.0415094	1.00755
287	205	0.0418118	0.714286
561	497	0.0427807	0.885918
275	218	0.0436364	0.792727
235	219	0.0468085	0.931915
432	287	0.0578704	0.664352
323	283	0.0588235	0.876161
243	213	0.0617284	0.876543
200	221	0.065	1.105
412	361	0.065534	0.876214
266.6	163	0.0667667	0.611403
214	185	0.0700935	0.864486
339	283	0.0707965	0.834808
264	283	0.0719697	1.07197
362	299	0.0828729	0.825967
478	340	0.083682	0.711297
285	267	0.0842105	0.936842
277	213	0.0866426	0.768953
311	290	0.0868167	0.932476
307	277	0.0879479	0.90228
335	284	0.0895522	0.847761
198.6	176	0.0896274	0.886203
208.2	145.2	0.0931796	0.697406
304	237	0.0986842	0.779605
513	372	0.103314	0.725146
299	285	0.103679	0.953177
233	219	0.107296	0.939914
232.4	134	0.111876	0.576592
238	178	0.113445	0.747899
299	241	0.113712	0.80602
277	280	0.115523	1.01083
223	199	0.116592	0.892377
317	273	0.116719	0.861199
361	321	0.119114	0.889197
318	258	0.119497	0.811321
257	184	0.124514	0.715953
425	396	0.124706	0.931765
263	222	0.125475	0.844106
183	173	0.125683	0.945355
214	67.4	0.126168	0.314953
277	242	0.126354	0.873646
316	222	0.126582	0.702532
177.6	140.6	0.127252	0.791667
279	244	0.129032	0.874552
279	241	0.129032	0.863799
324	278	0.12963	0.858025
195.8	154	0.132789	0.786517
280	259	0.135714	0.925
280	265	0.139286	0.946429
236	202	0.139831	0.855932
479	388	0.139875	0.810021
345	260	0.142029	0.753623
315	299	0.146032	0.949206
393	308	0.147583	0.783715
243	201	0.148148	0.82716
162	225	0.148148	1.38889
296	211	0.148649	0.712838
348	298	0.152299	0.856322
180	132.4	0.153333	0.735556
258	207	0.155039	0.802326
296	283	0.162162	0.956081
214	176	0.163551	0.82243
197.8	86	0.163802	0.434783
299	282	0.167224	0.943144
466	356	0.167382	0.763948
288	203	0.170139	0.704861
302	253	0.172185	0.837748
213	226	0.183099	1.06103
299	260	0.183946	0.869565
282	279	0.184397	0.989362
263	227	0.186312	0.863118
317	221	0.189274	0.697161
598	292	0.190635	0.488294
124.2	142	0.193237	1.14332
433	345	0.196305	0.796767
407	310	0.19656	0.761671
234	220	0.196581	0.940171
202	202	0.19802	1
278	159	0.201439	0.571942
223	155	0.201794	0.695067
296	273	0.202703	0.922297
260	197	0.207692	0.757692
280	188	0.210714	0.671429
417	290	0.211031	0.695444
229	214	0.213974	0.934498
240	271	0.229167	1.12917
345	338	0.231884	0.97971
295	274	0.233898	0.928814
298	184	0.234899	0.61745
473	380	0.236786	0.803383
219	219	0.237443	1
263	213	0.243346	0.809886
388	292	0.252577	0.752577
224	218	0.258929	0.973214
239	183	0.259414	0.76569
304	219	0.259868	0.720395
280	207	0.260714	0.739286
278	187	0.26259	0.672662
323	271	0.272446	0.839009
238	213	0.273109	0.894958
258	231	0.275194	0.895349
243	149	0.27572	0.613169
285	227	0.277193	0.796491
353	255	0.27762	0.72238
391	287	0.278772	0.734015
224	182	0.28125	0.8125
269	289	0.282528	1.07435
221	221	0.285068	1
356	196	0.286517	0.550562
302	260	0.288079	0.860927
367	293	0.291553	0.798365
230	218	0.295652	0.947826
334	296	0.296407	0.886228
492	335	0.296748	0.680894
172.8	159.8	0.298611	0.924769
301	222	0.302326	0.737542
218	221	0.302752	1.01376
218	220	0.302752	1.00917
204	168	0.303922	0.823529
240	155	0.304167	0.645833
219	165	0.305936	0.753425
217	180	0.313364	0.829493
317	159	0.321767	0.501577
296	225	0.324324	0.760135
286	261	0.325175	0.912587
227	187	0.325991	0.823789
230.8	77.6	0.328423	0.336222
219	229	0.328767	1.04566
219.6	105	0.330601	0.478142
257	199	0.330739	0.774319
266	214	0.330827	0.804511
214	198	0.331776	0.925234
233	79.2	0.333047	0.339914
277	175	0.33574	0.631769
309	198	0.33657	0.640777
277	221	0.33935	0.797834
238	228	0.340336	0.957983
341	233	0.343109	0.683284
441	327	0.344671	0.741497
317	229	0.347003	0.722397
221	190	0.348416	0.859729
275	203	0.349091	0.738182
263	252	0.353612	0.958175
313	179	0.357827	0.571885
254	204	0.358268	0.80315
239	180	0.359833	0.753138
187.4	113.2	0.361793	0.604055
286	212	0.363636	0.741259
343	308	0.364431	0.897959
292	216	0.369863	0.739726
237	175	0.371308	0.738397
257	190	0.373541	0.7393
309	202	0.375405	0.653722
207.6	170	0.375723	0.818882
211.6	79.8	0.377127	0.377127
363	239	0.37741	0.658402
219.8	78.2	0.379436	0.355778
253	170	0.383399	0.671937
203	100	0.384236	0.492611
343	267	0.38484	0.778426
196.8	80.8	0.385163	0.410569
223	188	0.38565	0.843049
261	166	0.386973	0.636015
258	178	0.387597	0.689922
177.6	85.6	0.390766	0.481982
199	86.2	0.39196	0.433166
200	118	0.395	0.59
356	338	0.398876	0.949438
209	81	0.399043	0.38756
305	219	0.4	0.718033
336	218	0.401786	0.64881
221	199	0.402715	0.900452
245	203	0.404082	0.828571
281	284	0.405694	1.01068
297	215	0.407407	0.723906
293	173	0.412969	0.590444
288	184	0.413194	0.638889
220	209	0.414091	0.95
185.8	91.6	0.419806	0.493003
219	172	0.420091	0.785388
299	196	0.421405	0.655518
225	194	0.422222	0.862222
241	168	0.423237	0.697095
304	159	0.424342	0.523026
285	188	0.424561	0.659649
214.8	66.2	0.428305	0.308194
188	202	0.429787	1.07447
272	185	0.430147	0.680147
253	164	0.43083	0.648221
276	196	0.431159	0.710145
280	166	0.432143	0.592857
203	171	0.433498	0.842365
304	215	0.434211	0.707237
244	167	0.434426	0.684426
283	218	0.434629	0.770318
209	193	0.435407	0.923445
285	202	0.438596	0.708772
152	118.4	0.443421	0.778947
187.8	151.8	0.446219	0.808307
291	226	0.446735	0.776632
234	161	0.448718	0.688034
225	158	0.448889	0.702222
240	204	0.45	0.85
288	253	0.451389	0.878472
277	227	0.454874	0.819495
312	233	0.455128	0.746795
351	276	0.45584	0.786325
214	187	0.457944	0.873832
312	196	0.458333	0.628205
359	287	0.45961	0.799443
285	195	0.463158	0.684211
301	196	0.465116	0.651163
261	175	0.467433	0.670498
263	185	0.467681	0.703422
279	200	0.469534	0.716846
191	78	0.470157	0.408377
222	198	0.472973	0.891892
356	211	0.474719	0.592697
204	197	0.47549	0.965686
248	215	0.475806	0.866935
323	160	0.47678	0.495356
175.8	95.8	0.477816	0.544937
258	159	0.48062	0.616279
518	337	0.482625	0.650579
251	178	0.49004	0.709163
310	145	0.490323	0.467742
197	56.6	0.491371	0.28731
191.6	107.6	0.491649	0.561587
307	213	0.491857	0.693811
260	194	0.492308	0.746154
243	158	0.493827	0.650206
326	226	0.493865	0.693252
257	226	0.498054	0.879377
221	161	0.502262	0.728507
367	165	0.504087	0.449591
287	210	0.508711	0.731707
263	173	0.509506	0.657795
264	219	0.511364	0.829545
277	203	0.512635	0.732852
293	196	0.515358	0.668942
323	253	0.517028	0.783282
299	172	0.521739	0.575251
198	136	0.525253	0.686869
260	197	0.526923	0.757692
288	161	0.53125	0.559028
348	258	0.534483	0.741379
211	89.8	0.535545	0.425592
220	173	0.536364	0.786364
266	203	0.537594	0.763158
381	256	0.538058	0.671916
243	178	0.539095	0.73251
318	237	0.540881	0.745283
282	194	0.542553	0.687943
335	258	0.546269	0.770149
294	226	0.547619	0.768707
261	167	0.547893	0.639847
353	220	0.549575	0.623229
229	157	0.550218	0.68559
336	162	0.550595	0.482143
207	145	0.550725	0.700483
336	262	0.556548	0.779762
280	221	0.557143	0.789286
299	247	0.558528	0.826087
201.8	85.6	0.55996	0.424182
393	266	0.562341	0.676845
246	260	0.565041	1.05691
341	193	0.565982	0.565982
295	267	0.566102	0.905085
290	159	0.568966	0.548276
282	210	0.570922	0.744681
230	170	0.573913	0.73913
478	290	0.583682	0.606695
260	181	0.584615	0.696154
299	272	0.585284	0.909699
170	204	0.585882	1.2
264	264	0.590909	1
311	214	0.59164	0.688103
262	194	0.59542	0.740458
204	160	0.598039	0.784314
433	303	0.600462	0.699769
219	170	0.60274	0.776256
300	199	0.603333	0.663333
308	182	0.603896	0.590909
233	175	0.60515	0.751073
337	257	0.608309	0.762611
240	184	0.608333	0.766667
278	233	0.611511	0.838129
305	246	0.613115	0.806557
375	268	0.616	0.714667
309	267	0.618123	0.864078
299	182	0.618729	0.608696
441	404	0.621315	0.9161
225	167	0.622222	0.742222
375	272	0.629333	0.725333
219	178	0.630137	0.812785
344	187	0.630814	0.543605
298	217	0.630872	0.728188
197.6	261.6	0.63664	1.32389
234	196	0.636752	0.837607
299	168	0.638796	0.561873
258.2	205	0.63904	0.793958
258	174	0.639535	0.674419
207	111	0.642512	0.536232
223	174	0.64574	0.780269
288	239	0.645833	0.829861
249	192	0.646586	0.771084
378	184	0.648148	0.486772
299	242	0.648829	0.809365
220	175	0.65	0.795455
266	221	0.650376	0.830827
266	212	0.650376	0.796992
277	238	0.65343	0.859206
220	183	0.654545	0.831818
296	239	0.655405	0.807432
260	214	0.657692	0.823077
223	121	0.659193	0.542601
282	206	0.659574	0.730496
356	199	0.662921	0.558989
205	141	0.663415	0.687805
375	268	0.664	0.714667
279	225	0.670251	0.806452
262	234	0.671756	0.89313
252	168	0.673016	0.666667
257	215	0.673152	0.836576
312	267	0.679487	0.855769
244	199	0.680328	0.815574
321	179	0.685358	0.557632
230	184	0.686957	0.8
292	257	0.688356	0.880137
423	438	0.690307	1.03546
299	250	0.695652	0.83612
197.6	194	0.697368	0.981781
239	183	0.698745	0.76569
269	242	0.698885	0.899628
417	351	0.70024	0.841727
215	184	0.702326	0.855814
259	251	0.706564	0.969112
240	213	0.708333	0.8875
316	188	0.712025	0.594937
299	156	0.712375	0.521739
254	213	0.712598	0.838583
227	180	0.713656	0.792952
317	269	0.716088	0.84858
280	210	0.717857	0.75
213.2	187.4	0.719512	0.878987
438	319	0.721461	0.728311
309	258	0.721683	0.834951
277	187	0.722022	0.67509
312	299	0.724359	0.958333
280	204	0.728571	0.728571
315	238	0.730159	0.755556
245	203	0.730612	0.828571
316	239	0.737342	0.756329
282	238	0.737589	0.843972
312	195	0.740385	0.625
211.4	184	0.740776	0.870388
274	230	0.740876	0.839416
243	222	0.744856	0.91358
341	236	0.744868	0.692082
473	401	0.7463	0.84778
266	231	0.74812	0.868421
266	239	0.75188	0.898496
279	227	0.756272	0.81362
226	212	0.756637	0.938053
309	216	0.757282	0.699029
114.6	142	0.760908	1.23909
401	337	0.763092	0.840399
308	230	0.766234	0.746753
439	297	0.767654	0.676538
213.2	200.2	0.769231	0.939024
574	340	0.773519	0.592334
308	239	0.775974	0.775974
280	218	0.778571	0.778571
280	245	0.778571	0.875
281	237	0.779359	0.843416
263	242	0.78327	0.920152
284	242	0.788732	0.852113
367	292	0.790191	0.79564
322	284	0.791925	0.881988
194	177	0.793814	0.912371
323	274	0.798762	0.848297
269	233	0.799257	0.866171
216	222	0.800926	1.02778
237.6	263	0.803872	1.1069
240	220	0.804167	0.916667
307	293	0.807818	0.954397
222	197	0.810811	0.887387
323	244	0.811146	0.755418
340	239	0.811765	0.702941
399	340	0.81203	0.85213
199	212	0.81407	1.06533
263	239	0.81749	0.908745
285	247	0.817544	0.866667
248	242	0.818548	0.975806
195	189	0.819487	0.969231
457	356	0.820569	0.778993
240	213	0.829167	0.8875
385	295	0.833766	0.766234
345	189	0.834783	0.547826
254	222	0.838583	0.874016
341	300	0.83871	0.879765
307	258	0.840391	0.840391
197	248	0.847716	1.25888
281	250	0.850534	0.88968
377	282	0.851459	0.748011
309	281	0.854369	0.909385
272	218	0.856618	0.801471
295	253	0.857627	0.857627
340	265	0.861765	0.779412
240	207	0.8625	0.8625
284	256	0.862676	0.901408
223	193	0.865471	0.865471
207	218	0.869565	1.05314
288	249	0.875	0.864583
381	318	0.87664	0.834646
285	250	0.877193	0.877193
167	157	0.88024	0.94012
222	214	0.882883	0.963964
454	457	0.88326	1.00661
481	316	0.883576	0.656965
247	203	0.88664	0.821862
260	246	0.888462	0.946154
299	261	0.889632	0.87291
174.2	189	0.889782	1.08496
277	215	0.891697	0.776173
275	234	0.894545	0.850909
285	239	0.898246	0.838596
344	304	0.906977	0.883721
521	361	0.907869	0.692898
307	258	0.912052	0.840391
240	226	0.9125	0.941667
234	210	0.918803	0.897436
303	303	0.920792	1
319	269	0.924765	0.84326
153.4	134.2	0.925684	0.874837
285	243	0.926316	0.852632
272	223	0.926471	0.819853
214	192	0.929907	0.897196
309	253	0.932039	0.81877
163	173	0.932515	1.06135
430	359	0.932558	0.834884
313	281	0.932907	0.897764
420	337	0.95	0.802381
281	271	0.950178	0.964413
187	178	0.951872	0.951872
340	340	0.952941	1
279	233	0.953405	0.835125
302	253	0.953642	0.837748
338	276	0.95858	0.816568
274	243	0.959854	0.886861
499	415	0.963928	0.831663
333	222	0.963964	0.666667
260	272	0.965385	1.04615
267	237	0.966292	0.88764
292	250	0.972603	0.856164
249	247	0.975904	0.991968
263	242	0.977186	0.920152
150.2	171	0.978695	1.13848
205	237	0.985366	1.1561
276	270	0.98913	0.978261
282	257	0.989362	0.911348
299	245	1	0.819398
175	197	1	1.12571

## Sheet: FigS3-c
224	191	0	0.852679	Nevents=	Bins	Xaxis	Mean cophase	Stdev
353	295	0	0.835694	489	[0; 0,1[	0.05	0.927912	0.108157
260	248	0	0.953846		[0,1; 0,2[	0.15	0.936577	0.163201
278	222	0	0.798561		[0,2; 0,3[	0.25	0.882651	0.116466
281	263	0	0.935943		[0,3; 0,4[	0.35	0.878223	0.108993
249	228	0	0.915663		[0,4; 0,5[	0.45	0.869381	0.121863
274	236	0	0.861314		[0,5; 0,6[	0.55	0.871828	0.13665
331	301	0	0.909366		[0,6 0,7[	0.65	0.868718	0.103786
317	320	0	1.00946		[0,7; 0,8[	0.75	0.877835	0.14027
286	286	0	1		[0,8; 0,9[	0.85	0.88816	0.101994
433	327	0	0.755196		[0,9, 1]	0.95	0.942537	0.121417
403	381	0	0.945409
299	281	0	0.939799		Column A	Column B	Column C	Column D
271	288	0	1.06273		Control cycle	Perturbed cycle	Light phase	Phase-shift +3
221.6	214	0	0.965704
223	246	0.0224215	1.10314
219	209	0.0228311	0.954338
287	298	0.0243902	1.03833
266	244	0.0263158	0.917293
415	326	0.026506	0.785542
299	241	0.0267559	0.80602
327	304	0.0336391	0.929664
236	222	0.0338983	0.940678
251	287	0.0358566	1.14343
523	473	0.040153	0.904398
222	170	0.0405405	0.765766
265	273	0.0415094	1.03019
287	240	0.0418118	0.836237
561	385	0.0427807	0.686275
275	239	0.0436364	0.869091
235	243	0.0468085	1.03404
432	384	0.0578704	0.888889
323	293	0.0588235	0.907121
243	243	0.0617284	1
200	230	0.065	1.15
412	364	0.065534	0.883495
266.6	211.6	0.0667667	0.793698
214	201	0.0700935	0.939252
339	272	0.0707965	0.80236
264	320	0.0719697	1.21212
362	311	0.0828729	0.859116
478	409	0.083682	0.855649
285	302	0.0842105	1.05965
277	264	0.0866426	0.953069
311	314	0.0868167	1.00965
307	315	0.0879479	1.02606
335	317	0.0895522	0.946269
198.6	166.4	0.0896274	0.837865
208.2	193	0.0931796	0.926993
304	261	0.0986842	0.858553
513	385	0.103314	0.750487
299	299	0.103679	1
233	209	0.107296	0.896996
232.4	203.4	0.111876	0.875215
238	192	0.113445	0.806723
299	260	0.113712	0.869565
277	307	0.115523	1.1083
223	193	0.116592	0.865471
317	332	0.116719	1.04732
361	359	0.119114	0.99446
318	285	0.119497	0.896226
257	181	0.124514	0.70428
425	420	0.124706	0.988235
263	257	0.125475	0.977186
183	309	0.125683	1.68852
214	185.6	0.126168	0.86729
277	277	0.126354	1
316	296	0.126582	0.936709
177.6	176	0.127252	0.990991
279	255	0.129032	0.913978
279	238	0.129032	0.853047
324	302	0.12963	0.932099
195.8	210	0.132789	1.07252
280	299	0.135714	1.06786
280	289	0.139286	1.03214
236	205	0.139831	0.868644
479	393	0.139875	0.820459
345	256	0.142029	0.742029
315	301	0.146032	0.955556
393	330	0.147583	0.839695
243	245	0.148148	1.00823
162	162	0.148148	1
296	249	0.148649	0.841216
348	298	0.152299	0.856322
180	176	0.153333	0.977778
258	218	0.155039	0.844961
296	296	0.162162	1
214	196	0.163551	0.915888
197.8	180	0.163802	0.91001
299	295	0.167224	0.986622
466	372	0.167382	0.798283
288	244	0.170139	0.847222
302	274	0.172185	0.907285
213	245	0.183099	1.15023
299	274	0.183946	0.916388
282	282	0.184397	1
263	244	0.186312	0.927757
317	257	0.189274	0.810726
598	295	0.190635	0.493311
124.2	165	0.193237	1.3285
433	404	0.196305	0.933025
407	302	0.19656	0.742015
234	223	0.196581	0.952991
202	215	0.19802	1.06436
278	278	0.201439	1
223	174	0.201794	0.780269
296	278	0.202703	0.939189
260	218	0.207692	0.838462
280	253	0.210714	0.903571
417	282	0.211031	0.676259
229	207	0.213974	0.90393
240	271	0.229167	1.12917
345	343	0.231884	0.994203
295	292	0.233898	0.989831
298	213	0.234899	0.714765
473	364	0.236786	0.769556
219	226	0.237443	1.03196
263	205	0.243346	0.779468
388	330	0.252577	0.850515
224	215	0.258929	0.959821
239	213	0.259414	0.891213
304	266	0.259868	0.875
280	274	0.260714	0.978571
278	219	0.26259	0.78777
323	339	0.272446	1.04954
238	209	0.273109	0.878151
258	221	0.275194	0.856589
243	175	0.27572	0.720165
285	282	0.277193	0.989474
353	266	0.27762	0.753541
391	279	0.278772	0.713555
224	200	0.28125	0.892857
269	303	0.282528	1.12639
221	208	0.285068	0.941176
356	287	0.286517	0.80618
302	274	0.288079	0.907285
367	308	0.291553	0.839237
230	203	0.295652	0.882609
334	305	0.296407	0.913174
492	329	0.296748	0.668699
172.8	160	0.298611	0.925926
301	278	0.302326	0.923588
218	216	0.302752	0.990826
218	204	0.302752	0.93578
204	197	0.303922	0.965686
240	178	0.304167	0.741667
219	198	0.305936	0.90411
217	196	0.313364	0.903226
317	199	0.321767	0.62776
296	266	0.324324	0.898649
286	267	0.325175	0.933566
227	222	0.325991	0.977974
230.8	188	0.328423	0.814558
219	236	0.328767	1.07763
219.6	161.6	0.330601	0.735883
257	202	0.330739	0.785992
266	238	0.330827	0.894737
214	210	0.331776	0.981308
233	212	0.333047	0.909871
277	230	0.33574	0.830325
309	253	0.33657	0.81877
277	258	0.33935	0.931408
238	212	0.340336	0.890756
341	323	0.343109	0.947214
441	303	0.344671	0.687075
317	280	0.347003	0.883281
221	222	0.348416	1.00452
275	197	0.349091	0.716364
263	263	0.353612	1
313	260	0.357827	0.830671
254	218	0.358268	0.858268
239	206	0.359833	0.861925
187.4	181	0.361793	0.965848
286	282	0.363636	0.986014
343	329	0.364431	0.959184
292	243	0.369863	0.832192
237	184	0.371308	0.776371
257	181	0.373541	0.70428
309	261	0.375405	0.84466
207.6	191	0.375723	0.920039
211.6	199	0.377127	0.940454
363	274	0.37741	0.754821
219.8	197	0.379436	0.896269
253	236	0.383399	0.932806
203	185	0.384236	0.91133
343	300	0.38484	0.874636
196.8	194	0.385163	0.985772
223	229	0.38565	1.02691
261	190	0.386973	0.727969
258	207	0.387597	0.802326
177.6	201	0.390766	1.13176
199	120	0.39196	0.603015
200	152	0.395	0.76
356	324	0.398876	0.910112
209	191	0.399043	0.913876
305	257	0.4	0.842623
336	266	0.401786	0.791667
221	242	0.402715	1.09502
245	215	0.404082	0.877551
281	254	0.405694	0.903915
297	271	0.407407	0.912458
293	241	0.412969	0.822526
288	220	0.413194	0.763889
220	160	0.414091	0.727273
185.8	178	0.419806	0.958019
219	203	0.420091	0.926941
299	264	0.421405	0.882943
225	207	0.422222	0.92
241	199	0.423237	0.825726
304	208	0.424342	0.684211
285	237	0.424561	0.831579
214.8	178	0.428305	0.828678
188	157	0.429787	0.835106
272	194	0.430147	0.713235
253	210	0.43083	0.83004
276	208	0.431159	0.753623
280	208	0.432143	0.742857
203	201	0.433498	0.990148
304	269	0.434211	0.884868
244	215	0.434426	0.881148
283	251	0.434629	0.886926
209	220	0.435407	1.05263
285	217	0.438596	0.761404
152	165	0.443421	1.08553
187.8	187.8	0.446219	1
291	260	0.446735	0.893471
234	192	0.448718	0.820513
225	218	0.448889	0.968889
240	235	0.45	0.979167
288	299	0.451389	1.03819
277	238	0.454874	0.859206
312	295	0.455128	0.945513
351	319	0.45584	0.908832
214	206	0.457944	0.962617
312	215	0.458333	0.689103
359	295	0.45961	0.821727
285	257	0.463158	0.901754
301	240	0.465116	0.797342
261	202	0.467433	0.773946
263	200	0.467681	0.760456
279	216	0.469534	0.774194
191	221	0.470157	1.15707
222	219	0.472973	0.986486
356	278	0.474719	0.780899
204	226	0.47549	1.10784
248	239	0.475806	0.96371
323	196	0.47678	0.606811
175.8	193	0.477816	1.09784
258	196	0.48062	0.75969
518	340	0.482625	0.656371
251	181	0.49004	0.721116
310	253	0.490323	0.816129
197	162	0.491371	0.822335
191.6	188	0.491649	0.981211
307	242	0.491857	0.788274
260	215	0.492308	0.826923
243	178	0.493827	0.73251
326	272	0.493865	0.834356
257	281	0.498054	1.09339
221	188	0.502262	0.850679
367	277	0.504087	0.754768
287	222	0.508711	0.773519
263	200	0.509506	0.760456
264	257	0.511364	0.973485
277	219	0.512635	0.790614
293	299	0.515358	1.02048
323	266	0.517028	0.823529
299	242	0.521739	0.809365
198	257	0.525253	1.29798
260	236	0.526923	0.907692
288	231	0.53125	0.802083
348	287	0.534483	0.824713
211	227	0.535545	1.07583
220	207	0.536364	0.940909
266	197	0.537594	0.740602
381	273	0.538058	0.716535
243	158	0.539095	0.650206
318	256	0.540881	0.805031
282	207	0.542553	0.734043
335	255	0.546269	0.761194
294	256	0.547619	0.870748
261	218	0.547893	0.835249
353	262	0.549575	0.74221
229	200	0.550218	0.873362
336	276	0.550595	0.821429
207	211	0.550725	1.01932
336	241	0.556548	0.717262
280	250	0.557143	0.892857
299	236	0.558528	0.789298
201.8	200	0.55996	0.99108
393	292	0.562341	0.743003
246	295	0.565041	1.19919
341	278	0.565982	0.815249
295	281	0.566102	0.952542
290	302	0.568966	1.04138
282	242	0.570922	0.858156
230	209	0.573913	0.908696
478	308	0.583682	0.644351
260	202	0.584615	0.776923
299	277	0.585284	0.926421
170	189	0.585882	1.11176
264	260	0.590909	0.984848
311	299	0.59164	0.961415
262	235	0.59542	0.896947
204	187	0.598039	0.916667
433	311	0.600462	0.718245
219	221	0.60274	1.00913
300	220	0.603333	0.733333
308	269	0.603896	0.873377
233	223	0.60515	0.957082
337	288	0.608309	0.854599
240	181	0.608333	0.754167
278	271	0.611511	0.97482
305	260	0.613115	0.852459
375	308	0.616	0.821333
309	274	0.618123	0.886731
299	236	0.618729	0.789298
441	407	0.621315	0.922902
225	214	0.622222	0.951111
375	353	0.629333	0.941333
219	234	0.630137	1.06849
344	317	0.630814	0.921512
298	283	0.630872	0.949664
197.6	205	0.63664	1.03745
234	199	0.636752	0.850427
299	250	0.638796	0.83612
258.2	215	0.63904	0.832688
258	205	0.639535	0.794574
207	141	0.642512	0.681159
223	222	0.64574	0.995516
288	285	0.645833	0.989583
249	202	0.646586	0.811245
378	287	0.648148	0.759259
299	293	0.648829	0.979933
220	211	0.65	0.959091
266	212	0.650376	0.796992
266	170	0.650376	0.639098
277	225	0.65343	0.812274
220	205	0.654545	0.931818
296	206	0.655405	0.695946
260	209	0.657692	0.803846
223	162	0.659193	0.726457
282	258	0.659574	0.914894
356	338	0.662921	0.949438
205	167	0.663415	0.814634
375	292	0.664	0.778667
279	214	0.670251	0.767025
262	260	0.671756	0.992366
252	177.6	0.673016	0.704762
257	224	0.673152	0.871595
312	264	0.679487	0.846154
244	220	0.680328	0.901639
321	244	0.685358	0.760125
230	207	0.686957	0.9
292	271	0.688356	0.928082
423	462	0.690307	1.0922
299	285	0.695652	0.953177
197.6	178	0.697368	0.90081
239	229	0.698745	0.958159
269	224	0.698885	0.832714
417	353	0.70024	0.846523
215	186	0.702326	0.865116
259	278	0.706564	1.07336
240	208	0.708333	0.866667
316	293	0.712025	0.927215
299	265	0.712375	0.886288
254	213	0.712598	0.838583
227	194	0.713656	0.854626
317	257	0.716088	0.810726
280	251	0.717857	0.896429
213.2	195.4	0.719512	0.91651
438	324	0.721461	0.739726
309	277	0.721683	0.89644
277	270	0.722022	0.974729
312	299	0.724359	0.958333
280	217	0.728571	0.775
315	244	0.730159	0.774603
245	200	0.730612	0.816327
316	267	0.737342	0.844937
282	238	0.737589	0.843972
312	285	0.740385	0.913462
211.4	210	0.740776	0.993377
274	227	0.740876	0.828467
243	216	0.744856	0.888889
341	296	0.744868	0.868035
473	345	0.7463	0.729387
266	242	0.74812	0.909774
266	218	0.75188	0.819549
279	258	0.756272	0.924731
226	182	0.756637	0.80531
309	260	0.757282	0.841424
114.6	188	0.760908	1.64049
401	322	0.763092	0.802993
308	288	0.766234	0.935065
439	302	0.767654	0.687927
213.2	194	0.769231	0.909944
574	345	0.773519	0.601045
308	281	0.775974	0.912338
280	264	0.778571	0.942857
280	274	0.778571	0.978571
281	222	0.779359	0.790036
263	230	0.78327	0.874525
284	221	0.788732	0.778169
367	306	0.790191	0.833787
322	298	0.791925	0.925466
194	188	0.793814	0.969072
323	256	0.798762	0.79257
269	224	0.799257	0.832714
216	225	0.800926	1.04167
237.6	151	0.803872	0.635522
240	220	0.804167	0.916667
307	280	0.807818	0.912052
222	213	0.810811	0.959459
323	295	0.811146	0.913313
340	279	0.811765	0.820588
399	295	0.81203	0.739348
199	173	0.81407	0.869347
263	218	0.81749	0.828897
285	278	0.817544	0.975439
248	206	0.818548	0.830645
195	194	0.819487	0.994872
457	399	0.820569	0.873085
240	202	0.829167	0.841667
385	381	0.833766	0.98961
345	275	0.834783	0.797101
254	216	0.838583	0.850394
341	311	0.83871	0.912023
307	277	0.840391	0.90228
197	125	0.847716	0.634518
281	281	0.850534	1
377	300	0.851459	0.795756
309	281	0.854369	0.909385
272	200	0.856618	0.735294
295	264	0.857627	0.894915
340	276	0.861765	0.811765
240	237	0.8625	0.9875
284	279	0.862676	0.982394
223	207	0.865471	0.928251
207	193	0.869565	0.932367
288	255	0.875	0.885417
381	339	0.87664	0.889764
285	270	0.877193	0.947368
167	180	0.88024	1.07784
222	211	0.882883	0.95045
454	425	0.88326	0.936123
481	324	0.883576	0.673597
247	216	0.88664	0.874494
260	243	0.888462	0.934615
299	280	0.889632	0.936455
174.2	172	0.889782	0.987371
277	223	0.891697	0.805054
275	219	0.894545	0.796364
285	301	0.898246	1.05614
344	293	0.906977	0.851744
521	353	0.907869	0.677543
307	311	0.912052	1.01303
240	234	0.9125	0.975
234	208	0.918803	0.888889
303	311	0.920792	1.0264
319	260	0.924765	0.815047
153.4	160	0.925684	1.04302
285	299	0.926316	1.04912
272	277	0.926471	1.01838
214	183	0.929907	0.85514
309	296	0.932039	0.957929
163	175	0.932515	1.07362
430	401	0.932558	0.932558
313	286	0.932907	0.913738
420	310	0.95	0.738095
281	271	0.950178	0.964413
187	208	0.951872	1.1123
340	314	0.952941	0.923529
279	241	0.953405	0.863799
302	260	0.953642	0.860927
338	284	0.95858	0.840237
274	271	0.959854	0.989051
499	393	0.963928	0.787575
333	302	0.963964	0.906907
260	299	0.965385	1.15
267	231	0.966292	0.865169
292	260	0.972603	0.890411
249	219	0.975904	0.879518
263	239	0.977186	0.908745
150.2	185.8	0.978695	1.23702
205	222	0.985366	1.08293
276	234	0.98913	0.847826
282	258	0.989362	0.914894
299	269	1	0.899666
175	206	1	1.17714

## Sheet: FigS3-d
224	193	0	0.861607	Nevents=	Bins	Xaxis	Mean cophase	Stdev
353	316	0	0.895184	489	[0; 0,1[	0.05	0.948219	0.118883
260	251	0	0.965385		[0,1; 0,2[	0.15	0.942503	0.141028
278	257	0	0.92446		[0,2; 0,3[	0.25	0.938635	0.119064
281	245	0	0.871886		[0,3; 0,4[	0.35	0.915833	0.0921135
249	234	0	0.939759		[0,4; 0,5[	0.45	0.93968	0.131794
274	252	0	0.919708		[0,5; 0,6[	0.55	0.918745	0.105796
331	320	0	0.966767		[0,6 0,7[	0.65	0.908822	0.103769
317	317	0	1		[0,7; 0,8[	0.75	0.91907	0.148184
286	288	0	1.00699		[0,8; 0,9[	0.85	0.933307	0.109983
433	415	0	0.95843		[0,9, 1]	0.95	0.971246	0.130302
403	418	0	1.03722
299	292	0	0.976589		Column A	Column B	Column C	Column D
271	292	0	1.07749		Control cycle	Perturbed cycle	Light phase	Phase-shift +3
221.6	184	0	0.830325
223	155	0.0224215	0.695067
219	217	0.0228311	0.990868
287	314	0.0243902	1.09408
266	286	0.0263158	1.07519
415	399	0.026506	0.961446
299	238	0.0267559	0.795987
327	304	0.0336391	0.929664
236	225	0.0338983	0.95339
251	269	0.0358566	1.07171
523	513	0.040153	0.98088
222	199	0.0405405	0.896396
265	285	0.0415094	1.07547
287	240	0.0418118	0.836237
561	324	0.0427807	0.57754
275	260	0.0436364	0.945455
235	215	0.0468085	0.914894
432	395	0.0578704	0.914352
323	323	0.0588235	1
243	243	0.0617284	1
200	233	0.065	1.165
412	367	0.065534	0.890777
266.6	187.2	0.0667667	0.702176
214	208	0.0700935	0.971963
339	285	0.0707965	0.840708
264	339	0.0719697	1.28409
362	372	0.0828729	1.02762
478	428	0.083682	0.895397
285	299	0.0842105	1.04912
277	256	0.0866426	0.924188
311	329	0.0868167	1.05788
307	326	0.0879479	1.06189
335	341	0.0895522	1.01791
198.6	174.4	0.0896274	0.878147
208.2	178	0.0931796	0.854947
304	258	0.0986842	0.848684
513	276	0.103314	0.538012
299	323	0.103679	1.08027
233	212	0.107296	0.909871
232.4	169.6	0.111876	0.729776
238	194	0.113445	0.815126
299	284	0.113712	0.949833
277	320	0.115523	1.15523
223	192	0.116592	0.860987
317	350	0.116719	1.1041
361	433	0.119114	1.19945
318	299	0.119497	0.940252
257	228	0.124514	0.88716
425	409	0.124706	0.962353
263	255	0.125475	0.969582
183	154	0.125683	0.84153
214	150.8	0.126168	0.704673
277	288	0.126354	1.03971
316	305	0.126582	0.96519
177.6	160	0.127252	0.900901
279	266	0.129032	0.953405
279	260	0.129032	0.9319
324	320	0.12963	0.987654
195.8	196	0.132789	1.00102
280	277	0.135714	0.989286
280	251	0.139286	0.896429
236	218	0.139831	0.923729
479	396	0.139875	0.826722
345	359	0.142029	1.04058
315	299	0.146032	0.949206
393	340	0.147583	0.86514
243	208	0.148148	0.855967
162	159	0.148148	0.981481
296	257	0.148649	0.868243
348	316	0.152299	0.908046
180	159	0.153333	0.883333
258	248	0.155039	0.96124
296	301	0.162162	1.01689
214	186	0.163551	0.869159
197.8	189	0.163802	0.955511
299	314	0.167224	1.05017
466	383	0.167382	0.821888
288	274	0.170139	0.951389
302	292	0.172185	0.966887
213	231	0.183099	1.08451
299	281	0.183946	0.939799
282	285	0.184397	1.01064
263	263	0.186312	1
317	308	0.189274	0.971609
598	316	0.190635	0.528428
124.2	173	0.193237	1.39291
433	492	0.196305	1.13626
407	324	0.19656	0.796069
234	218	0.196581	0.931624
202	221	0.19802	1.09406
278	314	0.201439	1.1295
223	189	0.201794	0.847534
296	262	0.202703	0.885135
260	260	0.207692	1
280	258	0.210714	0.921429
417	340	0.211031	0.815348
229	214	0.213974	0.934498
240	295	0.229167	1.22917
345	359	0.231884	1.04058
295	278	0.233898	0.942373
298	237	0.234899	0.795302
473	412	0.236786	0.871036
219	218	0.237443	0.995434
263	254	0.243346	0.965779
388	348	0.252577	0.896907
224	223	0.258929	0.995536
239	212	0.259414	0.887029
304	296	0.259868	0.973684
280	293	0.260714	1.04643
278	240	0.26259	0.863309
323	396	0.272446	1.22601
238	208	0.273109	0.87395
258	222	0.275194	0.860465
243	175	0.27572	0.720165
285	288	0.277193	1.01053
353	258	0.27762	0.730878
391	303	0.278772	0.774936
224	209	0.28125	0.933036
269	282	0.282528	1.04833
221	214	0.285068	0.968326
356	350	0.286517	0.983146
302	306	0.288079	1.01325
367	340	0.291553	0.926431
230	202	0.295652	0.878261
334	339	0.296407	1.01497
492	359	0.296748	0.729675
172.8	173	0.298611	1.00116
301	257	0.302326	0.853821
218	206	0.302752	0.944954
218	221	0.302752	1.01376
204	196	0.303922	0.960784
240	199	0.304167	0.829167
219	195	0.305936	0.890411
217	195	0.313364	0.898618
317	264	0.321767	0.832808
296	268	0.324324	0.905405
286	313	0.325175	1.09441
227	214	0.325991	0.942731
230.8	176	0.328423	0.762565
219	217	0.328767	0.990868
219.6	192	0.330601	0.874317
257	219	0.330739	0.85214
266	249	0.330827	0.93609
214	218	0.331776	1.01869
233	180	0.333047	0.772532
277	244	0.33574	0.880866
309	295	0.33657	0.954693
277	242	0.33935	0.873646
238	228	0.340336	0.957983
341	332	0.343109	0.973607
441	359	0.344671	0.814059
317	296	0.347003	0.933754
221	224	0.348416	1.01357
275	233	0.349091	0.847273
263	260	0.353612	0.988593
313	279	0.357827	0.891374
254	250	0.358268	0.984252
239	188	0.359833	0.786611
187.4	163	0.361793	0.869797
286	286	0.363636	1
343	335	0.364431	0.976676
292	246	0.369863	0.842466
237	210	0.371308	0.886076
257	205	0.373541	0.976654
309	288	0.375405	0.932039
207.6	168	0.375723	0.809249
211.6	166	0.377127	0.784499
363	280	0.37741	0.77135
219.8	194	0.379436	0.882621
253	274	0.383399	1.083
203	176	0.384236	0.866995
343	341	0.38484	0.994169
196.8	180	0.385163	0.914634
223	245	0.38565	1.09865
261	217	0.386973	0.831418
258	226	0.387597	0.875969
177.6	163	0.390766	0.917793
199	194	0.39196	0.974874
200	172	0.395	0.86
356	432	0.398876	1.21348
209	171	0.399043	0.818182
305	243	0.4	0.796721
336	304	0.401786	0.904762
221	237	0.402715	1.0724
245	242	0.404082	0.987755
281	323	0.405694	1.14947
297	288	0.407407	0.969697
293	260	0.412969	0.887372
288	261	0.413194	0.90625
220	176	0.414091	0.8
185.8	162	0.419806	0.871905
219	206	0.420091	0.940639
299	280	0.421405	0.936455
225	212	0.422222	0.942222
241	223	0.423237	0.925311
304	252	0.424342	0.828947
285	299	0.424561	1.04912
214.8	182	0.428305	0.8473
188	160	0.429787	0.851064
272	260	0.430147	0.955882
253	213	0.43083	0.841897
276	220	0.431159	0.797101
280	280	0.432143	1
203	206	0.433498	1.01478
304	304	0.434211	1
244	208	0.434426	0.852459
283	270	0.434629	0.954064
209	207	0.435407	0.990431
285	231	0.438596	0.810526
152	176	0.443421	1.15789
187.8	143.8	0.446219	0.765708
291	298	0.446735	1.02405
234	210	0.448718	0.897436
225	220	0.448889	0.977778
240	217	0.45	0.904167
288	323	0.451389	1.12153
277	260	0.454874	0.938628
312	319	0.455128	1.02244
351	343	0.45584	0.977208
214	219	0.457944	1.02336
312	293	0.458333	0.939103
359	303	0.45961	0.844011
285	267	0.463158	0.936842
301	254	0.465116	0.843854
261	240	0.467433	0.91954
263	221	0.467681	0.840304
279	233	0.469534	0.835125
191	181	0.470157	0.947644
222	221	0.472973	0.995495
356	320	0.474719	0.898876
204	209	0.47549	1.02451
248	234	0.475806	0.943548
323	284	0.47678	0.879257
175.8	170	0.477816	0.967008
258	239	0.48062	0.926357
518	319	0.482625	0.61583
251	199	0.49004	0.792829
310	321	0.490323	1.03548
197	316	0.491371	1.60406
191.6	186	0.491649	0.970772
307	299	0.491857	0.973941
260	239	0.492308	0.919231
243	184	0.493827	0.757202
326	280	0.493865	0.858896
257	302	0.498054	1.1751
221	199	0.502262	0.900452
367	299	0.504087	0.814714
287	234	0.508711	0.815331
263	236	0.509506	0.897338
264	264	0.511364	1
277	241	0.512635	0.870036
293	296	0.515358	1.01024
323	293	0.517028	0.907121
299	299	0.521739	1
198	184	0.525253	0.929293
260	244	0.526923	0.938462
288	280	0.53125	0.972222
348	282	0.534483	0.810345
211	187	0.535545	0.886256
220	213	0.536364	0.968182
266	239	0.537594	0.898496
381	316	0.538058	0.829396
243	190	0.539095	0.781893
318	288	0.540881	0.90566
282	253	0.542553	0.897163
335	263	0.546269	0.785075
294	281	0.547619	0.955782
261	237	0.547893	0.908046
353	300	0.549575	0.849858
229	200	0.550218	0.873362
336	321	0.550595	0.955357
207	172	0.550725	0.830918
336	380	0.556548	1.13095
280	242	0.557143	0.864286
299	285	0.558528	0.953177
201.8	176	0.55996	0.872151
393	298	0.562341	0.75827
246	316	0.565041	1.28455
341	320	0.565982	0.938416
295	281	0.566102	0.952542
290	273	0.568966	0.941379
282	272	0.570922	0.964539
230	214	0.573913	0.930435
478	337	0.583682	0.705021
260	260	0.584615	1
299	323	0.585284	1.08027
170	131	0.585882	0.770588
264	267	0.590909	1.01136
311	350	0.59164	1.1254
262	218	0.59542	0.832061
204	195	0.598039	0.955882
433	330	0.600462	0.762125
219	207	0.60274	0.945205
300	243	0.603333	0.81
308	284	0.603896	0.922078
233	240	0.60515	1.03004
337	278	0.608309	0.824926
240	184	0.608333	0.766667
278	281	0.611511	1.01079
305	264	0.613115	0.865574
375	330	0.616	0.88
309	299	0.618123	0.967638
299	273	0.618729	0.913043
441	417	0.621315	0.945578
225	236	0.622222	1.04889
375	344	0.629333	0.917333
219	207	0.630137	0.945205
344	317	0.630814	0.921512
298	318	0.630872	1.06711
197.6	231.6	0.63664	1.17206
234	181	0.636752	0.773504
299	284	0.638796	0.949833
258.2	191	0.63904	0.739737
258	258	0.639535	1
207	154	0.642512	0.743961
223	220	0.64574	0.986547
288	301	0.645833	1.04514
249	225	0.646586	0.903614
378	344	0.648148	0.910053
299	301	0.648829	1.00669
220	202	0.65	0.918182
266	245	0.650376	0.921053
266	209	0.650376	0.785714
277	277	0.65343	1
220	220	0.654545	1
296	212	0.655405	0.716216
260	189	0.657692	0.726923
223	185	0.659193	0.829596
282	278	0.659574	0.985816
356	356	0.662921	1
205	192	0.663415	0.936585
375	308	0.664	0.821333
279	228	0.670251	0.817204
262	280	0.671756	1.0687
252	196	0.673016	0.777778
257	227	0.673152	0.883268
312	264	0.679487	0.846154
244	213	0.680328	0.872951
321	296	0.685358	0.922118
230	222	0.686957	0.965217
292	278	0.688356	0.952055
423	292	0.690307	0.690307
299	295	0.695652	0.986622
197.6	186	0.697368	0.941296
239	234	0.698745	0.979079
269	233	0.698885	0.866171
417	337	0.70024	0.808153
215	203	0.702326	0.944186
259	316	0.706564	1.22008
240	213	0.708333	0.8875
316	307	0.712025	0.971519
299	319	0.712375	1.06689
254	219	0.712598	0.862205
227	203	0.713656	0.894273
317	275	0.716088	0.867508
280	278	0.717857	0.992857
213.2	169.4	0.719512	0.794559
438	348	0.721461	0.794521
309	304	0.721683	0.983819
277	277	0.722022	1
312	288	0.724359	0.923077
280	238	0.728571	0.85
315	257	0.730159	0.815873
245	233	0.730612	0.95102
316	270	0.737342	0.85443
282	279	0.737589	0.989362
312	339	0.740385	1.08654
211.4	178	0.740776	0.842006
274	246	0.740876	0.89781
243	222	0.744856	0.91358
341	287	0.744868	0.841642
473	319	0.7463	0.674419
266	245	0.74812	0.921053
266	266	0.75188	1
279	277	0.756272	0.992832
226	182	0.756637	0.80531
309	267	0.757282	0.864078
114.6	172	0.760908	1.50087
401	343	0.763092	0.855362
308	319	0.766234	1.03571
439	308	0.767654	0.701595
213.2	178	0.769231	0.834897
574	295	0.773519	0.513937
308	341	0.775974	1.10714
280	280	0.778571	1
280	301	0.778571	1.075
281	243	0.779359	0.864769
263	227	0.78327	0.863118
284	242	0.788732	0.852113
367	295	0.790191	0.803815
322	338	0.791925	1.04969
194	189	0.793814	0.974227
323	307	0.798762	0.950464
269	221	0.799257	0.821561
216	222	0.800926	1.02778
237.6	188	0.803872	0.791246
240	222	0.804167	0.925
307	299	0.807818	0.973941
222	207	0.810811	0.932432
323	317	0.811146	0.981424
340	279	0.811765	0.820588
399	316	0.81203	0.79198
199	176	0.81407	0.884422
263	230	0.81749	0.874525
285	309	0.817544	1.08421
248	230	0.818548	0.927419
195	204	0.819487	1.04615
457	345	0.820569	0.754923
240	202	0.829167	0.841667
385	480	0.833766	1.24675
345	323	0.834783	0.936232
254	263	0.838583	1.03543
341	294	0.83871	0.86217
307	274	0.840391	0.892508
197	214	0.847716	1.08629
281	295	0.850534	1.04982
377	316	0.851459	0.838196
309	312	0.854369	1.00971
272	230	0.856618	0.845588
295	264	0.857627	0.894915
340	298	0.861765	0.876471
240	278	0.8625	1.15833
284	299	0.862676	1.05282
223	212	0.865471	0.950673
207	155	0.869565	0.748792
288	260	0.875	0.902778
381	395	0.87664	1.03675
285	278	0.877193	0.975439
167	154	0.88024	0.922156
222	213	0.882883	0.959459
454	407	0.88326	0.896476
481	343	0.883576	0.713098
247	230	0.88664	0.931174
260	254	0.888462	0.976923
299	256	0.889632	0.856187
174.2	186	0.889782	1.06774
277	239	0.891697	0.862816
275	228	0.894545	0.829091
285	264	0.898246	0.926316
344	296	0.906977	0.860465
521	372	0.907869	0.714012
307	282	0.912052	0.918567
240	260	0.9125	1.08333
234	241	0.918803	1.02991
303	324	0.920792	1.06931
319	275	0.924765	0.862069
153.4	178	0.925684	1.16037
285	281	0.926316	0.985965
272	269	0.926471	0.988971
214	200	0.929907	0.934579
309	323	0.932039	1.04531
163	173	0.932515	1.06135
430	446	0.932558	1.03721
313	278	0.932907	0.888179
420	313	0.95	0.745238
281	264	0.950178	0.939502
187	206	0.951872	1.1016
340	324	0.952941	0.952941
279	230	0.953405	0.824373
302	260	0.953642	0.860927
338	303	0.95858	0.89645
274	278	0.959854	1.0146
499	380	0.963928	0.761523
333	336	0.963964	1.00901
260	350	0.965385	1.34615
267	249	0.966292	0.932584
292	258	0.972603	0.883562
249	219	0.975904	0.879518
263	242	0.977186	0.920152
150.2	184	0.978695	1.22503
205	216	0.985366	1.05366
276	249	0.98913	0.902174
282	271	0.989362	0.960993
299	301	1	1.00669
175	194	1	1.10857
