# Supplementary material for: Upregulation of breathing rate during running exercise by central locomotor circuits in mice
Source: Nat Commun. 2023 May 22;14:2939. doi: 10.1038/s41467-023-38583-6 (PMC10203288; doi:10.1038/s41467-023-38583-6)
Supplement: Supplementary file 3 — Source Data [file 41467_2023_38583_MOESM3_ESM.zip › Fig2-f_FigS3-f-g-h.xlsx]

## Sheet: Fig2-f
341	337	0	0.98827	Nevents=	Bins	Xaxis	Mean cophase	Stdev		Male	Female
379	349	0	0.920844	283	[0; 0,1[	0.05	0.955259	0.123287		2	2
451	441	0	0.977827		[0,1; 0,2[	0.15	1.04362	0.0845975
484	235	0	0.485537		[0,2; 0,3[	0.25	1.04794	0.175781
493	394	0	0.799189		[0,3; 0,4[	0.35	1.03402	0.226626
332	297	0.0210843	0.894578		[0,4; 0,5[	0.45	0.898518	0.319338
284	303	0.0246479	1.0669		[0,5; 0,6[	0.55	0.719522	0.181011
415	407	0.0289157	0.980723		[0,6 0,7[	0.65	0.761947	0.131519
597	578	0.0368509	0.968174		[0,7; 0,8[	0.75	0.82765	0.0426982
512	446	0.0371094	0.871094		[0,8; 0,9[	0.85	0.920468	0.0271599
342	323	0.0438596	0.944444		[0,9, 1]	0.95	0.997894	0.0349538
373	314	0.0455764	0.841823
303	311	0.0462046	1.0264		Column A	Column B	Column C	Column D
473	414	0.0486258	0.875264		Control cycle	Perturbed cycle	Light phase	Phase-shift
337	359	0.0534125	1.06528
309	300	0.0550162	0.970874
334	331	0.0568862	0.991018
363	355	0.0606061	0.977961
352	323	0.0625	0.917614
452	404	0.0641593	0.893805
398	499	0.0653266	1.25377
342	342	0.0672515	1
442	450	0.0701357	1.0181
426	434	0.0774648	1.01878
367	397	0.0817439	1.08174
661	560	0.0832073	0.847201
308	308	0.0844156	1
328	308	0.0853659	0.939024
319	327	0.0877743	1.02508
338	317	0.0887574	0.93787
325	336	0.0923077	1.03385
329	363	0.103343	1.10334
304	332	0.105263	1.09211
317	298	0.107256	0.940063
317	334	0.107256	1.05363		Animals	Inspiratory time (I)
331	336	0.108761	1.01511		1	0.394716
329	392	0.112462	1.19149		2	0.466461
314	323	0.11465	1.02866		3	0.40707
454	461	0.125551	1.01542		4	0.346478
339	336	0.126844	0.99115		Mean	0.403681
410	406	0.129268	0.990244
454	423	0.132159	0.931718
342	399	0.134503	1.16667
302	336	0.142384	1.11258
360	364	0.144444	1.01111
323	300	0.148607	0.928793
353	372	0.150142	1.05382
329	370	0.158055	1.12462
300	284	0.16	0.946667
387	442	0.162791	1.14212
454	528	0.162996	1.163
389	348	0.164524	0.894602
488	521	0.178279	1.06762
454	435	0.182819	0.95815
469	469	0.191898	1
524	618	0.194656	1.17939
502	540	0.197211	1.0757
339	339	0.19764	1
348	412	0.204023	1.18391
346	318	0.205202	0.919075
512	507	0.210938	0.990234
356	322	0.216292	0.904494
624	690	0.217949	1.10577
554	544	0.220217	0.981949
348	348	0.221264	1
321	339	0.23053	1.05607
330	325	0.233333	0.984848
333	351	0.24024	1.05405
348	401	0.244253	1.1523
370	456	0.251351	1.23243
574	548	0.254355	0.954704
331	365	0.26284	1.10272
409	393	0.264059	0.96088
353	413	0.266289	1.16997
360	364	0.269444	1.01111
341	392	0.269795	1.14956
316	362	0.275316	1.14557
342	359	0.28655	1.04971
348	415	0.29023	1.19253
313	368	0.290735	1.17572
434	528	0.297235	1.21659
518	180	0.297297	0.34749
427	494	0.297424	1.15691
450	473	0.304444	1.05111
608	578	0.309211	0.950658
326	359	0.309816	1.10123
258	356	0.310078	1.37984
408	359	0.311275	0.879902
340	457	0.320588	1.34412
429	507	0.324009	1.18182
345	342	0.327536	0.991304
319	375	0.329154	1.17555
502	192	0.336653	0.38247
289	342	0.3391	1.18339
469	511	0.34968	1.08955
372	411	0.357527	1.10484
320	342	0.359375	1.06875
494	468	0.364372	0.947368
338	368	0.366864	1.08876
360	385	0.372222	1.06944
342	417	0.374269	1.2193
387	382	0.377261	0.98708
507	474	0.378698	0.934911
322	395	0.381988	1.22671
360	379	0.386111	1.05278
338	371	0.387574	1.09763
323	312	0.393189	0.965944
300	407	0.393333	1.35667
345	214	0.397101	0.62029
387	375	0.397933	0.968992
528	281	0.399621	0.532197
300	438	0.403333	1.46
379	398	0.406332	1.05013
317	415	0.40694	1.30915
337	187	0.409496	0.554896
299	306	0.411371	1.02341
389	482	0.413882	1.23907
559	263	0.423971	0.470483
463	503	0.425486	1.08639
513	309	0.426901	0.602339
385	382	0.428571	0.992208
423	218	0.43026	0.515366
676	324	0.430473	0.47929
335	350	0.432836	1.04478
577	281	0.44714	0.487002
545	272	0.447706	0.499083
308	357	0.451299	1.15909
323	352	0.452012	1.08978
306	409	0.457516	1.3366
390	398	0.458974	1.02051
411	493	0.467153	1.19951
339	184	0.469027	0.542773
341	352	0.472141	1.03226
297	176	0.474747	0.592593
374	381	0.483957	1.01872
653	347	0.488515	0.531394
406	416	0.495074	1.02463
344	217	0.5	0.630814
334	199	0.502994	0.595808
492	470	0.518293	0.955285
335	446	0.519403	1.33134
405	261	0.523457	0.644444
362	228	0.527624	0.629834
406	413	0.529557	1.01724
357	212	0.535014	0.593838
667	385	0.535232	0.577211
318	209	0.540881	0.657233
328	429	0.542683	1.30793
363	228	0.545455	0.628099
459	298	0.546841	0.649237
402	243	0.552239	0.604478
522	312	0.55364	0.597701
352	232	0.553977	0.659091
435	295	0.556322	0.678161
381	240	0.55643	0.629921
375	280	0.562667	0.746667
401	266	0.563591	0.663342
318	214	0.566038	0.672956
498	310	0.566265	0.62249
305	193	0.57377	0.632787
415	266	0.575904	0.640964
359	250	0.576602	0.696379
402	262	0.577114	0.651741
322	221	0.580745	0.686335
375	387	0.581333	1.032
591	364	0.588832	0.615905
364	247	0.590659	0.678571
458	325	0.593886	0.709607
348	242	0.594828	0.695402
415	277	0.59759	0.66747
342	238	0.599415	0.695906
342	235	0.599415	0.687135
442	318	0.599548	0.719457
329	228	0.601824	0.693009
367	266	0.60218	0.724796
474	319	0.603376	0.672996
319	225	0.60815	0.705329
332	238	0.608434	0.716867
288	210	0.611111	0.729167
316	222	0.613924	0.702532
582	384	0.620275	0.659794
345	248	0.62029	0.718841
363	264	0.625344	0.727273
342	239	0.631579	0.69883
345	262	0.634783	0.75942
291	219	0.635739	0.752577
293	223	0.638225	0.761092
360	258	0.647222	0.716667
330	242	0.648485	0.733333
348	262	0.655172	0.752874
343	254	0.658892	0.740525
306	239	0.660131	0.781046
281	228	0.66548	0.811388
503	371	0.666004	0.737575
360	272	0.666667	0.755556
296	236	0.672297	0.797297
441	318	0.673469	0.721088
434	320	0.675115	0.737327
303	240	0.679868	0.792079
328	465	0.682927	1.41768
340	270	0.694118	0.794118
424	333	0.695755	0.785377
348	281	0.706897	0.807471
590	442	0.710169	0.749153
452	365	0.710177	0.807522
535	408	0.71028	0.762617
381	307	0.713911	0.805774
401	317	0.715711	0.790524
339	276	0.719764	0.814159
333	266	0.720721	0.798799
375	300	0.722667	0.8
624	470	0.722756	0.753205
314	257	0.72293	0.818471
355	285	0.726761	0.802817
337	284	0.732938	0.84273
364	300	0.736264	0.824176
333	269	0.741742	0.807808
516	410	0.75	0.794574
415	340	0.754217	0.819277
357	307	0.761905	0.859944
350	299	0.765714	0.854286
398	347	0.776382	0.871859
507	417	0.77712	0.822485
344	298	0.77907	0.866279
329	302	0.781155	0.917933
346	300	0.786127	0.867052
461	389	0.787419	0.843818
714	587	0.795518	0.822129
345	309	0.797101	0.895652
333	292	0.798799	0.876877
314	284	0.799363	0.904459
314	280	0.802548	0.89172
347	308	0.809798	0.887608
339	292	0.811209	0.861357
360	323	0.813889	0.897222
339	307	0.823009	0.905605
359	323	0.824513	0.899721
304	279	0.825658	0.917763
333	310	0.828829	0.930931
314	297	0.83121	0.94586
458	409	0.836245	0.893013
325	310	0.849231	0.953846
320	296	0.85	0.925
404	366	0.851485	0.905941
363	337	0.856749	0.928375
339	300	0.867257	0.884956
403	375	0.868486	0.930521
482	446	0.873444	0.925311
442	410	0.875566	0.927602
367	345	0.880109	0.940054
579	532	0.880829	0.918826
532	496	0.881579	0.932331
397	378	0.88665	0.952141
318	307	0.886792	0.965409
368	357	0.888587	0.970109
552	524	0.900362	0.949275
465	439	0.901075	0.944086
355	359	0.907042	1.01127
469	450	0.910448	0.959488
321	311	0.912773	0.968847
340	330	0.914706	0.970588
314	318	0.917197	1.01274
544	521	0.917279	0.957721
310	299	0.919355	0.964516
457	435	0.921225	0.95186
345	339	0.924638	0.982609
426	418	0.92723	0.981221
389	385	0.933162	0.989717
339	328	0.943953	0.967552
356	368	0.946629	1.03371
322	316	0.947205	0.981366
378	381	0.949735	1.00794
317	323	0.955836	1.01893
319	325	0.956113	1.01881
348	339	0.956897	0.974138
340	345	0.958824	1.01471
371	380	0.962264	1.02426
319	342	0.965517	1.0721
426	450	0.974178	1.05634
426	438	0.974178	1.02817
383	401	0.979112	1.047
434	446	0.983871	1.02765
450	461	0.991111	1.02444

## Sheet: FigS3-f
341	340	0	0.997067	Nevents=	Bins	Xaxis	Mean cophase	Stdev
379	334	0	0.881266	283	[0; 0,1[	0.05	0.93605	0.102314
451	413	0	0.915743		[0,1; 0,2[	0.15	0.980386	0.0831543
484	366	0	0.756198		[0,2; 0,3[	0.25	0.895318	0.100245
493	380	0	0.770791		[0,3; 0,4[	0.35	0.903937	0.153395
332	318	0.0210843	0.957831		[0,4; 0,5[	0.45	0.862737	0.145115
284	303	0.0246479	1.0669		[0,5; 0,6[	0.55	0.804331	0.123315
415	372	0.0289157	0.896386		[0,6 0,7[	0.65	0.812241	0.113988
597	556	0.0368509	0.931323		[0,7; 0,8[	0.75	0.859619	0.0936632
512	390	0.0371094	0.761719		[0,8; 0,9[	0.85	0.851743	0.0934831
342	319	0.0438596	0.932749		[0,9, 1]	0.95	0.921786	0.0903121
373	345	0.0455764	0.924933
303	320	0.0462046	1.05611		Column A	Column B	Column C	Column D
473	387	0.0486258	0.818182		Control cycle	Perturbed cycle	Light phase	Phase-shift +1
337	352	0.0534125	1.04451
309	300	0.0550162	0.970874
334	330	0.0568862	0.988024
363	314	0.0606061	0.865014
352	348	0.0625	0.988636
452	474	0.0641593	1.04867
398	413	0.0653266	1.03769
342	322	0.0672515	0.94152
442	376	0.0701357	0.850679
426	426	0.0774648	1
367	404	0.0817439	1.10082
661	469	0.0832073	0.709531
308	338	0.0844156	1.0974
328	308	0.0853659	0.939024
319	305	0.0877743	0.956113
338	290	0.0887574	0.857988
325	310	0.0923077	0.953846
329	363	0.103343	1.10334
304	300	0.105263	0.986842
317	283	0.107256	0.892744
317	294	0.107256	0.927445
331	323	0.108761	0.975831
329	352	0.112462	1.06991
314	299	0.11465	0.952229
454	418	0.125551	0.920705
339	319	0.126844	0.941003
410	438	0.129268	1.06829
454	458	0.132159	1.00881
342	342	0.134503	1
302	328	0.142384	1.08609
360	338	0.144444	0.938889
323	292	0.148607	0.904025
353	390	0.150142	1.10482
329	333	0.158055	1.01216
300	278	0.16	0.926667
387	395	0.162791	1.02067
454	469	0.162996	1.03304
389	337	0.164524	0.866324
488	394	0.178279	0.807377
454	397	0.182819	0.874449
469	434	0.191898	0.925373
524	552	0.194656	1.05344
502	469	0.197211	0.934263
339	385	0.19764	1.13569
348	322	0.204023	0.925287
346	304	0.205202	0.878613
512	408	0.210938	0.796875
356	302	0.216292	0.848315
624	451	0.217949	0.722756
554	441	0.220217	0.796029
348	308	0.221264	0.885057
321	307	0.23053	0.956386
330	276	0.233333	0.836364
333	322	0.24024	0.966967
348	339	0.244253	0.974138
370	400	0.251351	1.08108
574	458	0.254355	0.797909
331	286	0.26284	0.864048
409	420	0.264059	1.02689
353	345	0.266289	0.977337
360	258	0.269444	0.716667
341	300	0.269795	0.879765
316	278	0.275316	0.879747
342	289	0.28655	0.845029
348	363	0.29023	1.0431
313	313	0.290735	1
434	415	0.297235	0.956221
518	387	0.297297	0.747104
427	419	0.297424	0.981265
450	446	0.304444	0.991111
608	398	0.309211	0.654605
326	284	0.309816	0.871166
258	345	0.310078	1.33721
408	382	0.311275	0.936275
340	359	0.320588	1.05588
429	404	0.324009	0.941725
345	319	0.327536	0.924638
319	282	0.329154	0.884013
502	324	0.336653	0.645418
289	278	0.3391	0.961938
469	404	0.34968	0.861407
372	293	0.357527	0.787634
320	280	0.359375	0.875
494	516	0.364372	1.04453
338	315	0.366864	0.931953
360	293	0.372222	0.813889
342	360	0.374269	1.05263
387	360	0.377261	0.930233
507	418	0.378698	0.824458
322	283	0.381988	0.878882
360	353	0.386111	0.980556
338	334	0.387574	0.988166
323	312	0.393189	0.965944
300	306	0.393333	1.02
345	199	0.397101	0.576812
387	360	0.397933	0.930233
528	340	0.399621	0.643939
300	278	0.403333	0.926667
379	364	0.406332	0.960422
317	311	0.40694	0.981073
337	281	0.409496	0.833828
299	292	0.411371	0.976589
389	389	0.413882	1
559	398	0.423971	0.711986
463	368	0.425486	0.794816
513	333	0.426901	0.649123
385	389	0.428571	1.01039
423	332	0.43026	0.78487
676	469	0.430473	0.693787
335	254	0.432836	0.758209
577	376	0.44714	0.651646
545	319	0.447706	0.585321
308	308	0.451299	1
323	304	0.452012	0.941176
306	241	0.457516	0.787582
390	368	0.458974	0.94359
411	372	0.467153	0.905109
339	286	0.469027	0.843658
341	359	0.472141	1.05279
297	300	0.474747	1.0101
374	412	0.483957	1.1016
653	418	0.488515	0.640123
406	360	0.495074	0.8867
344	181	0.5	0.526163
334	208	0.502994	0.622754
492	415	0.518293	0.843496
335	314	0.519403	0.937313
405	337	0.523457	0.832099
362	268	0.527624	0.740331
406	360	0.529557	0.8867
357	321	0.535014	0.89916
667	469	0.535232	0.703148
318	269	0.540881	0.845912
328	285	0.542683	0.868902
363	239	0.545455	0.658402
459	321	0.546841	0.699346
402	357	0.552239	0.88806
522	364	0.55364	0.697318
352	307	0.553977	0.872159
435	329	0.556322	0.756322
381	300	0.55643	0.787402
375	241	0.562667	0.642667
401	266	0.563591	0.663342
318	337	0.566038	1.05975
498	343	0.566265	0.688755
305	226	0.57377	0.740984
415	356	0.575904	0.857831
359	276	0.576602	0.768802
402	296	0.577114	0.736318
322	326	0.580745	1.01242
375	368	0.581333	0.981333
591	438	0.588832	0.741117
364	297	0.590659	0.815934
458	390	0.593886	0.851528
348	344	0.594828	0.988506
415	426	0.59759	1.02651
342	251	0.599415	0.733918
342	263	0.599415	0.769006
442	359	0.599548	0.812217
329	292	0.601824	0.887538
367	318	0.60218	0.866485
474	347	0.603376	0.732068
319	236	0.60815	0.739812
332	184	0.608434	0.554217
288	269	0.611111	0.934028
316	273	0.613924	0.863924
582	418	0.620275	0.718213
345	253	0.62029	0.733333
363	314	0.625344	0.865014
342	239	0.631579	0.69883
345	185	0.634783	0.536232
291	219	0.635739	0.752577
293	245	0.638225	0.836177
360	314	0.647222	0.872222
330	239	0.648485	0.724242
348	269	0.655172	0.772989
343	261	0.658892	0.760933
306	242	0.660131	0.79085
281	288	0.66548	1.02491
503	477	0.666004	0.94831
360	279	0.666667	0.775
296	281	0.672297	0.949324
441	360	0.673469	0.816327
434	352	0.675115	0.81106
303	262	0.679868	0.864686
328	266	0.682927	0.810976
340	311	0.694118	0.914706
424	424	0.695755	1
348	352	0.706897	1.01149
590	489	0.710169	0.828814
452	415	0.710177	0.918142
535	385	0.71028	0.719626
381	335	0.713911	0.879265
401	340	0.715711	0.84788
339	325	0.719764	0.958702
333	299	0.720721	0.897898
375	353	0.722667	0.941333
624	530	0.722756	0.849359
314	248	0.72293	0.789809
355	291	0.726761	0.819718
337	299	0.732938	0.88724
364	349	0.736264	0.958791
333	318	0.741742	0.954955
516	407	0.75	0.78876
415	395	0.754217	0.951807
357	364	0.761905	1.01961
350	259	0.765714	0.74
398	323	0.776382	0.811558
507	413	0.77712	0.814596
344	246	0.77907	0.715116
329	299	0.781155	0.908815
346	314	0.786127	0.907514
461	416	0.787419	0.902386
714	465	0.795518	0.651261
345	262	0.797101	0.75942
333	311	0.798799	0.933934
314	239	0.799363	0.761146
314	248	0.802548	0.789809
347	296	0.809798	0.853026
339	252	0.811209	0.743363
360	312	0.813889	0.866667
339	300	0.823009	0.884956
359	272	0.824513	0.75766
304	300	0.825658	0.986842
333	256	0.828829	0.768769
314	258	0.83121	0.821656
458	432	0.836245	0.943231
325	333	0.849231	1.02462
320	331	0.85	1.03438
404	389	0.851485	0.962871
363	322	0.856749	0.887052
339	250	0.867257	0.737463
403	361	0.868486	0.895782
482	393	0.873444	0.815353
442	383	0.875566	0.866516
367	266	0.880109	0.724796
579	404	0.880829	0.697755
532	442	0.881579	0.830827
397	325	0.88665	0.81864
318	258	0.886792	0.811321
368	338	0.888587	0.918478
552	493	0.900362	0.893116
465	387	0.901075	0.832258
355	363	0.907042	1.02254
469	408	0.910448	0.869936
321	339	0.912773	1.05607
340	344	0.914706	1.01176
314	322	0.917197	1.02548
544	480	0.917279	0.882353
310	299	0.919355	0.964516
457	368	0.921225	0.805252
345	310	0.924638	0.898551
426	391	0.92723	0.91784
389	400	0.933162	1.02828
339	278	0.943953	0.820059
356	272	0.946629	0.764045
322	279	0.947205	0.86646
378	378	0.949735	1
317	233	0.955836	0.735016
319	279	0.956113	0.874608
348	279	0.956897	0.801724
340	314	0.958824	0.923529
371	380	0.962264	1.02426
319	338	0.965517	1.05956
426	403	0.974178	0.946009
426	407	0.974178	0.955399
383	342	0.979112	0.89295
434	415	0.983871	0.956221
450	442	0.991111	0.982222

## Sheet: FigS3-g
341	363	0	1.06452	Nevents=	Bins	Xaxis	Mean cophase	Stdev
379	357	0	0.941953	283	[0; 0,1[	0.05	0.980471	0.109107
451	502	0	1.11308		[0,1; 0,2[	0.15	1.02807	0.0841473
484	314	0	0.64876		[0,2; 0,3[	0.25	0.977184	0.100373
493	423	0	0.858012		[0,3; 0,4[	0.35	0.948267	0.127969
332	342	0.0210843	1.03012		[0,4; 0,5[	0.45	0.930091	0.134566
284	299	0.0246479	1.05282		[0,5; 0,6[	0.55	0.900569	0.135434
415	395	0.0289157	0.951807		[0,6 0,7[	0.65	0.948104	0.113296
597	544	0.0368509	0.911223		[0,7; 0,8[	0.75	0.964824	0.126222
512	418	0.0371094	0.816406		[0,8; 0,9[	0.85	0.966972	0.0841493
342	338	0.0438596	0.988304		[0,9, 1]	0.95	0.97065	0.0864834
373	328	0.0455764	0.879357
303	321	0.0462046	1.05941		Column A	Column B	Column C	Column D
473	395	0.0486258	0.835095		Control cycle	Perturbed cycle	Light phase	Phase-shift +2
337	370	0.0534125	1.09792
309	308	0.0550162	0.996764
334	375	0.0568862	1.12275
363	337	0.0606061	0.928375
352	327	0.0625	0.928977
452	423	0.0641593	0.935841
398	417	0.0653266	1.04774
342	325	0.0672515	0.950292
442	446	0.0701357	1.00905
426	459	0.0774648	1.07746
367	438	0.0817439	1.19346
661	622	0.0832073	0.940998
308	319	0.0844156	1.03571
328	323	0.0853659	0.984756
319	342	0.0877743	1.0721
338	299	0.0887574	0.884615
325	337	0.0923077	1.03692
329	337	0.103343	1.02432
304	335	0.105263	1.10197
317	322	0.107256	1.01577
317	356	0.107256	1.12303
331	328	0.108761	0.990937
329	333	0.112462	1.01216
314	356	0.11465	1.13376
454	411	0.125551	0.905286
339	342	0.126844	1.00885
410	452	0.129268	1.10244
454	424	0.132159	0.933921
342	360	0.134503	1.05263
302	336	0.142384	1.11258
360	357	0.144444	0.991667
323	331	0.148607	1.02477
353	353	0.150142	1
329	363	0.158055	1.10334
300	297	0.16	0.99
387	379	0.162791	0.979328
454	489	0.162996	1.07709
389	371	0.164524	0.953728
488	503	0.178279	1.03074
454	405	0.182819	0.89207
469	473	0.191898	1.00853
524	665	0.194656	1.26908
502	441	0.197211	0.878486
339	353	0.19764	1.0413
348	382	0.204023	1.0977
346	318	0.205202	0.919075
512	413	0.210938	0.806641
356	319	0.216292	0.896067
624	573	0.217949	0.918269
554	671	0.220217	1.21119
348	310	0.221264	0.890805
321	339	0.23053	1.05607
330	311	0.233333	0.942424
333	356	0.24024	1.06907
348	353	0.244253	1.01437
370	404	0.251351	1.09189
574	458	0.254355	0.797909
331	311	0.26284	0.939577
409	420	0.264059	1.02689
353	330	0.266289	0.934844
360	359	0.269444	0.997222
341	339	0.269795	0.994135
316	300	0.275316	0.949367
342	328	0.28655	0.959064
348	348	0.29023	1
313	343	0.290735	1.09585
434	422	0.297235	0.97235
518	413	0.297297	0.797297
427	449	0.297424	1.05152
450	450	0.304444	1
608	417	0.309211	0.685855
326	314	0.309816	0.96319
258	352	0.310078	1.36434
408	363	0.311275	0.889706
340	329	0.320588	0.967647
429	393	0.324009	0.916084
345	342	0.327536	0.991304
319	300	0.329154	0.940439
502	418	0.336653	0.832669
289	300	0.3391	1.03806
469	408	0.34968	0.869936
372	323	0.357527	0.86828
320	320	0.359375	1
494	453	0.364372	0.917004
338	323	0.366864	0.955621
360	346	0.372222	0.961111
342	334	0.374269	0.976608
387	372	0.377261	0.96124
507	343	0.378698	0.676529
322	337	0.381988	1.04658
360	323	0.386111	0.897222
338	357	0.387574	1.05621
323	326	0.393189	1.00929
300	322	0.393333	1.07333
345	296	0.397101	0.857971
387	398	0.397933	1.02842
528	426	0.399621	0.806818
300	337	0.403333	1.12333
379	360	0.406332	0.949868
317	314	0.40694	0.990536
337	367	0.409496	1.08902
299	269	0.411371	0.899666
389	421	0.413882	1.08226
559	364	0.423971	0.651163
463	353	0.425486	0.762419
513	387	0.426901	0.754386
385	389	0.428571	1.01039
423	452	0.43026	1.06856
676	423	0.430473	0.62574
335	307	0.432836	0.916418
577	418	0.44714	0.724437
545	521	0.447706	0.955963
308	304	0.451299	0.987013
323	319	0.452012	0.987616
306	303	0.457516	0.990196
390	372	0.458974	0.953846
411	399	0.467153	0.970803
339	335	0.469027	0.988201
341	326	0.472141	0.956012
297	328	0.474747	1.10438
374	355	0.483957	0.949198
653	530	0.488515	0.811639
406	357	0.495074	0.87931
344	227	0.5	0.659884
334	251	0.502994	0.751497
492	503	0.518293	1.02236
335	306	0.519403	0.913433
405	420	0.523457	1.03704
362	293	0.527624	0.809392
406	441	0.529557	1.08621
357	261	0.535014	0.731092
667	502	0.535232	0.752624
318	292	0.540881	0.918239
328	299	0.542683	0.911585
363	277	0.545455	0.763085
459	375	0.546841	0.816993
402	402	0.552239	1
522	323	0.55364	0.618774
352	333	0.553977	0.946023
435	405	0.556322	0.931034
381	325	0.55643	0.853018
375	310	0.562667	0.826667
401	374	0.563591	0.932668
318	344	0.566038	1.08176
498	333	0.566265	0.668675
305	278	0.57377	0.911475
415	376	0.575904	0.906024
359	301	0.576602	0.83844
402	369	0.577114	0.91791
322	340	0.580745	1.0559
375	357	0.581333	0.952
591	466	0.588832	0.788494
364	339	0.590659	0.931319
458	408	0.593886	0.89083
348	411	0.594828	1.18103
415	488	0.59759	1.1759
342	293	0.599415	0.856725
342	353	0.599415	1.03216
442	420	0.599548	0.950226
329	318	0.601824	0.966565
367	374	0.60218	1.01907
474	390	0.603376	0.822785
319	302	0.60815	0.946708
332	278	0.608434	0.837349
288	333	0.611111	1.15625
316	342	0.613924	1.08228
582	455	0.620275	0.781787
345	282	0.62029	0.817391
363	326	0.625344	0.898072
342	319	0.631579	0.932749
345	273	0.634783	0.791304
291	328	0.635739	1.12715
293	296	0.638225	1.01024
360	339	0.647222	0.941667
330	285	0.648485	0.863636
348	269	0.655172	0.772989
343	304	0.658892	0.886297
306	299	0.660131	0.977124
281	314	0.66548	1.11744
503	499	0.666004	0.992048
360	297	0.666667	0.825
296	312	0.672297	1.05405
441	438	0.673469	0.993197
434	395	0.675115	0.910138
303	344	0.679868	1.13531
328	320	0.682927	0.97561
340	348	0.694118	1.02353
424	355	0.695755	0.837264
348	391	0.706897	1.12356
590	559	0.710169	0.947458
452	463	0.710177	1.02434
535	371	0.71028	0.693458
381	399	0.713911	1.04724
401	363	0.715711	0.905237
339	388	0.719764	1.14454
333	318	0.720721	0.954955
375	407	0.722667	1.08533
624	512	0.722756	0.820513
314	317	0.72293	1.00955
355	342	0.726761	0.96338
337	329	0.732938	0.976261
364	353	0.736264	0.96978
333	333	0.741742	1
516	422	0.75	0.817829
415	454	0.754217	1.09398
357	367	0.761905	1.02801
350	299	0.765714	0.854286
398	379	0.776382	0.952261
507	432	0.77712	0.852071
344	269	0.77907	0.781977
329	390	0.781155	1.18541
346	339	0.786127	0.979769
461	518	0.787419	1.12364
714	502	0.795518	0.703081
345	302	0.797101	0.875362
333	352	0.798799	1.05706
314	317	0.799363	1.00955
314	339	0.802548	1.07962
347	350	0.809798	1.00865
339	306	0.811209	0.902655
360	342	0.813889	0.95
339	307	0.823009	0.905605
359	332	0.824513	0.924791
304	321	0.825658	1.05592
333	316	0.828829	0.948949
314	348	0.83121	1.10828
458	473	0.836245	1.03275
325	371	0.849231	1.14154
320	309	0.85	0.965625
404	393	0.851485	0.972772
363	359	0.856749	0.988981
339	300	0.867257	0.884956
403	382	0.868486	0.947891
482	507	0.873444	1.05187
442	403	0.875566	0.911765
367	320	0.880109	0.871935
579	437	0.880829	0.75475
532	485	0.881579	0.911654
397	378	0.88665	0.952141
318	304	0.886792	0.955975
368	360	0.888587	0.978261
552	540	0.900362	0.978261
465	411	0.901075	0.883871
355	400	0.907042	1.12676
469	413	0.910448	0.880597
321	321	0.912773	1
340	329	0.914706	0.967647
314	322	0.917197	1.02548
544	484	0.917279	0.889706
310	273	0.919355	0.880645
457	439	0.921225	0.960613
345	342	0.924638	0.991304
426	407	0.92723	0.955399
389	397	0.933162	1.02057
339	297	0.943953	0.876106
356	317	0.946629	0.890449
322	302	0.947205	0.937888
378	423	0.949735	1.11905
317	317	0.955836	1
319	296	0.956113	0.9279
348	302	0.956897	0.867816
340	299	0.958824	0.879412
371	413	0.962264	1.11321
319	364	0.965517	1.14107
426	422	0.974178	0.99061
426	372	0.974178	0.873239
383	368	0.979112	0.960836
434	404	0.983871	0.930876
450	499	0.991111	1.10889

## Sheet: FigS3-h
341	322	0	0.944282	Nevents=	Bins	Xaxis	Mean cophase	Stdev
379	398	0	1.05013	283	[0; 0,1[	0.05	1.04516	0.105918
451	577	0	1.27938		[0,1; 0,2[	0.15	1.03244	0.0937878
484	361	0	0.745868		[0,2; 0,3[	0.25	1.01528	0.117457
493	460	0	0.933063		[0,3; 0,4[	0.35	0.992727	0.116089
332	360	0.0210843	1.08434		[0,4; 0,5[	0.45	0.999464	0.11801
284	281	0.0246479	0.989437		[0,5; 0,6[	0.55	0.96148	0.133385
415	469	0.0289157	1.13012		[0,6 0,7[	0.65	1.01096	0.14576
597	552	0.0368509	0.924623		[0,7; 0,8[	0.75	1.01417	0.100429
512	549	0.0371094	1.07227		[0,8; 0,9[	0.85	0.995814	0.109593
342	342	0.0438596	1		[0,9, 1]	0.95	1.02894	0.107251
373	351	0.0455764	0.941019
303	345	0.0462046	1.13861		Column A	Column B	Column C	Column D
473	458	0.0486258	0.968288		Control cycle	Perturbed cycle	Light phase	Phase-shift +3
337	327	0.0534125	0.970326
309	313	0.0550162	1.01294
334	357	0.0568862	1.06886
363	340	0.0606061	0.936639
352	366	0.0625	1.03977
452	539	0.0641593	1.19248
398	469	0.0653266	1.17839
342	362	0.0672515	1.05848
442	477	0.0701357	1.07919
426	456	0.0774648	1.07042
367	415	0.0817439	1.13079
661	763	0.0832073	1.15431
308	360	0.0844156	1.16883
328	335	0.0853659	1.02134
319	356	0.0877743	1.11599
338	314	0.0887574	0.928994
325	348	0.0923077	1.07077
329	299	0.103343	0.908815
304	304	0.105263	1
317	337	0.107256	1.06309
317	378	0.107256	1.19243
331	316	0.108761	0.954683
329	333	0.112462	1.01216
314	338	0.11465	1.07643
454	436	0.125551	0.960352
339	382	0.126844	1.12684
410	441	0.129268	1.07561
454	439	0.132159	0.96696
342	374	0.134503	1.09357
302	336	0.142384	1.11258
360	338	0.144444	0.938889
323	293	0.148607	0.907121
353	379	0.150142	1.07365
329	363	0.158055	1.10334
300	302	0.16	1.00667
387	395	0.162791	1.02067
454	481	0.162996	1.05947
389	359	0.164524	0.922879
488	565	0.178279	1.15779
454	461	0.182819	1.01542
469	442	0.191898	0.942431
524	669	0.194656	1.27672
502	451	0.197211	0.898406
339	342	0.19764	1.00885
348	359	0.204023	1.03161
346	335	0.205202	0.968208
512	469	0.210938	0.916016
356	305	0.216292	0.856742
624	690	0.217949	1.10577
554	793	0.220217	1.43141
348	310	0.221264	0.890805
321	314	0.23053	0.978193
330	333	0.233333	1.00909
333	370	0.24024	1.11111
348	370	0.244253	1.06322
370	333	0.251351	0.9
574	492	0.254355	0.857143
331	325	0.26284	0.981873
409	444	0.264059	1.08557
353	357	0.266289	1.01133
360	356	0.269444	0.988889
341	359	0.269795	1.05279
316	328	0.275316	1.03797
342	379	0.28655	1.10819
348	326	0.29023	0.936782
313	343	0.290735	1.09585
434	466	0.297235	1.07373
518	507	0.297297	0.978764
427	389	0.297424	0.911007
450	442	0.304444	0.982222
608	484	0.309211	0.796053
326	359	0.309816	1.10123
258	312	0.310078	1.2093
408	397	0.311275	0.973039
340	389	0.320588	1.14412
429	432	0.324009	1.00699
345	372	0.327536	1.07826
319	315	0.329154	0.987461
502	451	0.336653	0.898406
289	330	0.3391	1.14187
469	446	0.34968	0.950959
372	341	0.357527	0.916667
320	311	0.359375	0.971875
494	498	0.364372	1.0081
338	315	0.366864	0.931953
360	360	0.372222	1
342	327	0.374269	0.95614
387	372	0.377261	0.96124
507	376	0.378698	0.741617
322	359	0.381988	1.11491
360	338	0.386111	0.938889
338	402	0.387574	1.18935
323	287	0.393189	0.888545
300	345	0.393333	1.15
345	305	0.397101	0.884058
387	398	0.397933	1.02842
528	446	0.399621	0.844697
300	333	0.403333	1.11
379	402	0.406332	1.06069
317	326	0.40694	1.02839
337	333	0.409496	0.988131
299	326	0.411371	1.0903
389	446	0.413882	1.14653
559	435	0.423971	0.778175
463	372	0.425486	0.803456
513	426	0.426901	0.830409
385	385	0.428571	1
423	507	0.43026	1.19858
676	582	0.430473	0.860947
335	353	0.432836	1.05373
577	451	0.44714	0.781629
545	559	0.447706	1.02569
308	300	0.451299	0.974026
323	334	0.452012	1.03406
306	323	0.457516	1.05556
390	408	0.458974	1.04615
411	379	0.467153	0.922141
339	339	0.469027	1
341	341	0.472141	1
297	328	0.474747	1.10438
374	424	0.483957	1.13369
653	723	0.488515	1.1072
406	346	0.495074	0.852217
344	257	0.5	0.747093
334	291	0.502994	0.871257
492	430	0.518293	0.873984
335	334	0.519403	0.997015
405	435	0.523457	1.07407
362	347	0.527624	0.958564
406	381	0.529557	0.938424
357	357	0.535014	1
667	582	0.535232	0.872564
318	303	0.540881	0.95283
328	319	0.542683	0.972561
363	363	0.545455	1
459	419	0.546841	0.912854
402	448	0.552239	1.11443
522	413	0.55364	0.791188
352	314	0.553977	0.892045
435	424	0.556322	0.974713
381	332	0.55643	0.871391
375	335	0.562667	0.893333
401	387	0.563591	0.965087
318	273	0.566038	0.858491
498	390	0.566265	0.783133
305	335	0.57377	1.09836
415	419	0.575904	1.00964
359	312	0.576602	0.869081
402	384	0.577114	0.955224
322	356	0.580745	1.10559
375	364	0.581333	0.970667
591	477	0.588832	0.807107
364	438	0.590659	1.2033
458	355	0.593886	0.775109
348	387	0.594828	1.11207
415	594	0.59759	1.43133
342	317	0.599415	0.926901
342	359	0.599415	1.04971
442	435	0.599548	0.984163
329	314	0.601824	0.954407
367	374	0.60218	1.01907
474	333	0.603376	0.702532
319	319	0.60815	1
332	299	0.608434	0.900602
288	400	0.611111	1.38889
316	342	0.613924	1.08228
582	573	0.620275	0.984536
345	319	0.62029	0.924638
363	363	0.625344	1
342	336	0.631579	0.982456
345	279	0.634783	0.808696
291	345	0.635739	1.18557
293	359	0.638225	1.22526
360	364	0.647222	1.01111
330	316	0.648485	0.957576
348	344	0.655172	0.988506
343	335	0.658892	0.976676
306	319	0.660131	1.04248
281	318	0.66548	1.13167
503	536	0.666004	1.06561
360	318	0.666667	0.883333
296	330	0.672297	1.11486
441	498	0.673469	1.12925
434	376	0.675115	0.866359
303	337	0.679868	1.11221
328	334	0.682927	1.01829
340	393	0.694118	1.15588
424	299	0.695755	0.705189
348	419	0.706897	1.20402
590	716	0.710169	1.21356
452	445	0.710177	0.984513
535	376	0.71028	0.702804
381	399	0.713911	1.04724
401	412	0.715711	1.02743
339	395	0.719764	1.16519
333	322	0.720721	0.966967
375	396	0.722667	1.056
624	624	0.722756	1
314	326	0.72293	1.03822
355	334	0.726761	0.940845
337	303	0.732938	0.89911
364	395	0.736264	1.08516
333	352	0.741742	1.05706
516	489	0.75	0.947674
415	454	0.754217	1.09398
357	346	0.761905	0.969188
350	342	0.765714	0.977143
398	363	0.776382	0.91206
507	488	0.77712	0.962525
344	389	0.77907	1.13081
329	340	0.781155	1.03343
346	346	0.786127	1
461	484	0.787419	1.04989
714	671	0.795518	0.939776
345	325	0.797101	0.942029
333	348	0.798799	1.04505
314	320	0.799363	1.01911
314	328	0.802548	1.04459
347	369	0.809798	1.0634
339	339	0.811209	1
360	300	0.813889	0.833333
339	282	0.823009	0.831858
359	375	0.824513	1.04457
304	325	0.825658	1.06908
333	322	0.828829	0.966967
314	347	0.83121	1.1051
458	567	0.836245	1.23799
325	371	0.849231	1.14154
320	323	0.85	1.00937
404	341	0.851485	0.844059
363	352	0.856749	0.969697
339	331	0.867257	0.976401
403	421	0.868486	1.04467
482	514	0.873444	1.06639
442	411	0.875566	0.929864
367	345	0.880109	0.940054
579	481	0.880829	0.830743
532	466	0.881579	0.87594
397	465	0.88665	1.17128
318	300	0.886792	0.943396
368	353	0.888587	0.959239
552	692	0.900362	1.25362
465	466	0.901075	1.00215
355	397	0.907042	1.11831
469	469	0.910448	1
321	360	0.912773	1.1215
340	281	0.914706	0.826471
314	333	0.917197	1.06051
544	544	0.917279	1
310	299	0.919355	0.964516
457	489	0.921225	1.07002
345	368	0.924638	1.06667
426	438	0.92723	1.02817
389	367	0.933162	0.943445
339	308	0.943953	0.908555
356	376	0.946629	1.05618
322	310	0.947205	0.962733
378	408	0.949735	1.07937
317	329	0.955836	1.03785
319	322	0.956113	1.0094
348	319	0.956897	0.916667
340	311	0.958824	0.914706
371	441	0.962264	1.18868
319	413	0.965517	1.29467
426	446	0.974178	1.04695
426	426	0.974178	1
383	364	0.979112	0.950392
434	378	0.983871	0.870968
450	503	0.991111	1.11778
