# Supplementary material for: Upregulation of breathing rate during running exercise by central locomotor circuits in mice
Source: Nat Commun. 2023 May 22;14:2939. doi: 10.1038/s41467-023-38583-6 (PMC10203288; doi:10.1038/s41467-023-38583-6)
Supplement: Supplementary file 3 — Source Data [file 41467_2023_38583_MOESM3_ESM.zip › Fig3-amplitude.xlsx]

## Sheet: Fig3-panel-c
	Amplitude % CTL 15Hz				Amplitude % CTL 20Hz				Amplitude % CTL 30Hz				Amplitude % CTL 40Hz						1s stim											Male	Female
Animal	CTL	pre-Loco	Loco	Recov	CTL	pre-Loco	Loco	Recov	CTL	pre-Loco	Loco	Recov	CTL	pre-Loco	Loco	Recov		Animal	Ctl	15	20	30	40	recov						3	2
A1	100	111.966	349.839	141.124	100	137.122	355.601	133.183	100	71.8508	403.535	132.031	100	95.6989	390.857	109.797		A1	100	230.903	246.361	237.693	243.278	129.034	100	95.6989	390.857	109.797
A1	100	119.873	407.233	128.243	100	105.886	412.218	123.563	100	110.118	501.402	156.092	100	155.611	307.832	163.319		A1	100	263.553	259.052	305.76	231.722	142.804	100	155.611	307.832	163.319
A1	100	121.112	293.083	172.383	100	101.392	326.182	163.112	100	117.509	251.63	129.047	100	60.0197	509.324	117.887		A1	100	207.097	213.787	184.57	284.672	145.607	100	60.0197	509.324	117.887
A2	100	208.2	305.226	119.426	100	197.047	298.244	119.879	100	248.545	337.803	187.085	100	200.558	349.099	143.578		A2	100	256.713	247.645	293.174	274.829	142.492	100	200.558	349.099	143.578
A2	100	195.311	332.202	167.594	100	164.392	310.079	157.423	100	224.146	315.456	177.891	100	219.5	275.664	134.697		A2	100	263.756	237.236	269.801	247.582	159.401	100	219.5	275.664	134.697
A2	100	204.628	233.881	146.967	100	150.157	241.147	107.346	100	173.513	343.519	144.185	100	203.968	311.97	168.428		A2	100	219.255	195.652	258.516	257.969	141.732	100	203.968	311.97	168.428
A3	100	128.573	178.392	80.2895	100	103.552	329.043	136.404	100	278.284	401.646	173.201	100	38.7783	449.58	158.173		A3	100	153.483	216.298	339.965	244.179	137.017	100	38.7783	449.58	158.173
A3	100	114.666	387.951	157.279	100	43.9459	245.67	228.227	100	200.044	609.019	294.925	100	61.6176	410.426	95.3429		A3	100	251.309	144.808	404.532	236.022	193.943	100	61.6176	410.426	95.3429
A3	100	101.179	0	124.249	100	213.916	409.017	202.295	100	112.538	250.713	135.539	100	92.4994	217.155	114.09		A3	100	50.5897	311.467	181.626	154.827	144.043	100	92.4994	217.155	114.09
A4	100	96.3701	176.99	99.0495	100	117.817	211.842	167.537	100	137.439	277.59	146.967	100	0	318.07	105.047		A4	100	136.68	164.83	207.514	159.035	129.65	100	0	318.07	105.047
A4	100	104.212	232.373	109.798	100	112.357	254.066	161.407	100	102.052	241.221	146.877	100	129.721	288.423	153.564		A4	100	168.292	183.212	171.637	209.072	142.912	100	129.721	288.423	153.564
A4	100	112.827	214.918	103.933	100	99.2347	233.603	183.042	100	145.276	276.994	96.7793	100	137.615	320.716	137.344		A4	100	163.872	166.419	211.135	229.166	130.275	100	137.615	320.716	137.344
A5	100	81.5461	214.015	134.877	100	127.543	112.665	93.1806	100	164.275	191.44	141.478	100	100.957	127	98.0732		A5	100	147.78	120.104	177.858	113.979	116.902	100	100.957	127	98.0732
A5	100	71.3268	131.431	122.279	100	66.0912	125.428	115.384	100	84.2566	146.39	108.145	100	0	140.14	109.064		A5	100	101.379	95.7594	115.323	70.07	113.718	100	0	140.14	109.064
A5	100	146.356	146.425	114.295	100	61.1861	236.875	146.281	100	97.7035	127.967	84.8907	100	0	132.285	88.4153		A5	100	146.39	149.031	112.835	66.1423	108.47	100	0	132.285	88.4153
	Amplitude % CTL 15Hz				Amplitude % CTL 20Hz				Amplitude % CTL 30Hz				Amplitude % CTL 40Hz						1s stim
Animal	CTL	pre-Loco	Loco	Recov	CTL	pre-Loco	Loco	Recov	CTL	pre-Loco	Loco	Recov	CTL	pre-Loco	Loco	Recov		Animal	Ctl	15	20	30	40	recov
A1	100	117.65	350.051	147.25	100	114.8	364.667	139.953	100	99.8261	385.522	139.057	100	103.777	402.671	130.334		A1	100	233.851	239.733	242.674	253.224	139.148
A2	100	202.713	290.437	144.662	100	170.532	283.157	128.216	100	215.401	332.259	169.72	100	208.009	312.244	148.901		A2	100	246.575	226.844	273.83	260.127	147.875
A3	100	114.806	188.781	120.606	100	120.471	327.91	188.975	100	196.956	420.459	201.222	100	64.2984	359.054	122.535		A3	100	151.794	224.191	308.707	211.676	158.335
A4	100	104.47	208.094	104.26	100	109.803	233.171	170.662	100	128.256	265.268	130.208	100	89.1122	309.07	131.985		A4	100	156.282	171.487	196.762	199.091	134.279
A5	100	99.7429	163.957	123.817	100	84.9402	158.323	118.282	100	115.412	155.266	111.505	100	33.6525	133.141	98.5174		A5	100	131.85	121.631	135.339	83.397	113.03
Mean	100	127.876	240.264	128.119	100	120.109	273.445	149.217	100	151.17	311.755	150.342	100	99.7697	303.236	126.455		Mean	100	184.07	196.777	231.462	201.503	138.533
SD	0	42.4714	77.5867	17.9157	0	31.2804	81.0207	29.6837	0	51.6282	105.272	35.3743	0	66.0966	102.531	18.3394		SD	0	52.2635	49.4653	67.6968	71.0107	16.9429

## Sheet: Fig3-e, f-left
	Amplitude % CTL 15Hz				Amplitude % CTL 20Hz				Amplitude % CTL 30Hz				Amplitude % CTL 40Hz						preloco								loco
Animal	CTL	pre-Loco	Loco	Recov	CTL	pre-Loco	Loco	Recov	CTL	pre-Loco	Loco	Recov	CTL	pre-Loco	Loco	Recov		Animal	Ctl	15	20	30	40	recov		Animal	Ctl	15	20	30	40	recov
A1	100	111.966	349.839	141.124	100	137.122	355.601	133.183	100	71.8508	403.535	132.031	100	95.6989	390.857	109.797		A1	100	111.966	137.122	71.8508	95.6989	129.034	100	A1	100	349.839	355.601	403.535	390.857	129.034
A1	100	119.873	407.233	128.243	100	105.886	412.218	123.563	100	110.118	501.402	156.092	100	155.611	307.832	163.319		A1	100	119.873	105.886	110.118	155.611	142.804	100	A1	100	407.233	412.218	501.402	307.832	142.804
A1	100	121.112	293.083	172.383	100	101.392	326.182	163.112	100	117.509	251.63	129.047	100	60.0197	509.324	117.887		A1	100	121.112	101.392	117.509	60.0197	145.607	100	A1	100	293.083	326.182	251.63	509.324	145.607
A2	100	208.2	305.226	119.426	100	197.047	298.244	119.879	100	248.545	337.803	187.085	100	200.558	349.099	143.578		A2	100	208.2	197.047	248.545	200.558	142.492	100	A2	100	305.226	298.244	337.803	349.099	142.492
A2	100	195.311	332.202	167.594	100	164.392	310.079	157.423	100	224.146	315.456	177.891	100	219.5	275.664	134.697		A2	100	195.311	164.392	224.146	219.5	159.401	100	A2	100	332.202	310.079	315.456	275.664	159.401
A2	100	204.628	233.881	146.967	100	150.157	241.147	107.346	100	173.513	343.519	144.185	100	203.968	311.97	168.428		A2	100	204.628	150.157	173.513	203.968	141.732	100	A2	100	233.881	241.147	343.519	311.97	141.732
A3	100	128.573	178.392	80.2895	100	103.552	329.043	136.404	100	278.284	401.646	173.201	100	38.7783	449.58	158.173		A3	100	128.573	103.552	278.284	38.7783	137.017	100	A3	100	178.392	329.043	401.646	449.58	137.017
A3	100	114.666	387.951	157.279	100	43.9459	245.67	228.227	100	200.044	609.019	294.925	100	61.6176	410.426	95.3429		A3	100	114.666	43.9459	200.044	61.6176	193.943	100	A3	100	387.951	245.67	609.019	410.426	193.943
A3	100	101.179	0	124.249	100	213.916	409.017	202.295	100	112.538	250.713	135.539	100	92.4994	217.155	114.09		A3	100	101.179	213.916	112.538	92.4994	144.043	100	A3	100	0	409.017	250.713	217.155	144.043
A4	100	96.3701	176.99	99.0495	100	117.817	211.842	167.537	100	137.439	277.59	146.967	100	0	318.07	105.047		A4	100	96.3701	117.817	137.439		129.65	100	A4	100	176.99	211.842	277.59	318.07	129.65
A4	100	104.212	232.373	109.798	100	112.357	254.066	161.407	100	102.052	241.221	146.877	100	129.721	288.423	153.564		A4	100	104.212	112.357	102.052	129.721	142.912	100	A4	100	232.373	254.066	241.221	288.423	142.912
A4	100	112.827	214.918	103.933	100	99.2347	233.603	183.042	100	145.276	276.994	96.7793	100	137.615	320.716	137.344		A4	100	112.827	99.2347	145.276	137.615	130.275	100	A4	100	214.918	233.603	276.994	320.716	130.275
A5	100	81.5461	214.015	134.877	100	127.543	112.665	93.1806	100	164.275	191.44	141.478	100	100.957	127	98.0732		A5	100	81.5461	127.543	164.275	100.957	116.902	100	A5	100	214.015	112.665	191.44	127	116.902
A5	100	71.3268	131.431	122.279	100	66.0912	125.428	115.384	100	84.2566	146.39	108.145	100	0	140.14	109.064		A5	100	71.3268	66.0912	84.2566		113.718	100	A5	100	131.431	125.428	146.39	140.14	113.718
A5	100	146.356	146.425	114.295	100	61.1861	236.875	146.281	100	97.7035	127.967	84.8907	100	0	132.285	88.4153		A5	100	146.356	61.1861	97.7035		108.47	100	A5	100	146.425	236.875	127.967	132.285	108.47
	Instant frequency 15Hz				Instant frequency 20Hz				Instant frequency 30Hz				Instant frequency 40Hz						preloco								loco
Animal	CTL	pre-Loco	Loco	Recov	CTL	pre-Loco	Loco	Recov	CTL	pre-Loco	Loco	Recov	CTL	pre-Loco	Loco	Recov		Animal	Ctl	15	20	30	40	recov		Animal	Ctl	15	20	30	40	recov
A1	100	117.65	350.051	147.25	100	114.8	364.667	139.953	100	99.8261	385.522	139.057	100	103.777	402.671	130.334		A1	100	117.65	114.8	99.8261	103.777	139.148		A1	100	350.051	364.667	385.522	402.671	139.148
A2	100	202.713	290.437	144.662	100	170.532	283.157	128.216	100	215.401	332.259	169.72	100	208.009	312.244	148.901		A2	100	202.713	170.532	215.401	208.009	147.875		A2	100	290.437	283.157	332.259	312.244	147.875
A3	100	114.806	188.781	120.606	100	120.471	327.91	188.975	100	196.956	420.459	201.222	100	64.2984	359.054	122.535		A3	100	114.806	120.471	196.956	64.2984	158.335		A3	100	188.781	327.91	420.459	359.054	158.335
A4	100	104.47	208.094	104.26	100	109.803	233.171	170.662	100	128.256	265.268	130.208	100	89.1122	309.07	131.985		A4	100	104.47	109.803	128.256	133.668	134.279		A4	100	208.094	233.171	265.268	309.07	134.279
A5	100	99.7429	163.957	123.817	100	84.9402	158.323	118.282	100	115.412	155.266	111.505	100	33.6525	133.141	98.5174		A5	100	99.7429	84.9402	115.412	100.957	113.03		A5	100	163.957	158.323	155.266	133.141	113.03
Mean	100	127.876	240.264	128.119	100	120.109	273.445	149.217	100	151.17	311.755	150.342	100	99.7697	303.236	126.455		Mean	100	127.876	120.109	151.17	122.142	138.533		Mean	100	240.264	273.445	311.755	303.236	138.533
SD	0	42.4714	77.5867	17.9157	0	31.2804	81.0207	29.6837	0	51.6282	105.272	35.3743	0	66.0966	102.531	18.3394		SD	0	42.4714	31.2804	51.6282	53.9396	16.9429		SD	0	77.5867	81.0207	105.272	102.531	16.9429

## Sheet: Fig3-f-right
n=	5	Resp Amplitde and Speed 5Hz		Resp Amplitde and Speed 10Hz			n=	5	Resp Amplitde and Speed 15Hz		Resp Amplitde and Speed 20Hz		Resp Amplitde and Speed 30Hz		Resp Amplitde and Speed 40Hz		n=	0	Resp Amplitde and Speed 15Hz		Resp Amplitde and Speed 20Hz		Resp Amplitde and Speed 30Hz		Resp Amplitde and Speed 40Hz
N=	30	no loco	Speed	No loco	Speed		N=	57	Preloco	Speed	Preloco	Speed	Preloco	Speed	Preloco	Speed	N=	60	Loco	Speed	Loco	Speed	Loco	Speed	Loco	Speed
	A1	124.85	0.00604142	105.429	0.0251568			A1	111.966	91.6096	137.122	56.3209	71.8508	104.788	95.6989	101.987			349.839	91.6096	355.601	56.3209	403.535	104.788	390.857	101.987
	A1	104.674	0.0089557	129.349	0.00856441			A1	119.873	86.5254	105.886	85.9338	110.118	103.97	155.611	97.2288			407.233	86.5254	412.218	85.9338	501.402	103.97	307.832	97.2288
	A1	102.969	0.0111098	127.037	0.00647227			A1	121.112	53.6555	101.392	98.4909	117.509	101.98	60.0197	93.7207			293.083	53.6555	326.182	98.4909	251.63	101.98	509.324	93.7207
	A2	152.627	0.350934	158.66	0.123527			A2	208.2	60.6635	197.047	79.2054	248.545	105.478	200.558	90.1386			305.226	60.6635	298.244	79.2054	337.803	105.478	349.099	90.1386
	A2	198.787	0.845435	189.488	0.342648			A2	195.311	72.6827	164.392	81.8075	224.146	90.1375	219.5	89.1714			332.202	72.6827	310.079	81.8075	315.456	90.1375	275.664	89.1714
	A2	169.032	1.25757	246.601	0.231045			A2	204.628	60.3983	150.157	68.3119	173.513	88.0039	203.968	90.3007			233.881	60.3983	241.147	68.3119	343.519	88.0039	311.97	90.3007
	A3	137.166	0.106026	141.63	0.00324779			A3	128.573	34.9614	103.552	79.226	278.284	87.5515	38.7783	97.3726			178.392	34.9614	329.043	79.226	401.646	87.5515	449.58	97.3726
	A3	147.052	0.0257878	145.291	0.0297286			A3	114.666	27.5749	43.9459	66.4059	200.044	99.5872	61.6176	90.3436			387.951	27.5749	245.67	66.4059	609.019	99.5872	410.426	90.3436
	A3	123.601	0.0298054	117.653	0.0094334			A3	101.179	0.337695	213.916	52.8644	112.538	90.5512	92.4994	91.1031			0	0.337695	409.017	52.8644	250.713	90.5512	217.155	91.1031
	A4	89.6649	0.00535423	143.668	0.173599			A4	96.3701	60.7827	117.817	55.6863	137.439	72.4325		88.6271			176.99	60.7827	211.842	55.6863	277.59	72.4325	318.07	88.6271
	A4	111.269	0.0284721	124.344	0.111438			A4	104.212	38.4723	112.357	54.1474	102.052	76.4591	129.721	80.6431			232.373	38.4723	254.066	54.1474	241.221	76.4591	288.423	80.6431
	A4	115.416	0.0348031	112.56	0.102192			A4	112.827	64.9067	99.2347	57.1144	145.276	84.2262	137.615	89.6508			214.918	64.9067	233.603	57.1144	276.994	84.2262	320.716	89.6508
	A5	107.328	0.0109577	94.6568	0.287513			A5	81.5461	46.584	127.543	52.7896	164.275	52.0948	100.957	62.0047			214.015	46.584	112.665	52.7896	191.44	52.0948	127	62.0047
	A5	91.726	0.0505463	120.69	0.428537			A5	71.3268	60.5271	66.0912	62.4591	84.2566	62.971		60.2278			131.431	60.5271	125.428	62.4591	146.39	62.971	140.14	60.2278
	A5	93.8833	0.0364158	109.005	0.048618			A5	146.356	56.0862	61.1861	60.4415	97.7035	52.5972		67.1263			146.425	56.0862	236.875	60.4415	127.967	52.5972	132.285	67.1263
								0								0
								0								0
								All	Preloco	Speed						0		All	Loco	Speed
									111.966	91.6096									349.839	91.6096
									119.873	86.5254									407.233	86.5254
									121.112	53.6555									293.083	53.6555
									208.2	60.6635									305.226	60.6635
									195.311	72.6827									332.202	72.6827
									204.628	60.3983									233.881	60.3983
									128.573	34.9614									178.392	34.9614
									114.666	27.5749									387.951	27.5749
									101.179	0.337695									0	0.337695
									96.3701	60.7827									176.99	60.7827
									104.212	38.4723									232.373	38.4723
									112.827	64.9067									214.918	64.9067
									81.5461	46.584									214.015	46.584
									71.3268	60.5271									131.431	60.5271
									146.356	56.0862									146.425	56.0862
									137.122	56.3209									355.601	56.3209
									105.886	85.9338									412.218	85.9338
									101.392	98.4909									326.182	98.4909
									197.047	79.2054									298.244	79.2054
									164.392	81.8075									310.079	81.8075
									150.157	68.3119									241.147	68.3119
									103.552	79.226									329.043	79.226
									43.9459	66.4059									245.67	66.4059
									213.916	52.8644									409.017	52.8644
									117.817	55.6863									211.842	55.6863
									112.357	54.1474									254.066	54.1474
									99.2347	57.1144									233.603	57.1144
									127.543	52.7896									112.665	52.7896
									66.0912	62.4591									125.428	62.4591
									61.1861	60.4415									236.875	60.4415
									71.8508	104.788									403.535	104.788
									110.118	103.97									501.402	103.97
									117.509	101.98									251.63	101.98
									248.545	105.478									337.803	105.478
									224.146	90.1375									315.456	90.1375
									173.513	88.0039									343.519	88.0039
									278.284	87.5515									401.646	87.5515
									200.044	99.5872									609.019	99.5872
									112.538	90.5512									250.713	90.5512
									137.439	72.4325									277.59	72.4325
									102.052	76.4591									241.221	76.4591
									145.276	84.2262									276.994	84.2262
									164.275	52.0948									191.44	52.0948
									84.2566	62.971									146.39	62.971
									97.7035	52.5972									127.967	52.5972
									95.6989	101.987									390.857	101.987
									155.611	97.2288									307.832	97.2288
									60.0197	93.7207									509.324	93.7207
									200.558	90.1386									349.099	90.1386
									219.5	89.1714									275.664	89.1714
									203.968	90.3007									311.97	90.3007
									38.7783	97.3726									449.58	97.3726
									61.6176	90.3436									410.426	90.3436
									92.4994	91.1031									217.155	91.1031
										88.6271									318.07	88.6271
									129.721	80.6431									288.423	80.6431
									137.615	89.6508									320.716	89.6508
									100.957	62.0047									127	62.0047
										60.2278									140.14	60.2278
										67.1263									132.285	67.1263
								0								0
								0								0
								0								0
								0								0
								0								0
								0								0
								0								0
								0								0
								0								0
								0								0
								0								0
								0								0
								0								0
								0								0
								0								0
								0								0
								0								0
								0								0
								0								0
								0								0
								0								0
								0								0
								0								0
								0								0
								0								0
								0								0
								0								0
								0								0
								0								0
								0								0
								0								0
								0								0
								0								0
								0								0
								0								0
								0								0
								0								0
								0								0
								0								0
								0								0
								0								0
								0								0
								0								0
								0								0
								0								0
								0								0
								0								0
								0								0
								0								0
								0								0
								0								0
								0								0
								0								0
								0								0
								0								0
								0								0
								0								0
								0								0
								0								0
								0								0
								0								0
								0								0
								0								0
								0								0
								0								0
								0								0
								0								0
								0								0
								0								0
								0								0
								0								0
								0								0
								0								0
								0								0
								0								0
								0								0
								0								0
								0								0
								0								0
								0								0
								0								0
								0								0
								0								0
								0								0
								0								0
								0								0
								0								0
								0								0
								0								0
								0								0
								0								0
								0								0
								0								0
								0								0
								0								0
								0								0
								0								0
								0								0
								0								0
								0								0
								0								0
								0								0
								0								0
								0								0
								0								0
								0								0
								0								0
								0								0
								0								0
								0								0
								0								0
								0								0
								0								0
								0								0
								0								0
								0								0
								0								0
								0								0
								0								0
								0								0
								0								0
								0								0
								0								0
								0								0
								0								0
								0								0
								0								0
								0								0
								0								0
								0								0
								0								0
								0								0
								0								0
								0								0
								0								0
								0								0
								0								0
								0								0
								0								0
								0								0
								0								0
								0								0
								0								0
								0								0
								0								0
								0								0
								0								0
								0								0
								0								0
								0								0
								0								0
								0								0
								0								0
								0								0
								0								0
								0								0
								0								0
								0								0
								0								0
								0								0
								0								0
								0								0
								0								0
								0								0
								0								0
								0								0
								0								0
								0								0
								0								0
								0								0
								0								0
								0								0
								0								0
								0								0
								0								0
								0								0
								0								0
								0								0
								0								0
								0								0
								0								0
								0								0
								0								0
								0								0
								0								0
								0								0
								0								0
								0								0
								0								0
								0								0
								0								0
								0								0
								0								0
								0								0
								0								0
								0								0
								0								0
								0								0
								0								0
								0								0
								0								0
								0								0
								0								0
								0								0
								0								0
								0								0
								0								0
								0								0
								0								0
								0								0
								0								0
								0								0
								0								0
								0								0
								0								0
								0								0
								0								0
								0								0
								0								0
								0								0
								0								0
								0								0
								0								0
								0								0
								0								0
								0								0
								0								0
								0								0
								0								0
								0								0
								0								0
								0								0
								0								0
								0								0
								0								0
								0								0
								0								0
								0								0
								0								0
								0								0
								0								0
								0								0
								0								0
								0								0
								0								0
								0								0
								0								0
								0								0
								0								0
								0								0
								0								0
								0								0
								0								0
								0								0
								0								0
								0								0
								0								0
								0								0
								0								0
								0								0
								0								0
								0								0
								0								0
								0								0
								0								0
								0								0
								0								0
								0								0
								0								0
								0								0
								0								0
								0								0
								0								0
								0								0
								0								0
								0								0
								0								0
								0								0
								0								0
								0								0
								0								0
								0								0
								0								0
								0								0
								0								0
								0								0
								0								0
								0								0
								0								0
								0								0
								0								0
								0								0
								0								0
								0								0
								0								0
								0								0
								0								0
								0								0
								0								0
								0								0
								0								0
								0								0
								0								0
								0								0
								0								0
								0								0
								0								0
								0								0
								0								0
								0								0
								0								0
								0								0
								0								0
								0								0
								0								0
								0								0
								0								0
								0								0
								0								0
								0								0
								0								0
								0								0
								0								0
								0								0
								0								0
								0								0
								0								0
								0								0
								0								0
								0								0
								0								0
								0								0
								0								0
								0								0
								0								0
								0								0
								0								0
								0								0
								0								0
								0								0
								0								0
								0								0
								0								0
								0								0
								0								0
								0								0
								0								0
								0								0
								0								0
								0								0
								0								0
								0								0
								0								0
								0								0
								0								0
								0								0
								0								0
								0								0
								0								0
								0								0
								0								0
								0								0
								0								0
								0								0
								0								0
								0								0
								0								0
								0								0
								0								0
								0								0
								0								0
								0								0
								0								0
								0								0
								0								0
								0								0
								0								0
								0								0
								0								0
								0								0
								0								0
								0								0
								0								0
								0								0
								0								0
								0								0
								0								0
								0								0
								0								0
								0								0
								0								0
								0								0
								0								0
								0								0
								0								0
								0								0
								0								0
								0								0
								0								0
								0								0
								0								0
								0								0
								0								0
								0								0
								0								0
								0								0
								0								0
								0								0
								0								0
								0								0
								0								0
								0								0
								0								0
								0								0
								0								0
								0								0
								0								0
								0								0
								0								0
								0								0
								0								0
								0								0
								0								0
								0								0
								0								0
								0								0
								0								0
								0								0
								0								0
								0								0
								0								0
								0								0
								0								0
								0								0
								0								0
								0								0
								0								0
								0								0
								0								0
								0								0
								0								0
								0								0
								0								0
								0								0
								0								0
								0								0
								0								0
								0								0
								0								0
								0								0
								0								0
								0								0
								0								0
								0								0
								0								0
								0								0
								0								0
								0								0
								0								0
								0								0
								0								0
								0								0
								0								0
								0								0
								0								0
								0								0
								0								0
								0								0
								0								0
								0								0
								0								0
								0								0
								0								0
								0								0
								0								0
								0								0
								0								0
								0								0
								0								0
								0								0
								0								0
								0								0
								0								0
								0								0
								0								0
								0								0
								0								0
								0								0
								0								0
								0								0
								0								0
								0								0
								0								0
								0								0
								0								0
								0								0
								0								0
								0								0
								0								0
								0								0
								0								0
								0								0
								0								0
								0								0
								0								0
								0								0
								0								0
								0								0
								0								0
								0								0
								0								0
								0								0
								0								0
								0								0
								0								0
								0								0
								0								0
								0								0
								0								0
								0								0
								0								0
								0								0
								0								0
								0								0
								0								0
								0								0
								0								0
								0								0
								0								0
								0								0
								0								0
								0								0
								0								0
								0								0
								0								0
								0								0
								0								0
								0								0
								0								0
								0								0
								0								0
								0								0
								0								0
								0								0
								0								0
								0								0
								0								0
								0								0
								0								0
								0								0
								0								0
								0								0
								0								0
								0								0
								0								0
								0								0
								0								0
								0								0
								0								0
								0								0
								0								0
								0								0
								0								0
								0								0
								0								0
								0								0
								0								0
								0								0
								0								0
								0								0
								0								0
								0								0
								0								0
								0								0
								0								0
								0								0
								0								0
								0								0
								0								0
								0								0
								0								0
								0								0
								0								0
								0								0
								0								0
								0								0
								0								0
								0								0
								0								0
								0								0
								0								0
								0								0
								0								0
								0								0
								0								0
								0								0
								0								0
								0								0
								0								0
								0								0
								0								0
								0								0
								0								0
								0								0
								0								0
								0								0
								0								0
								0								0
								0								0
								0								0
								0								0
								0								0
								0								0
								0								0
								0								0
								0								0
								0								0
								0								0
								0								0
								0								0
								0								0
								0								0
								0								0
								0								0
								0								0
								0								0
								0								0
								0								0
								0								0
								0								0
								0								0
								0								0
								0								0
								0								0
								0								0
								0								0
								0								0
								0								0
								0								0
								0								0
								0								0
								0								0
								0								0
								0								0
								0								0
								0								0
								0								0
								0								0
								0								0
								0								0
								0								0
								0								0
								0								0
								0								0
								0								0
								0								0
								0								0
								0								0
								0								0
								0								0
								0								0
								0								0
								0								0
								0								0
								0								0
								0								0
								0								0
								0								0
								0								0
								0								0
								0								0
								0								0
								0								0
								0								0
								0								0
								0								0
								0								0
								0								0
								0								0
								0								0
								0								0
								0								0
								0								0
								0								0
								0								0
								0								0
								0								0
								0								0
								0								0
								0								0
								0								0
								0								0
								0								0
								0								0
								0								0
								0								0
								0								0
								0								0
								0								0
								0								0
								0								0
								0								0
								0								0
								0								0
								0								0
								0								0
								0								0
								0								0
								0								0
								0								0
								0								0
								0								0
								0								0
								0								0
								0								0
								0								0
								0								0
								0								0
								0								0
								0								0
								0								0
								0								0
								0								0
								0								0
								0								0
								0								0
								0								0
								0								0
								0								0
								0								0
								0								0
								0								0
								0								0
								0								0
								0								0
								0								0
								0								0
								0								0
								0								0
								0								0
								0								0
								0								0
								0								0
								0								0
								0								0
								0								0
								0								0
								0								0
								0								0
								0								0
								0								0
								0								0
								0								0
								0								0
								0								0
								0								0
								0								0
								0								0
								0								0
								0								0
								0								0
								0								0
								0								0
								0								0
								0								0
								0								0
								0								0
								0								0
								0								0
								0								0
								0								0
								0								0
								0								0
								0								0
								0								0
								0								0
								0								0
								0								0
								0								0
								0								0
								0								0
								0								0
								0								0
								0								0
								0								0
								0								0
								0								0
								0								0
								0								0
								0								0
								0								0
								0								0
								0								0
								0								0
								0								0
								0								0
								0								0
								0								0
								0								0
								0								0
								0								0
								0								0
								0								0
								0								0
								0								0
								0								0
								0								0
								0								0
								0								0
								0								0
								0								0
								0								0
								0								0
								0								0
								0								0
								0								0
								0								0
								0								0
								0								0
								0								0
								0								0
								0								0
								0								0
								0								0
								0								0
								0								0
								0								0
								0								0
								0								0
								0								0
								0								0
								0								0
								0								0
								0								0
								0								0
								0								0
								0								0
								0								0
								0								0
								0								0
								0								0
								0								0
								0								0
								0								0
								0								0
								0								0
								0								0
								0								0
								0								0
								0								0
								0								0
								0								0
								0								0
								0								0
								0								0
								0								0
								0								0
								0								0
								0								0
								0								0
								0								0
								0								0
								0								0
								0								0
								0								0
								0								0
								0								0
								0								0
								0								0
								0								0
								0								0
								0								0
								0								0
								0								0
								0								0
								0								0
								0								0
								0								0
								0								0
								0								0
								0								0
								0								0
								0								0
								0								0
								0								0
								0								0
								0								0
								0								0
								0								0
								0								0
								0								0
								0								0
								0								0
								0								0
								0								0
								0								0
								0								0
								0								0
								0								0
								0								0
								0								0
								0								0
								0								0
								0								0
								0								0
								0								0
								0								0
								0								0
								0								0
								0								0
								0								0
								0								0
								0								0
								0								0
								0								0
								0								0
								0								0
								0								0
								0								0
								0								0
								0								0
								0								0
								0								0
								0								0
								0								0
								0								0
								0								0
								0								0
								0								0
								0								0
								0								0
								0								0
								0								0
								0								0
								0								0
								0								0
								0								0
								0								0
								0								0
								0								0
								0								0
								0								0
								0								0
								0								0
								0								0
								0								0
								0								0
								0								0
								0								0
								0								0
								0								0
								0								0
								0								0
								0								0
								0								0
								0								0
								0								0
								0								0
								0								0
								0								0
								0								0
								0								0
								0								0
								0								0
								0								0
								0								0
								0								0
								0								0
								0								0
								0								0
								0								0
								0								0
								0								0
								0								0
								0								0
								0								0
								0								0
								0								0
								0								0
								0								0
								0								0
								0								0
								0								0
								0								0
								0								0
								0								0
								0								0
								0								0
								0								0
								0								0
								0								0
								0								0
								0								0
								0								0
								0								0
								0								0
								0								0
								0								0
								0								0
								0								0
								0								0
								0								0
								0								0
								0								0
								0								0
								0								0
								0								0
								0								0
								0								0
								0								0
								0								0
								0								0
								0								0
								0								0
								0								0
								0								0
								0								0
								0								0
								0								0
								0								0
								0								0
								0								0
								0								0
								0								0
								0								0
								0								0
								0								0
								0								0
								0								0
								0								0
								0								0
								0								0
								0								0
								0								0
								0								0
								0								0
								0								0
								0								0
								0								0
								0								0
								0								0
								0								0
								0								0
								0								0
								0								0
								0								0
								0								0
								0								0
								0								0
								0								0
								0								0
								0								0
								0								0
								0								0
								0								0
								0								0
								0								0
								0								0
								0								0
								0								0
								0								0
								0								0
								0								0
								0								0
								0								0
								0								0
								0								0
								0								0
								0								0
								0								0
								0								0
								0								0
								0								0
								0								0
								0								0
								0								0
								0								0
								0								0
								0								0
								0								0
								0								0
								0								0
								0								0
								0								0
								0								0
								0								0
								0								0
								0								0
								0								0
								0								0
								0								0
								0								0
								0								0
								0								0
								0								0
								0								0
								0								0
								0								0
								0								0
								0								0
								0								0
								0								0
								0								0
								0								0
								0								0
								0								0
								0								0
								0								0
								0								0
								0								0
								0								0
								0								0
								0								0
								0								0
								0								0
								0								0
								0								0
								0								0
								0								0
								0								0
								0								0
								0								0
								0								0
								0								0
								0								0
								0								0
								0								0
								0								0
								0								0
								0								0
								0								0
								0								0
								0								0
								0								0
								0								0
								0								0
								0								0
								0								0
								0								0
								0								0
								0								0
								0								0
								0								0
								0								0
								0								0
								0								0
								0								0
								0								0
								0								0
								0								0
								0								0
								0								0
								0								0
								0								0
								0								0
								0								0
								0								0
								0								0
								0								0
								0								0
								0								0
								0								0
								0								0
								0								0
								0								0
								0								0
								0								0
								0								0
								0								0
								0								0
								0								0
								0								0
								0								0
								0								0
								0								0
								0								0
								0								0
								0								0
								0								0
								0								0
								0								0
								0								0
								0								0
								0								0
								0								0
								0								0
								0								0
								0								0
								0								0
								0								0
								0								0
								0								0
								0								0
								0								0
								0								0
								0								0
								0								0
								0								0
								0								0
								0								0
								0								0
								0								0
								0								0
								0								0
								0								0
								0								0
								0								0
								0								0
								0								0
								0								0
								0								0
								0								0
								0								0
								0								0
								0								0
								0								0
								0								0
								0								0
								0								0
								0								0
								0								0
								0								0
								0								0
								0								0
								0								0
								0								0
								0								0
								0								0
								0								0
								0								0
								0								0
								0								0
								0								0
								0								0
								0								0
								0								0
								0								0
								0								0
								0								0
								0								0
								0								0
								0								0
								0								0
								0								0
								0								0
								0								0
								0								0
								0								0
								0								0
								0								0
								0								0
								0								0
								0								0
								0								0
								0								0
								0								0
								0								0
								0								0
								0								0
								0								0
								0								0
								0								0
								0								0
								0								0
								0								0
								0								0
								0								0
								0								0
								0								0
								0								0
								0								0
								0								0
								0								0
								0								0
								0								0
								0								0
								0								0
								0								0
								0								0
								0								0
								0								0
								0								0
								0								0
								0								0
								0								0
								0								0
								0								0
								0								0
								0								0
								0								0
								0								0
								0								0
								0								0
								0								0
								0								0
								0								0
								0								0
								0								0
								0								0
								0								0
								0								0
								0								0
								0								0
								0								0
								0								0
								0								0
								0								0
								0								0
								0								0
								0								0
								0								0
								0								0
								0								0
								0								0
								0								0
								0								0
								0								0
								0								0
								0								0
								0								0
								0								0
								0								0
								0								0
								0								0
								0								0
								0								0
								0								0
								0								0
								0								0
								0								0
								0								0
								0								0
								0								0
								0								0
								0								0
								0								0
								0								0
								0								0
								0								0
								0								0
								0								0
								0								0
								0								0
								0								0
								0								0
								0								0
								0								0
								0								0
								0								0
								0								0
								0								0
								0								0
								0								0
								0								0
								0								0
								0								0
								0								0
								0								0
								0								0
								0								0
								0								0
								0								0
								0								0
								0								0
								0								0
								0								0
								0								0
								0								0
								0								0
								0								0
								0								0
								0								0
								0								0
								0								0
								0								0
								0								0
								0								0
								0								0
								0								0
								0								0
								0								0
								0								0
								0								0
								0								0
								0								0
								0								0
								0								0
								0								0
								0								0
								0								0
								0								0
								0								0
								0								0
								0								0
								0								0
								0								0
								0								0
								0								0
								0								0
								0								0
								0								0
								0								0
								0								0
								0								0
								0								0
								0								0
								0								0
								0								0
								0								0
								0								0
								0								0
								0								0
								0								0
								0								0
								0								0
								0								0
								0								0
								0								0
								0								0
								0								0
								0								0
								0								0
								0								0
								0								0
								0								0
								0								0
								0								0
								0								0
								0								0
								0								0
								0								0
								0								0
								0								0
								0								0
								0								0
								0								0
								0								0
								0								0
								0								0
								0								0
								0								0
								0								0
								0								0
								0								0
								0								0
								0								0
								0								0
								0								0
								0								0
								0								0
								0								0
								0								0
								0								0
								0								0
								0								0
								0								0
								0								0
								0								0
								0								0
								0								0
								0								0
								0								0
								0								0
								0								0
								0								0
								0								0
								0								0
								0								0
								0								0
								0								0
								0								0
								0								0
								0								0
								0								0
								0								0
								0								0
								0								0
								0								0
								0								0
								0								0
								0								0
								0								0
								0								0
								0								0
								0								0
								0								0
								0								0
								0								0
								0								0
								0								0
								0								0
								0								0
								0								0
								0								0
								0								0
								0								0
								0								0
								0								0
								0								0
								0								0
								0								0
								0								0
								0								0
								0								0
								0								0
								0								0
								0								0
								0								0
								0								0
								0								0
								0								0
								0								0
								0								0
								0								0
								0								0
								0								0
								0								0
								0								0
								0								0
								0								0
								0								0
								0								0
								0								0
								0								0
								0								0
								0								0
								0								0
								0								0
								0								0
								0								0
								0								0
								0								0
								0								0
								0								0
								0								0
								0								0
								0								0
								0								0
								0								0
								0								0
								0								0
								0								0
								0								0
								0								0
								0								0
								0								0
								0								0
								0								0
								0								0
								0								0
								0								0
								0								0
								0								0
								0								0
								0								0
								0								0
								0								0
								0								0
								0								0
								0								0
								0								0
								0								0
								0								0
								0								0
								0								0
								0								0
								0								0
								0								0
								0								0
								0								0
								0								0
								0								0
								0								0
								0								0
								0								0
								0								0
								0								0
								0								0
								0								0
								0								0
								0								0
								0								0
								0								0
								0								0
								0								0
								0								0
								0								0
								0								0
								0								0
								0								0
								0								0
								0								0
								0								0
								0								0
								0								0
								0								0
								0								0
								0								0
								0								0
								0								0
								0								0
								0								0
								0								0
								0								0
								0								0
								0								0
								0								0
								0								0
								0								0
								0								0
								0								0
								0								0
								0								0
								0								0
								0								0
								0								0
								0								0
								0								0
								0								0
								0								0
								0								0
								0								0
								0								0
								0								0
								0								0
								0								0
								0								0
								0								0
								0								0
								0								0
								0								0
								0								0
								0								0
								0								0
								0								0
								0								0
								0								0
								0								0
								0								0
								0								0
								0								0
								0								0
								0								0
								0								0
								0								0
								0								0
								0								0
								0								0
								0								0
								0								0
								0								0
								0								0
								0								0
								0								0
								0								0
								0								0
								0								0
								0								0
								0								0
								0								0
								0								0
								0								0
								0								0
								0								0
								0								0
								0								0
								0								0
								0								0
								0								0
								0								0
								0								0
								0								0
								0								0
								0								0
								0								0
								0								0
								0								0
								0								0
								0								0
								0								0
								0								0
								0								0
								0								0
								0								0
								0								0
								0								0
								0								0
								0								0
								0								0
								0								0
								0								0
								0								0
								0								0
								0								0
								0								0
								0								0
								0								0
								0								0
								0								0
								0								0
								0								0
								0								0
								0								0
								0								0
								0								0
								0								0
								0								0
								0								0
								0								0
								0								0
								0								0
								0								0
								0								0
								0								0
								0								0
								0								0
								0								0
								0								0
								0								0
								0								0
								0								0
								0								0
								0								0
								0								0
								0								0
								0								0
								0								0
								0								0
								0								0
								0								0
								0								0
								0								0
								0								0
								0								0
								0								0
								0								0
								0								0
								0								0
								0								0
								0								0
								0								0
								0								0
								0								0
								0								0
								0								0
								0								0
								0								0
								0								0
								0								0
								0								0
								0								0
								0								0
								0								0
								0								0
								0								0
								0								0
								0								0
								0								0
								0								0
								0								0
								0								0
								0								0
								0								0
								0								0
								0								0
								0								0
								0								0
								0								0
								0								0
								0								0
								0								0
								0								0
								0								0
								0								0
								0								0
								0								0
								0								0
								0								0
								0								0
								0								0
								0								0
								0								0
								0								0
								0								0
								0								0
								0								0
								0								0
								0								0
								0								0
								0								0
								0								0
								0								0
								0								0
								0								0
								0								0
								0								0
								0								0
								0								0
								0								0
								0								0
								0								0
								0								0
								0								0
								0								0
								0								0
								0								0
								0								0
								0								0
								0								0
								0								0
								0								0
								0								0
								0								0
								0								0
								0								0
								0								0
								0								0
								0								0
								0								0
								0								0
								0								0
								0								0
								0								0
								0								0
								0								0
								0								0
								0								0
								0								0
								0								0
								0								0
								0								0
								0								0
								0								0
								0								0
								0								0
								0								0
								0								0
								0								0
								0								0
								0								0
								0								0
								0								0
								0								0
								0								0
								0								0
								0								0
								0								0
								0								0
								0								0
								0								0
								0								0
								0								0
								0								0
								0								0
								0								0
								0								0
								0								0
								0								0
								0								0
								0								0
								0								0
								0								0
								0								0
								0								0
								0								0
								0								0
								0								0
								0								0
								0								0
								0								0
								0								0
								0								0
								0								0
								0								0
								0								0
								0								0
								0								0
								0								0
								0								0
								0								0
								0								0
								0								0
								0								0
								0								0
								0								0
								0								0
								0								0
								0								0
								0								0
								0								0
								0								0
								0								0
								0								0
								0								0
								0								0
								0								0
								0								0
								0								0
								0								0
								0								0
								0								0
								0								0
								0								0
								0								0
								0								0
								0								0
								0								0
								0								0
								0								0
								0								0
								0								0
								0								0
								0								0
								0								0
								0								0
								0								0
								0								0
								0								0
								0								0
								0								0
[truncated: 1,046,549+ more rows]

## Sheet: Fig3-h
Subtreshold	Amplitude % CTL 5Hz			Amplitude % CTL 10Hz				Instant Frequency
Animal	CTL	No Loco 5Hz	Recov	CTL	No Loco 10Hz	Recov	Animal	Ctl mean	5 Hz	10 Hz	recov mean
A1	100	124.85	99.5759	100	105.429	135.009	A1	100	124.85	105.429	117.293
A1	100	104.674	98.4398	100	129.349	116.814	A1	100	104.674	129.349	107.627
A1	100	102.969	107.508	100	127.037	110.493	A1	100	102.969	127.037	109
A2	100	152.627	128.429	100	158.66	99.829	A2	100	152.627	158.66	114.129
A2	100	198.787	161.306	100	189.488	140.418	A2	100	198.787	189.488	150.862
A2	100	169.032	110.301	100	246.601	168.959	A2	100	169.032	246.601	139.63
A3	100	137.166	107.949	100	141.63	109.098	A3	100	137.166	141.63	108.523
A3	100	147.052	103.767	100	145.291	122.556	A3	100	147.052	145.291	113.162
A3	100	123.601	93.7684	100	117.653	87.6997	A3	100	123.601	117.653	90.734
A4	100	89.6649	105.975	100	143.668	91.5056	A4	100	89.6649	143.668	98.7405
A4	100	111.269	112.197	100	124.344	105.355	A4	100	111.269	124.344	108.776
A4	100	115.416	110.411	100	112.56	93.5124	A4	100	115.416	112.56	101.961
A5	100	107.328	117.507	100	94.6568	93.5697	A5	100	107.328	94.6568	105.538
A5	100	91.726	102.154	100	120.69	107.407	A5	100	91.726	120.69	104.781
A5	100	93.8833	88.2203	100	109.005	112.845	A5	100	93.8833	109.005	100.533
							Animal	Ctl mean	5 Hz	10 Hz	recov mean
							A1	100	110.831	120.605	111.307
							A2	100	173.482	198.25	134.874
							A3	100	135.939	134.858	104.14
							A4	100	105.45	126.857	103.159
							A5	100	97.6457	108.117	103.617
							Mean	100	124.67	137.737	111.419
							SD	0	30.8256	35.2111	13.5297

## Sheet: Raw 5Hz
5Hz	Ctl		No Loco 5Hz			Recov		Amplitude 5Hz					Locomotor parameters	Amplitude % CTL 5Hz
Animal	Ampl		Ampl			Ampl		CTL	No Loco 5Hz	Recov			Mean speed	CTL	No Loco 5Hz	Recov
A1	0.166472		0.20784			0.165766		0.166472	0.20784	0.165766			0.00604142	100	124.85	99.5759
A1	0.168703		0.176588			0.166071		0.168703	0.176588	0.166071			0.0089557	100	104.674	98.4398
A1	0.128054		0.131856			0.137669		0.128054	0.131856	0.137669			0.0111098	100	102.969	107.508
A2	0.265179		0.404736			0.340567		0.265179	0.404736	0.340567			0.350934	100	152.627	128.429
A2	0.224552		0.446381			0.362216		0.224552	0.446381	0.362216			0.845435	100	198.787	161.306
A2	0.252105		0.426137			0.278074		0.252105	0.426137	0.278074			1.25757	100	169.032	110.301
A3	0.0446053	#DIV/0!	0.0611833	#DIV/0!	#DIV/0!	0.048151	#DIV/0!	0.0446053	0.0611833	0.048151	#DIV/0!		0.106026	100	137.166	107.949
A3	0.0391615	#DIV/0!	0.0575876	#DIV/0!	#DIV/0!	0.0406366	#DIV/0!	0.0391615	0.0575876	0.0406366	#DIV/0!		0.0257878	100	147.052	103.767
A3	0.0402911	#DIV/0!	0.0498001	#DIV/0!	#DIV/0!	0.0377803	#DIV/0!	0.0402911	0.0498001	0.0377803	#DIV/0!		0.0298054	100	123.601	93.7684
A4	0.402734	#DIV/0!	0.361112	#DIV/0!	#DIV/0!	0.426799	#DIV/0!	0.402734	0.361112	0.426799	#DIV/0!		0.00535423	100	89.6649	105.975
A4	0.324983	#DIV/0!	0.361607	#DIV/0!	#DIV/0!	0.364622	#DIV/0!	0.324983	0.361607	0.364622	#DIV/0!		0.0284721	100	111.269	112.197
A4	0.34204	#DIV/0!	0.39477	#DIV/0!	#DIV/0!	0.377649	#DIV/0!	0.34204	0.39477	0.377649	#DIV/0!		0.0348031	100	115.416	110.411
A5	0.186788	#DIV/0!	0.200475	#DIV/0!	#DIV/0!	0.219488	#DIV/0!	0.186788	0.200475	0.219488	#DIV/0!		0.0109577	100	107.328	117.507
A5	0.18297	#DIV/0!	0.167831	#DIV/0!	#DIV/0!	0.186911	#DIV/0!	0.18297	0.167831	0.186911	#DIV/0!		0.0505463	100	91.726	102.154
A5	0.22033	#DIV/0!	0.184166	#DIV/0!	#DIV/0!	0.194376	#DIV/0!	0.22033	0.206853	0.194376	#DIV/0!		0.0364158	100	93.8833	88.2203
A1	0.15441		0.172095			0.156502	#DIV/0!	0.15441	0.172095	0.156502	#DIV/0!		0.00870232
A2	0.247279		0.425751			0.326952	#DIV/0!	0.247279	0.425751	0.326952	#DIV/0!		0.817978
A3	0.0413526	#DIV/0!	0.0561903	#DIV/0!	#DIV/0!	0.0421893	#DIV/0!	0.0413526	0.0561903	0.0421893	#DIV/0!	#DIV/0!	0.0538732
A4	0.356586	#DIV/0!	0.372496	#DIV/0!	#DIV/0!	0.38969	#DIV/0!	0.356586	0.372496	0.38969	#DIV/0!	#DIV/0!	0.0228765
A5	0.196696	#DIV/0!	0.184157	#DIV/0!	#DIV/0!	0.200258	#DIV/0!	0.196696	0.19172	0.200258	#DIV/0!	#DIV/0!	0.0326399
Mean	0.199265		0.242138			0.223118		0.199265	0.24365	0.223118	#DIV/0!	#DIV/0!	0.187214
St dev	0.109589		0.142874			0.129783		0.109589	0.142336	0.129783	#DIV/0!	#DIV/0!	0.369627
A1	0.172123		0.189372			0.1492		0.172123	0.189372	0.1492
	0.139373		0.207154			0.165634		0.139373	0.207154	0.165634
	0.17249		0.226995			0.198776		0.17249	0.226995	0.198776
	0.153988					0.154438		0.153988	0	0.154438
	0.194384					0.161403		0.194384	0	0.161403
						0.165143		0	0	0.165143
								0	0	0
								0	0	0
								0	0	0
								0	0	0
								0	0	0
								0	0	0
								0	0	0
								0	0	0
								0	0	0
A1	0.172064		0.175816			0.182354		0.172064	0.175816	0.182354
	0.154058		0.172567			0.149193		0.154058	0.172567	0.149193
	0.143961		0.181381			0.163451		0.143961	0.181381	0.163451
	0.150811					0.167471		0.150811	0	0.167471
	0.196461					0.19205		0.196461	0	0.19205
	0.194864					0.141907		0.194864	0	0.141907
								0	0	0
								0	0	0
								0	0	0
								0	0	0
								0	0	0
								0	0	0
								0	0	0
								0	0	0
								0	0	0
A1	0.127952		0.15564			0.148554		0.127952	0.15564	0.148554
	0.132975		0.120792			0.143865		0.132975	0.120792	0.143865
	0.118459		0.119138			0.12924		0.118459	0.119138	0.12924
	0.142426					0.140032		0.142426	0	0.140032
	0.127159					0.146094		0.127159	0	0.146094
	0.119356					0.118227		0.119356	0	0.118227
								0	0	0
								0	0	0
								0	0	0
								0	0	0
								0	0	0
								0	0	0
								0	0	0
								0	0	0
								0	0	0
A2	0.207757		0.261107			0.342372		0.207757	0.261107	0.342372
	0.252004		0.694387			0.234504		0.252004	0.694387	0.234504
	0.316029		0.270962			0.371404		0.316029	0.270962	0.371404
	0.28932		0.435007			0.349428		0.28932	0.435007	0.349428
	0.264173		0.362215			0.394161		0.264173	0.362215	0.394161
	0.26179					0.351532		0.26179	0	0.351532
								0	0	0
								0	0	0
								0	0	0
								0	0	0
								0	0	0
								0	0	0
								0	0	0
								0	0	0
								0	0	0
A2	0.210576		0.417572			0.322146		0.210576	0.417572	0.322146
	0.224065		0.510383			0.366933		0.224065	0.510383	0.366933
	0.202318		0.554097			0.366827		0.202318	0.554097	0.366827
	0.314086		0.375515			0.295858		0.314086	0.375515	0.295858
	0.197232		0.396289			0.436556		0.197232	0.396289	0.436556
	0.199037		0.424432			0.384978		0.199037	0.424432	0.384978
								0	0	0
								0	0	0
								0	0	0
								0	0	0
								0	0	0
								0	0	0
								0	0	0
								0	0	0
								0	0	0
A2	0.260874		0.458507			0.356341		0.260874	0.458507	0.356341
	0.239221		0.451541			0.261523		0.239221	0.451541	0.261523
	0.278678		0.343025			0.251122		0.278678	0.343025	0.251122
	0.176928		0.323914			0.285315		0.176928	0.323914	0.285315
	0.27011		0.548012			0.222426		0.27011	0.548012	0.222426
	0.28682		0.431826			0.291716		0.28682	0.431826	0.291716
								0	0	0
								0	0	0
								0	0	0
								0	0	0
								0	0	0
								0	0	0
								0	0	0
								0	0	0
								0	0	0
A3	0.04504		0.0436395			0.0493176		0.04504	0.0436395	0.0493176
	0.0441706		0.089189			0.0547898		0.0441706	0.089189	0.0547898
			0.0659382			0.0389654		0	0.0659382	0.0389654
			0.0469137			0.049531		0	0.0469137	0.049531
			0.0602361					0	0.0602361	0
								0	0	0
								0	0	0
								0	0	0
								0	0	0
								0	0	0
								0	0	0
								0	0	0
								0	0	0
								0	0	0
								0	0	0
A3	0.0398011		0.0668285			0.0435354		0.0398011	0.0668285	0.0435354
	0.0418417		0.0657054			0.0434815		0.0418417	0.0657054	0.0434815
	0.0358416		0.0565864			0.034893		0.0358416	0.0565864	0.034893
			0.0517058					0	0.0517058	0
			0.0471119					0	0.0471119	0
								0	0	0
								0	0	0
								0	0	0
								0	0	0
								0	0	0
								0	0	0
								0	0	0
								0	0	0
								0	0	0
								0	0	0
A3	0.0291815		0.0463276			0.0423098		0.0291815	0.0463276	0.0423098
	0.0577261		0.0558542			0.0341001		0.0577261	0.0558542	0.0341001
	0.0339658		0.0494171			0.0369311		0.0339658	0.0494171	0.0369311
			0.0520358					0	0.0520358	0
			0.0453656					0	0.0453656	0
								0	0	0
								0	0	0
								0	0	0
								0	0	0
								0	0	0
								0	0	0
								0	0	0
								0	0	0
								0	0	0
								0	0	0
A4	0.357182		0.342355			0.456745		0.357182	0.342355	0.456745
	0.308006		0.371722			0.439746		0.308006	0.371722	0.439746
	0.390007		0.369258			0.468514		0.390007	0.369258	0.468514
	0.461929					0.350174		0.461929	0	0.350174
	0.449671					0.445381		0.449671	0	0.445381
	0.449611					0.400234		0.449611	0	0.400234
								0	0	0
								0	0	0
								0	0	0
								0	0	0
								0	0	0
								0	0	0
								0	0	0
								0	0	0
								0	0	0
A4	0.332505		0.401315			0.485788		0.332505	0.401315	0.485788
	0.291857		0.33029			0.359696		0.291857	0.33029	0.359696
	0.270831		0.353217			0.332508		0.270831	0.353217	0.332508
	0.350004					0.36088		0.350004	0	0.36088
	0.375026					0.344043		0.375026	0	0.344043
	0.32968					0.304818		0.32968	0	0.304818
								0	0	0
								0	0	0
								0	0	0
								0	0	0
								0	0	0
								0	0	0
								0	0	0
								0	0	0
								0	0	0
A4	0.337926		0.453402			0.341428		0.337926	0.453402	0.341428
	0.309759		0.33038			0.385132		0.309759	0.33038	0.385132
	0.329747		0.400528			0.340337		0.329747	0.400528	0.340337
	0.388597					0.413971		0.388597	0	0.413971
	0.339841					0.35001		0.339841	0	0.35001
	0.346375					0.435015		0.346375	0	0.435015
								0	0	0
								0	0	0
								0	0	0
								0	0	0
								0	0	0
								0	0	0
								0	0	0
								0	0	0
								0	0	0
A5	0.173454		0.233722			0.213332		0.173454	0.233722	0.213332
	0.236471		0.184498			0.202174		0.236471	0.184498	0.202174
	0.182443		0.183205			0.263349		0.182443	0.183205	0.263349
	0.185275					0.176788		0.185275	0	0.176788
	0.17247					0.201081		0.17247	0	0.201081
	0.170612					0.260205		0.170612	0	0.260205
								0	0	0
								0	0	0
								0	0	0
								0	0	0
								0	0	0
								0	0	0
								0	0	0
								0	0	0
								0	0	0
A5	0.172465		0.156617			0.165216		0.172465	0.156617	0.165216
	0.190391		0.179045			0.196852		0.190391	0.179045	0.196852
	0.187811					0.189781		0.187811	0	0.189781
	0.172224					0.204512		0.172224	0	0.204512
	0.1638					0.179436		0.1638	0	0.179436
	0.211129					0.185671		0.211129	0	0.185671
								0	0	0
								0	0	0
								0	0	0
								0	0	0
								0	0	0
								0	0	0
								0	0	0
								0	0	0
								0	0	0
A5	0.164653		0.206853			0.168622		0.164653	0.206853	0.168622
	0.208603		0.161478			0.182141		0.208603	0	0.182141
	0.269411					0.26147		0.269411	0	0.26147
	0.2871					0.207404		0.2871	0	0.207404
	0.168954					0.174587		0.168954	0	0.174587
	0.223259					0.172031		0.223259	0	0.172031
								0	0	0
								0	0	0
								0	0	0
								0	0	0
								0	0	0
								0	0	0
								0	0	0
								0	0	0
								0	0	0
								0	0	0
								0	0	0
								0	0	0
								0	0	0
								0	0	0
								0	0	0
								0	0	0
								0	0	0
								0	0	0
								0	0	0

## Sheet: Raw 10Hz
10Hz	Ctl		No Loco 10Hz				Recov		Amplitude 10Hz					Locomotor parameters	Amplitude % CTL 10Hz
Animal	Ampl		Ampl				Ampl		CTL	No Loco 10Hz	Recov			Mean speed	CTL	No Loco 10Hz	Recov
A1	0.147679	#DIV/0!	0.155697	#DIV/0!		#DIV/0!	0.199381	#DIV/0!	0.147679	0.155697	0.199381	#DIV/0!	#DIV/0!	0.0251568	100	105.429	135.009
A1	0.146784	#DIV/0!	0.189864	#DIV/0!		#DIV/0!	0.171465	#DIV/0!	0.146784	0.189864	0.171465	#DIV/0!	#DIV/0!	0.00856441	100	129.349	116.814
A1	0.158523	#DIV/0!	0.201384	#DIV/0!		#DIV/0!	0.175157	#DIV/0!	0.158523	0.201384	0.175157	#DIV/0!	#DIV/0!	0.00647227	100	127.037	110.493
A2	0.272541	#DIV/0!	0.432413	#DIV/0!		#DIV/0!	0.272075	#DIV/0!	0.272541	0.432413	0.272075	#DIV/0!	#DIV/0!	0.123527	100	158.66	99.829
A2	0.217444	#DIV/0!	0.412029	#DIV/0!		#DIV/0!	0.305329	#DIV/0!	0.217444	0.412029	0.305329	#DIV/0!	#DIV/0!	0.342648	100	189.488	140.418
A2	0.158725	#DIV/0!	0.391416	#DIV/0!		#DIV/0!	0.26818	#DIV/0!	0.158725	0.391416	0.26818	#DIV/0!	#DIV/0!	0.231045	100	246.601	168.959
A3	0.0403963	#DIV/0!	0.0572134	#DIV/0!		#DIV/0!	0.0440716	#DIV/0!	0.0403963	0.0572134	0.0440716	#DIV/0!		0.00324779	100	141.63	109.098
A3	0.0336248	#DIV/0!	0.0488539	#DIV/0!		#DIV/0!	0.0412093	#DIV/0!	0.0336248	0.0488539	0.0412093	#DIV/0!		0.0297286	100	145.291	122.556
A3	0.0400252	#DIV/0!	0.0470909	#DIV/0!		#DIV/0!	0.035102	#DIV/0!	0.0400252	0.0470909	0.035102	#DIV/0!		0.0094334	100	117.653	87.6997
A4	0.400978	#DIV/0!	0.576077	#DIV/0!			0.366918	#DIV/0!	0.400978	0.576077	0.366918	#DIV/0!		0.173599	100	143.668	91.5056
A4	0.405945	#DIV/0!	0.504767	#DIV/0!	#DIV/0!		0.427683	#DIV/0!	0.405945	0.504767	0.427683	#DIV/0!		0.111438	100	124.344	105.355
A4	0.411469	#DIV/0!	0.46315	#DIV/0!	#DIV/0!		0.384775	#DIV/0!	0.411469	0.46315	0.384775	#DIV/0!		0.102192	100	112.56	93.5124
A5	0.262846	#DIV/0!	0.248801	#DIV/0!	#DIV/0!		0.245944	#DIV/0!	0.262846	0.248801	0.245944	#DIV/0!		0.287513	100	94.6568	93.5697
A5	0.190991	#DIV/0!	0.230507	#DIV/0!	#DIV/0!		0.205138	#DIV/0!	0.190991	0.230507	0.205138	#DIV/0!		0.428537	100	120.69	107.407
A5	0.198702	#DIV/0!	0.216594	#DIV/0!	#DIV/0!		0.224226	#DIV/0!	0.198702	0.216594	0.224226	#DIV/0!		0.048618	100	109.005	112.845
A1	0.150996		0.182315				0.182001	#DIV/0!	0.150996	0.182315	0.182001	#DIV/0!		0.0133978
A2	0.216236		0.411953				0.281861	#DIV/0!	0.216236	0.411953	0.281861	#DIV/0!		0.232407
A3	0.0380154	#DIV/0!	0.0510527	#DIV/0!		#DIV/0!	0.0401276	#DIV/0!	0.0380154	0.0510527	0.0401276	#DIV/0!		0.0141366
A4	0.406131	#DIV/0!	0.514665	#DIV/0!	#DIV/0!	#DIV/0!		#DIV/0!	0.406131	0.514665		#DIV/0!	#DIV/0!	0.129076
A5	0.217513	#DIV/0!	0.231967	#DIV/0!	#DIV/0!	#DIV/0!		#DIV/0!	0.217513	0.231967		#DIV/0!	#DIV/0!	0.254889
Mean	0.205778		0.278391				0.224444		0.205778	0.278391	0.224444	#DIV/0!		0.128781
St dev	0.126593		0.173055				0.121507		0.126593	0.173055	0.121507	#DIV/0!		0.136455
A1	0.138676		0.156804				0.205949		0.138676	0.156804	0.205949
	0.119877		0.171613				0.184113		0.119877	0.171613	0.184113
	0.145199		0.155297				0.186468		0.145199	0.155297	0.186468
	0.169486		0.139073				0.184419		0.169486	0.139073	0.184419
	0.129862						0.194898		0.129862	0	0.194898
	0.182977						0.240436		0.182977	0	0.240436
									0	0	0
									0	0	0
									0	0	0
									0	0	0
									0	0	0
									0	0	0
									0	0	0
									0	0	0
									0	0	0
A1	0.131717		0.225434				0.244555		0.131717	0.225434	0.244555
	0.128162		0.170938				0.167576		0.128162	0.170938	0.167576
	0.148475		0.17322				0.156318		0.148475	0.17322	0.156318
	0.163258						0.155444		0.163258	0	0.155444
	0.156025						0.159876		0.156025	0	0.159876
	0.153066						0.145017		0.153066	0	0.145017
									0	0	0
									0	0	0
									0	0	0
									0	0	0
									0	0	0
									0	0	0
									0	0	0
									0	0	0
									0	0	0
A1	0.167046		0.220978				0.182598		0.167046	0.220978	0.182598
	0.145259		0.211099				0.17322		0.145259	0.211099	0.17322
	0.13968		0.172073				0.105799		0.13968	0.172073	0.105799
	0.191231						0.19194		0.191231	0	0.19194
	0.153173						0.20025		0.153173	0	0.20025
	0.15475						0.197133		0.15475	0	0.197133
									0	0	0
									0	0	0
									0	0	0
									0	0	0
									0	0	0
									0	0	0
									0	0	0
									0	0	0
									0	0	0
A2	0.25482		0.415473				0.23762		0.25482	0.415473	0.23762
	0.242407		0.536137				0.270169		0.242407	0.536137	0.270169
	0.322334		0.534043				0.293634		0.322334	0.534043	0.293634
	0.284873		0.382277				0.283934		0.284873	0.382277	0.283934
	0.241008		0.337499				0.327398		0.241008	0.337499	0.327398
	0.289803		0.365415				0.219691		0.289803	0.365415	0.219691
			0.456047						0	0.456047	0
									0	0	0
									0	0	0
									0	0	0
									0	0	0
									0	0	0
									0	0	0
									0	0	0
									0	0	0
A2	0.317545		0.454973				0.282133		0.317545	0.454973	0.282133
	0.162671		0.448549				0.221194		0.162671	0.448549	0.221194
	0.216588		0.273679				0.380548		0.216588	0.273679	0.380548
	0.193268		0.564356				0.206436		0.193268	0.564356	0.206436
	0.222589		0.354015				0.434444		0.222589	0.354015	0.434444
	0.191998		0.42315				0.30722		0.191998	0.42315	0.30722
			0.365486						0	0.365486	0
									0	0	0
									0	0	0
									0	0	0
									0	0	0
									0	0	0
									0	0	0
									0	0	0
									0	0	0
A2	0.255418		0.343442				0.485544		0.255418	0.343442	0.485544
	0.232936		0.400705				0.290097		0.232936	0.400705	0.290097
	0.146199		0.402859				0.187459		0.146199	0.402859	0.187459
	0.0698504		0.402425				0.24308		0.0698504	0.402425	0.24308
	0.0761354		0.443671				0.244929		0.0761354	0.443671	0.244929
	0.171809		0.388546				0.15797		0.171809	0.388546	0.15797
			0.383103						0	0.383103	0
			0.366582						0	0.366582	0
									0	0	0
									0	0	0
									0	0	0
									0	0	0
									0	0	0
									0	0	0
									0	0	0
A3	0.0393858		0.0510952				0.0401797		0.0393858	0.0510952	0.0401797
	0.0414068		0.0495989				0.0414987		0.0414068	0.0495989	0.0414987
			0.0521476				0.0505362		0	0.0521476	0.0505362
			0.0760116						0	0.0760116	0
									0	0	0
									0	0	0
									0	0	0
									0	0	0
									0	0	0
									0	0	0
									0	0	0
									0	0	0
									0	0	0
									0	0	0
									0	0	0
A3	0.0332069		0.0759306				0.0407719		0.0332069	0.0759306	0.0407719
	0.0340426		0.0346982				0.0402512		0.0340426	0.0346982	0.0402512
			0.0343685				0.0426048		0	0.0343685	0.0426048
			0.0504183						0	0.0504183	0
									0	0	0
									0	0	0
									0	0	0
									0	0	0
									0	0	0
									0	0	0
									0	0	0
									0	0	0
									0	0	0
									0	0	0
									0	0	0
A3	0.0449853		0.0469337				0.0384896		0.0449853	0.0469337	0.0384896
	0.0350651		0.0431508				0.0336958		0.0350651	0.0431508	0.0336958
			0.0519314				0.0331205		0	0.0519314	0.0331205
			0.0463478						0	0.0463478	0
									0	0	0
									0	0	0
									0	0	0
									0	0	0
									0	0	0
									0	0	0
									0	0	0
									0	0	0
									0	0	0
									0	0	0
									0	0	0
A4	0.426683		0.412009				0.345116		0.426683	0.412009	0.345116
	0.34853		0.5804				0.339597		0.34853	0.5804	0.339597
	0.362595		0.67463				0.398261		0.362595	0.67463	0.398261
	0.40104		0.63727				0.361738		0.40104	0.63727	0.361738
	0.403641						0.426772		0.403641	0	0.426772
	0.463382						0.330023		0.463382	0	0.330023
									0	0	0
									0	0	0
									0	0	0
									0	0	0
									0	0	0
									0	0	0
									0	0	0
									0	0	0
									0	0	0
A4	0.355902		0.377525				0.441374		0.355902	0.377525	0.441374
	0.37713		0.44976				0.492458		0.37713	0.44976	0.492458
	0.383927		0.464865				0.363218		0.383927	0.464865	0.363218
	0.417201		0.726919				0.415228		0.417201	0.726919	0.415228
	0.442748						0.506059		0.442748	0	0.506059
	0.458764						0.347762		0.458764	0	0.347762
									0	0	0
									0	0	0
									0	0	0
									0	0	0
									0	0	0
									0	0	0
									0	0	0
									0	0	0
									0	0	0
A4	0.395594		0.437944				0.34987		0.395594	0.437944	0.34987
	0.363896		0.492513				0.396093		0.363896	0.492513	0.396093
	0.392414		0.458994				0.399738		0.392414	0.458994	0.399738
	0.372639						0.322933		0.372639	0	0.322933
	0.473923						0.418372		0.473923	0	0.418372
	0.470351						0.421643		0.470351	0	0.421643
									0	0	0
									0	0	0
									0	0	0
									0	0	0
									0	0	0
									0	0	0
									0	0	0
									0	0	0
									0	0	0
A5	0.295362		0.219021				0.242118		0.295362	0.219021	0.242118
	0.239227		0.265909				0.234363		0.239227	0.265909	0.234363
	0.225412		0.261474				0.253339		0.225412	0.261474	0.253339
	0.287697						0.238406		0.287697	0	0.238406
	0.248224						0.230614		0.248224	0	0.230614
	0.281152						0.276824		0.281152	0	0.276824
									0	0	0
									0	0	0
									0	0	0
									0	0	0
									0	0	0
									0	0	0
									0	0	0
									0	0	0
									0	0	0
A5	0.223845		0.236582				0.20034		0.223845	0.236582	0.20034
	0.164588		0.229831				0.19615		0.164588	0.229831	0.19615
	0.214509		0.246739				0.252628		0.214509	0.246739	0.252628
	0.175237		0.208875				0.215168		0.175237	0.208875	0.215168
	0.177729						0.180068		0.177729	0	0.180068
	0.190041						0.186477		0.190041	0	0.186477
									0	0	0
									0	0	0
									0	0	0
									0	0	0
									0	0	0
									0	0	0
									0	0	0
									0	0	0
									0	0	0
A5	0.18328		0.205203				0.205098		0.18328	0.205203	0.205098
	0.181771		0.210693				0.237334		0.181771	0.210693	0.237334
	0.191806		0.233888				0.168632		0.191806	0.233888	0.168632
	0.186809						0.264998		0.186809	0	0.264998
	0.219705						0.250502		0.219705	0	0.250502
	0.228842						0.218793		0.228842	0	0.218793
									0	0	0
									0	0	0
									0	0	0
									0	0	0
									0	0	0
									0	0	0
									0	0	0
									0	0	0
									0	0	0
									0	0	0
									0	0	0
									0	0	0
									0	0	0
									0	0	0
									0	0	0
									0	0	0
									0	0	0
									0	0	0
									0	0	0
									0	0	0
									0	0	0
									0	0	0
									0	0	0
									0	0	0
									0	0	0
									0	0	0
									0	0	0
									0	0	0
									0	0	0
									0	0	0
									0	0	0
									0	0	0
									0	0	0
									0	0	0
									0	0	0
									0	0	0
									0	0	0
									0	0	0
									0	0	0
									0	0	0
									0	0	0
									0	0	0
									0	0	0
									0	0	0
									0	0	0
									0	0	0
									0	0	0
									0	0	0
									0	0	0
									0	0	0
									0	0	0
									0	0	0
									0	0	0
									0	0	0
									0	0	0
									0	0	0
									0	0	0
									0	0	0
									0	0	0
									0	0	0
									0	0	0
									0	0	0
									0	0	0
									0	0	0
									0	0	0
									0	0	0
									0	0	0
									0	0	0
									0	0	0
									0	0	0
									0	0	0
									0	0	0
									0	0	0
									0	0	0
									0	0	0
									0	0	0
									0	0	0
									0	0	0
									0	0	0
									0	0	0
									0	0	0
									0	0	0
									0	0	0
									0	0	0
									0	0	0
									0	0	0
									0	0	0
									0	0	0
									0	0	0
									0	0	0
									0	0	0
									0	0	0
									0	0	0
									0	0	0
									0	0	0
									0	0	0
									0	0	0
									0	0	0
									0	0	0
									0	0	0
									0	0	0
									0	0	0
									0	0	0
									0	0	0
									0	0	0
									0	0	0
									0	0	0
									0	0	0
									0	0	0
									0	0	0
									0	0	0
									0	0	0
									0	0	0
									0	0	0
									0	0	0
									0	0	0
									0	0	0
									0	0	0
									0	0	0
									0	0	0
									0	0	0
									0	0	0
									0	0	0
									0	0	0
									0	0	0
									0	0	0
									0	0	0
									0	0	0
									0	0	0
									0	0	0
									0	0	0
									0	0	0
									0	0	0
									0	0	0
									0	0	0
									0	0	0
									0	0	0
									0	0	0
									0	0	0
									0	0	0
									0	0	0
									0	0	0
									0	0	0
									0	0	0
									0	0	0
									0	0	0
									0	0	0
									0	0	0
									0	0	0
									0	0	0
									0	0	0
									0	0	0
									0	0	0
									0	0	0
									0	0	0
									0	0	0
									0	0	0
									0	0	0
									0	0	0
									0	0	0
									0	0	0
									0	0	0
									0	0	0
									0	0	0
									0	0	0
									0	0	0
									0	0	0
									0	0	0
									0	0	0
									0	0	0
									0	0	0
									0	0	0
									0	0	0
									0	0	0
									0	0	0
									0	0	0
									0	0	0
									0	0	0
									0	0	0
									0	0	0
									0	0	0
									0	0	0
									0	0	0
									0	0	0
									0	0	0
									0	0	0
									0	0	0
									0	0	0
									0	0	0
									0	0	0
									0	0	0
									0	0	0
									0	0	0
									0	0	0
									0	0	0
									0	0	0
									0	0	0
									0	0	0
									0	0	0
									0	0	0
									0	0	0
									0	0	0
									0	0	0
									0	0	0
									0	0	0
									0	0	0
									0	0	0
									0	0	0
									0	0	0
									0	0	0
									0	0	0
									0	0	0
									0	0	0
									0	0	0
									0	0	0
									0	0	0
									0	0	0
									0	0	0
									0	0	0
									0	0	0
									0	0	0
									0	0	0
									0	0	0
									0	0	0
									0	0	0
									0	0	0
									0	0	0
									0	0	0
									0	0	0
									0	0	0
									0	0	0
									0	0	0
									0	0	0
									0	0	0
									0	0	0
									0	0	0
									0	0	0
									0	0	0
									0	0	0
									0	0	0
									0	0	0
									0	0	0
									0	0	0
									0	0	0
									0	0	0
									0	0	0
									0	0	0
									0	0	0
									0	0	0
									0	0	0
									0	0	0
									0	0	0
									0	0	0
									0	0	0
									0	0	0
									0	0	0
									0	0	0
									0	0	0
									0	0	0
									0	0	0
									0	0	0
									0	0	0
									0	0	0
									0	0	0
									0	0	0
									0	0	0
									0	0	0
									0	0	0
									0	0	0
									0	0	0
									0	0	0
									0	0	0
									0	0	0
									0	0	0
									0	0	0
									0	0	0
									0	0	0
									0	0	0
									0	0	0
									0	0	0
									0	0	0
									0	0	0
									0	0	0
									0	0	0
									0	0	0
									0	0	0
									0	0	0
									0	0	0
									0	0	0
									0	0	0
									0	0	0
									0	0	0
									0	0	0
									0	0	0
									0	0	0
									0	0	0
									0	0	0
									0	0	0
									0	0	0
									0	0	0
									0	0	0
									0	0	0
									0	0	0
									0	0	0
									0	0	0
									0	0	0
									0	0	0
									0	0	0
									0	0	0
									0	0	0
									0	0	0
									0	0	0
									0	0	0
									0	0	0
									0	0	0
									0	0	0
									0	0	0
									0	0	0
									0	0	0
									0	0	0
									0	0	0
									0	0	0
									0	0	0
									0	0	0
									0	0	0
									0	0	0
									0	0	0
									0	0	0
									0	0	0
									0	0	0
									0	0	0
									0	0	0
									0	0	0
									0	0	0
									0	0	0

## Sheet: Raw 15Hz
15Hz	Ctl		pre-Loco 15Hz		Loco 15Hz		Recov			Amplitude 15Hz					Locomotor parameters	Amplitude % CTL 15Hz
Animal	Ampl		Ampl		Ampl		Ampl			CTL	pre-Loco 15Hz	Loco 15Hz	Recov		Mean speed	CTL	pre-Loco	Loco	Recov
A1	0.162876	#DIV/0!	0.182365	#DIV/0!	0.569805	#DIV/0!	0.229858	#DIV/0!	#DIV/0!	0.162876	0.182365	0.569805	0.229858		91.6096	100	111.966	349.839	141.124
A1	0.155517	#DIV/0!	0.186423	#DIV/0!	0.633314	#DIV/0!	0.199439	#DIV/0!	#DIV/0!	0.155517	0.186423	0.633314	0.199439		86.5254	100	119.873	407.233	128.243
A1	0.141001	#DIV/0!	0.17077	#DIV/0!	0.413251	#DIV/0!	0.243063	#DIV/0!	#DIV/0!	0.141001	0.17077	0.413251	0.243063		53.6555	100	121.112	293.083	172.383
A2	0.247056	#DIV/0!	0.514371	#DIV/0!	0.75408	#DIV/0!	0.295049	#DIV/0!	#DIV/0!	0.247056	0.514371	0.75408	0.295049		60.6635	100	208.2	305.226	119.426
A2	0.257257	#DIV/0!	0.502449	#DIV/0!	0.854611	#DIV/0!	0.431147	#DIV/0!	#DIV/0!	0.257257	0.502449	0.854611	0.431147		72.6827	100	195.311	332.202	167.594
A2	0.250238	#DIV/0!	0.512056	#DIV/0!	0.585259	#DIV/0!	0.367768	#DIV/0!	#DIV/0!	0.250238	0.512056	0.585259	0.367768		60.3983	100	204.628	233.881	146.967
A3	0.0767	#DIV/0!	0.0986156	#DIV/0!	0.136827	#DIV/0!	0.0615821	#DIV/0!	#DIV/0!	0.0767	0.0986156	0.136827	0.0615821		34.9614	100	128.573	178.392	80.2895
A3	0.048704	#DIV/0!	0.055847	#DIV/0!	0.188948	#DIV/0!	0.0766014	#DIV/0!	#DIV/0!	0.048704	0.055847	0.188948	0.0766014		27.5749	100	114.666	387.951	157.279
A3	0.0448013	#DIV/0!	0.0453297	#DIV/0!		#DIV/0!	0.055665	#DIV/0!	#DIV/0!	0.0448013	0.0453297		0.055665		0.337695	100	101.179	0	124.249
A4	0.431595	#DIV/0!	0.415928	#DIV/0!	0.763881	#DIV/0!	0.427493	#DIV/0!	#DIV/0!	0.431595	0.415928	0.763881	0.427493		60.7827	100	96.3701	176.99	99.0495
A4	0.448944	#DIV/0!	0.467854	#DIV/0!	1.04322	#DIV/0!	0.492933	#DIV/0!	#DIV/0!	0.448944	0.467854	1.04322	0.492933		38.4723	100	104.212	232.373	109.798
A4	0.44471	#DIV/0!	0.501752	#DIV/0!	0.955759	#DIV/0!	0.462199	#DIV/0!	#DIV/0!	0.44471	0.501752	0.955759	0.462199		64.9067	100	112.827	214.918	103.933
A5	0.177362	#DIV/0!	0.144632	#DIV/0!	0.379581	#DIV/0!	0.239221	#DIV/0!	#DIV/0!	0.177362	0.144632	0.379581	0.239221		46.584	100	81.5461	214.015	134.877
A5	0.208479	#DIV/0!	0.148701	#DIV/0!	0.274005	#DIV/0!	0.254925	#DIV/0!	#DIV/0!	0.208479	0.148701	0.274005	0.254925		60.5271	100	71.3268	131.431	122.279
A5	0.229293	#DIV/0!	0.335583	#DIV/0!	0.335741	#DIV/0!	0.26207	#DIV/0!	#DIV/0!	0.229293	0.335583	0.335741	0.26207		56.0862	100	146.356	146.425	114.295
A1	0.153131		0.179853		0.53879		0.22412			0.153131	0.179853	0.53879	0.22412		77.2635
A2	0.251517		0.509625		0.731317		0.364654			0.251517	0.509625	0.731317	0.364654		64.5815
A3	0.0567351	#DIV/0!	0.0665974	#DIV/0!	0.162887	#DIV/0!	0.0646161	#DIV/0!	#DIV/0!	0.0567351	0.0665974	0.162887	0.0646161	#DIV/0!	20.958
A4	0.441749	#DIV/0!	0.461845	#DIV/0!	0.920955	#DIV/0!	0.460875	#DIV/0!	#DIV/0!	0.441749	0.461845	0.920955	0.460875	#DIV/0!	54.7206
A5	0.205044	#DIV/0!	0.209639	#DIV/0!	0.329776	#DIV/0!	0.252072	#DIV/0!	#DIV/0!	0.205044	0.209639	0.329776	0.252072	#DIV/0!	54.3991
Mean	0.221635		0.285512		0.563449		0.273267		#DIV/0!	0.221635	0.285512	0.563449	0.273267		54.3845
St dev	0.132812		0.182803		0.286226		0.14212		#DIV/0!	0.132812	0.182803	0.286226	0.14212		22.9177
A1	0.178344		0.171413		0.293895		0.232013			0.178344	0.171413	0.293895	0.232013
	0.135164		0.193318		0.586477		0.219961			0.135164	0.193318	0.586477	0.219961
	0.180277				0.62049		0.270983			0.180277	0	0.62049	0.270983
	0.150492				0.430458		0.235579			0.150492	0	0.430458	0.235579
	0.168256				0.824879		0.190752			0.168256	0	0.824879	0.190752
	0.164724				0.648208					0.164724	0	0.648208	0
					0.676498					0	0	0.676498	0
					0.477534					0	0	0.477534	0
										0	0	0	0
										0	0	0	0
										0	0	0	0
										0	0	0	0
										0	0	0	0
										0	0	0	0
										0	0	0	0
A1	0.13286		0.195106		0.677685		0.25393			0.13286	0.195106	0.677685	0.25393
	0.159344		0.184966		0.434103		0.201255			0.159344	0.184966	0.434103	0.201255
	0.137121		0.179196		0.788153		0.23399			0.137121	0.179196	0.788153	0.23399
	0.168251						0.172792			0.168251	0	0	0.172792
	0.17038						0.172892			0.17038	0	0	0.172892
	0.165143						0.161777			0.165143	0	0	0.161777
										0	0	0	0
										0	0	0	0
										0	0	0	0
										0	0	0	0
										0	0	0	0
										0	0	0	0
										0	0	0	0
										0	0	0	0
										0	0	0	0
A1	0.165393		0.162992		0.331065		0.18679			0.165393	0.162992	0.331065	0.18679
	0.144092		0.16474		0.547888		0.222944			0.144092	0.16474	0.547888	0.222944
	0.150797		0.184579		0.437941		0.188364			0.150797	0.184579	0.437941	0.188364
	0.13418				0.336109		0.208746			0.13418	0	0.336109	0.208746
	0.122465						0.346738			0.122465	0	0	0.346738
	0.129082						0.304793			0.129082	0	0	0.304793
										0	0	0	0
										0	0	0	0
										0	0	0	0
										0	0	0	0
										0	0	0	0
										0	0	0	0
										0	0	0	0
										0	0	0	0
										0	0	0	0
A2	0.201637		0.555278		0.800324		0.285931			0.201637	0.555278	0.800324	0.285931
	0.271437		0.473463		0.696531		0.291536			0.271437	0.473463	0.696531	0.291536
	0.244319				0.720919		0.33539			0.244319	0	0.720919	0.33539
	0.298102				0.975904		0.256381			0.298102	0	0.975904	0.256381
	0.259691				0.689402		0.344126			0.259691	0	0.689402	0.344126
	0.20715				0.6414		0.256932			0.20715	0	0.6414	0.256932
										0	0	0	0
										0	0	0	0
										0	0	0	0
										0	0	0	0
										0	0	0	0
										0	0	0	0
										0	0	0	0
										0	0	0	0
										0	0	0	0
A2	0.264747		0.566151		0.960127		0.469792			0.264747	0.566151	0.960127	0.469792
	0.254898		0.51134		0.979117		0.509336			0.254898	0.51134	0.979117	0.509336
	0.209585		0.429857		0.853584		0.429759			0.209585	0.429857	0.853584	0.429759
	0.268695				0.565918		0.42403			0.268695	0	0.565918	0.42403
	0.340305				0.914307		0.417152			0.340305	0	0.914307	0.417152
	0.205309						0.336813			0.205309	0	0	0.336813
										0	0	0	0
										0	0	0	0
										0	0	0	0
										0	0	0	0
										0	0	0	0
										0	0	0	0
										0	0	0	0
										0	0	0	0
										0	0	0	0
A2	0.192847		0.443621		0.547593		0.318471			0.192847	0.443621	0.547593	0.318471
	0.304789		0.423156		0.433108		0.321815			0.304789	0.423156	0.433108	0.321815
	0.229774		0.304077		0.587727		0.398023			0.229774	0.304077	0.587727	0.398023
	0.289309		0.458159		0.820116		0.417873			0.289309	0.458159	0.820116	0.417873
	0.204732		0.931269		0.537754		0.407358			0.204732	0.931269	0.537754	0.407358
	0.279976						0.343065			0.279976	0	0	0.343065
										0	0	0	0
										0	0	0	0
										0	0	0	0
										0	0	0	0
										0	0	0	0
										0	0	0	0
										0	0	0	0
										0	0	0	0
										0	0	0	0
A3	0.089116		0.108426		0.111833		0.0555088			0.089116	0.108426	0.111833	0.0555088
	0.074608		0.102284		0.11465		0.0620332			0.074608	0.102284	0.11465	0.0620332
	0.066376		0.0851368		0.154805		0.0672042			0.066376	0.0851368	0.154805	0.0672042
					0.12862					0	0	0.12862	0
					0.174226					0	0	0.174226	0
										0	0	0	0
										0	0	0	0
										0	0	0	0
										0	0	0	0
										0	0	0	0
										0	0	0	0
										0	0	0	0
										0	0	0	0
										0	0	0	0
										0	0	0	0
A3	0.0540915		0.0439579		0.158612		0.0623659			0.0540915	0.0439579	0.158612	0.0623659
	0.0512304		0.0498637		0.162437		0.0879459			0.0512304	0.0498637	0.162437	0.0879459
	0.0508233		0.0737195		0.205588		0.0779409			0.0508233	0.0737195	0.205588	0.0779409
	0.0386708				0.193535		0.0781529			0.0386708	0	0.193535	0.0781529
					0.224567					0	0	0.224567	0
										0	0	0	0
										0	0	0	0
										0	0	0	0
										0	0	0	0
										0	0	0	0
										0	0	0	0
										0	0	0	0
										0	0	0	0
										0	0	0	0
										0	0	0	0
A3	0.041182		0.0626636				0.0730686			0.041182	0.0626636	0	0.0730686
	0.0397661		0.035686				0.0418986			0.0397661	0.035686	0	0.0418986
	0.0534558		0.0478212				0.0590444			0.0534558	0.0478212	0	0.0590444
			0.0351477				0.0486481			0	0.0351477	0	0.0486481
										0	0	0	0
										0	0	0	0
										0	0	0	0
										0	0	0	0
										0	0	0	0
										0	0	0	0
										0	0	0	0
										0	0	0	0
										0	0	0	0
										0	0	0	0
										0	0	0	0
A4	0.400535		0.415928		0.690346		0.421071			0.400535	0.415928	0.690346	0.421071
	0.466954				0.846846		0.492618			0.466954	0	0.846846	0.492618
	0.47354				0.71144		0.392491			0.47354	0	0.71144	0.392491
	0.346239				0.709439		0.441968			0.346239	0	0.709439	0.441968
	0.50957				0.861336		0.38816			0.50957	0	0.861336	0.38816
	0.39273						0.428647			0.39273	0	0	0.428647
										0	0	0	0
										0	0	0	0
										0	0	0	0
										0	0	0	0
										0	0	0	0
										0	0	0	0
										0	0	0	0
										0	0	0	0
										0	0	0	0
A4	0.466914		0.467854		0.852606		0.465338			0.466914	0.467854	0.852606	0.465338
	0.478099				1.23384		0.514319			0.478099	0	1.23384	0.514319
	0.453704						0.47786			0.453704	0	0	0.47786
	0.419582						0.503955			0.419582	0	0	0.503955
	0.446825						0.508772			0.446825	0	0	0.508772
	0.428539						0.487356			0.428539	0	0	0.487356
										0	0	0	0
										0	0	0	0
										0	0	0	0
										0	0	0	0
										0	0	0	0
										0	0	0	0
										0	0	0	0
										0	0	0	0
										0	0	0	0
A4	0.386872		0.501752		0.882203		0.444143			0.386872	0.501752	0.882203	0.444143
	0.481166				0.697901		0.424894			0.481166	0	0.697901	0.424894
	0.420585				0.912292		0.446836			0.420585	0	0.912292	0.446836
	0.477859				1.27765		0.474847			0.477859	0	1.27765	0.474847
	0.47753				1.00875		0.511952			0.47753	0	1.00875	0.511952
	0.424246						0.470519			0.424246	0	0	0.470519
										0	0	0	0
										0	0	0	0
										0	0	0	0
										0	0	0	0
										0	0	0	0
										0	0	0	0
										0	0	0	0
										0	0	0	0
										0	0	0	0
A5	0.187132		0.144632		0.309979		0.223017			0.187132	0.144632	0.309979	0.223017
	0.180838				0.375557		0.22919			0.180838	0	0.375557	0.22919
	0.13783				0.453208		0.21685			0.13783	0	0.453208	0.21685
	0.219662						0.256886			0.219662	0	0	0.256886
	0.18636						0.282206			0.18636	0	0	0.282206
	0.152351						0.227175			0.152351	0	0	0.227175
										0	0	0	0
										0	0	0	0
										0	0	0	0
										0	0	0	0
										0	0	0	0
										0	0	0	0
										0	0	0	0
										0	0	0	0
										0	0	0	0
A5	0.191747		0.148701		0.242131		0.293811			0.191747	0.148701	0.242131	0.293811
	0.228305				0.245976		0.260574			0.228305	0	0.245976	0.260574
	0.227137				0.321636		0.246253			0.227137	0	0.321636	0.246253
	0.215526				0.286276		0.269861			0.215526	0	0.286276	0.269861
	0.17923						0.272639			0.17923	0	0	0.272639
	0.208926						0.18641			0.208926	0	0	0.18641
										0	0	0	0
										0	0	0	0
										0	0	0	0
										0	0	0	0
										0	0	0	0
										0	0	0	0
										0	0	0	0
										0	0	0	0
										0	0	0	0
A5	0.228262		0.335583		0.255071		0.35713			0.228262	0.335583	0.255071	0.35713
	0.252209				0.468605		0.197562			0.252209	0	0.468605	0.197562
	0.293769				0.283546		0.231767			0.293769	0	0.283546	0.231767
	0.182014						0.302713			0.182014	0	0	0.302713
	0.247342						0.267953			0.247342	0	0	0.267953
	0.17216						0.215292			0.17216	0	0	0.215292
										0	0	0	0
										0	0	0	0
										0	0	0	0
										0	0	0	0
										0	0	0	0
										0	0	0	0
										0	0	0	0
										0	0	0	0
										0	0	0	0
										0	0	0	0
										0	0	0	0
										0	0	0	0
										0	0	0	0
										0	0	0	0
										0	0	0	0
										0	0	0	0
										0	0	0	0
										0	0	0	0
										0	0	0	0
										0	0	0	0
										0	0	0	0
										0	0	0	0
										0	0	0	0
										0	0	0	0
										0	0	0	0
										0	0	0	0
										0	0	0	0
										0	0	0	0
										0	0	0	0
										0	0	0	0
										0	0	0	0
										0	0	0	0
										0	0	0	0
										0	0	0	0
										0	0	0	0
										0	0	0	0
										0	0	0	0
										0	0	0	0
										0	0	0	0
										0	0	0	0
										0	0	0	0
										0	0	0	0
										0	0	0	0
										0	0	0	0
										0	0	0	0
										0	0	0	0
										0	0	0	0
										0	0	0	0
										0	0	0	0
										0	0	0	0
										0	0	0	0
										0	0	0	0
										0	0	0	0
										0	0	0	0
										0	0	0	0
										0	0	0	0
										0	0	0	0
										0	0	0	0
										0	0	0	0
										0	0	0	0
										0	0	0	0
										0	0	0	0
										0	0	0	0
										0	0	0	0
										0	0	0	0
										0	0	0	0
										0	0	0	0
										0	0	0	0
										0	0	0	0
										0	0	0	0
										0	0	0	0
										0	0	0	0
										0	0	0	0
										0	0	0	0
										0	0	0	0
										0	0	0	0
										0	0	0	0
										0	0	0	0
										0	0	0	0
										0	0	0	0
										0	0	0	0
										0	0	0	0
										0	0	0	0
										0	0	0	0
										0	0	0	0
										0	0	0	0
										0	0	0	0
										0	0	0	0
										0	0	0	0
										0	0	0	0
										0	0	0	0
										0	0	0	0
										0	0	0	0
										0	0	0	0
										0	0	0	0
										0	0	0	0
										0	0	0	0
										0	0	0	0
										0	0	0	0
										0	0	0	0
										0	0	0	0
										0	0	0	0
										0	0	0	0
										0	0	0	0
										0	0	0	0
										0	0	0	0
										0	0	0	0
										0	0	0	0
										0	0	0	0
										0	0	0	0
										0	0	0	0
										0	0	0	0
										0	0	0	0
										0	0	0	0
										0	0	0	0
										0	0	0	0
										0	0	0	0
										0	0	0	0
										0	0	0	0
										0	0	0	0
										0	0	0	0
										0	0	0	0
										0	0	0	0
										0	0	0	0
										0	0	0	0
										0	0	0	0
										0	0	0	0
										0	0	0	0
										0	0	0	0
										0	0	0	0
										0	0	0	0
										0	0	0	0
										0	0	0	0
										0	0	0	0
										0	0	0	0
										0	0	0	0
										0	0	0	0
										0	0	0	0
										0	0	0	0
										0	0	0	0
										0	0	0	0
										0	0	0	0
										0	0	0	0
										0	0	0	0
										0	0	0	0
										0	0	0	0
										0	0	0	0
										0	0	0	0
										0	0	0	0
										0	0	0	0
										0	0	0	0
										0	0	0	0
										0	0	0	0
										0	0	0	0
										0	0	0	0
										0	0	0	0
										0	0	0	0
										0	0	0	0
										0	0	0	0
										0	0	0	0
										0	0	0	0
										0	0	0	0
										0	0	0	0
										0	0	0	0
										0	0	0	0
										0	0	0	0
										0	0	0	0
										0	0	0	0
										0	0	0	0
										0	0	0	0
										0	0	0	0
										0	0	0	0
										0	0	0	0
										0	0	0	0
										0	0	0	0
										0	0	0	0
										0	0	0	0
										0	0	0	0
										0	0	0	0
										0	0	0	0
										0	0	0	0
										0	0	0	0
										0	0	0	0
										0	0	0	0
										0	0	0	0
										0	0	0	0
										0	0	0	0
										0	0	0	0
										0	0	0	0
										0	0	0	0
										0	0	0	0
										0	0	0	0
										0	0	0	0
										0	0	0	0
										0	0	0	0
										0	0	0	0
										0	0	0	0
										0	0	0	0
										0	0	0	0
										0	0	0	0
										0	0	0	0
										0	0	0	0
										0	0	0	0
										0	0	0	0
										0	0	0	0
										0	0	0	0
										0	0	0	0
										0	0	0	0
										0	0	0	0
										0	0	0	0
										0	0	0	0
										0	0	0	0
										0	0	0	0
										0	0	0	0
										0	0	0	0
										0	0	0	0
										0	0	0	0
										0	0	0	0
										0	0	0	0
										0	0	0	0
										0	0	0	0
										0	0	0	0
										0	0	0	0
										0	0	0	0
										0	0	0	0
										0	0	0	0
										0	0	0	0
										0	0	0	0
										0	0	0	0
										0	0	0	0
										0	0	0	0
										0	0	0	0
										0	0	0	0
										0	0	0	0
										0	0	0	0
										0	0	0	0
										0	0	0	0
										0	0	0	0
										0	0	0	0
										0	0	0	0
										0	0	0	0
										0	0	0	0
										0	0	0	0
										0	0	0	0
										0	0	0	0
										0	0	0	0
										0	0	0	0
										0	0	0	0
										0	0	0	0
										0	0	0	0
										0	0	0	0
										0	0	0	0
										0	0	0	0
										0	0	0	0
										0	0	0	0
										0	0	0	0
										0	0	0	0
										0	0	0	0
										0	0	0	0
										0	0	0	0
										0	0	0	0
										0	0	0	0
										0	0	0	0
										0	0	0	0
										0	0	0	0
										0	0	0	0
										0	0	0	0
										0	0	0	0
										0	0	0	0
										0	0	0	0
										0	0	0	0
										0	0	0	0
										0	0	0	0
										0	0	0	0
										0	0	0	0
										0	0	0	0
										0	0	0	0
										0	0	0	0
										0	0	0	0
										0	0	0	0
										0	0	0	0
										0	0	0	0
										0	0	0	0
										0	0	0	0
										0	0	0	0
										0	0	0	0
										0	0	0	0
										0	0	0	0
										0	0	0	0
										0	0	0	0
										0	0	0	0
										0	0	0	0
										0	0	0	0
										0	0	0	0
										0	0	0	0
										0	0	0	0
										0	0	0	0
										0	0	0	0
										0	0	0	0
										0	0	0	0
										0	0	0	0
										0	0	0	0
										0	0	0	0
										0	0	0	0
										0	0	0	0
										0	0	0	0
										0	0	0	0
										0	0	0	0
										0	0	0	0
										0	0	0	0
										0	0	0	0
										0	0	0	0
										0	0	0	0
										0	0	0	0
										0	0	0	0
										0	0	0	0
										0	0	0	0
										0	0	0	0
										0	0	0	0
										0	0	0	0
										0	0	0	0
										0	0	0	0
										0	0	0	0
										0	0	0	0
										0	0	0	0
										0	0	0	0
										0	0	0	0
										0	0	0	0
										0	0	0	0
										0	0	0	0
										0	0	0	0
										0	0	0	0
										0	0	0	0
										0	0	0	0
										0	0	0	0
										0	0	0	0
										0	0	0	0
										0	0	0	0
										0	0	0	0
										0	0	0	0
										0	0	0	0
										0	0	0	0
										0	0	0	0
										0	0	0	0
										0	0	0	0
										0	0	0	0
										0	0	0	0
										0	0	0	0
										0	0	0	0
										0	0	0	0

## Sheet: Raw 20Hz
20Hz	Ctl		pre-Loco 20Hz		Loco 20Hz		Recov		Amplitude 20Hz					Locomotor parameters	Amplitude % CTL 20Hz
Animal	Ampl		Ampl		Ampl		Ampl		CTL	pre-Loco 20Hz	Loco 20Hz	Recov		Mean speed	CTL	pre-Loco	Loco	Recov
A1	0.168462		0.230998		0.599054		0.224363		0.168462	0.230998	0.599054	0.224363		56.3209	100	137.122	355.601	133.183
A1	0.134305		0.14221		0.553632		0.165952		0.134305	0.14221	0.553632	0.165952		85.9338	100	105.886	412.218	123.563
A1	0.175902		0.178351		0.573762		0.286918		0.175902	0.178351	0.573762	0.286918		98.4909	100	101.392	326.182	163.112
A2	0.264717		0.521616		0.789502		0.317339		0.264717	0.521616	0.789502	0.317339		79.2054	100	197.047	298.244	119.879
A2	0.238311		0.391764		0.738952		0.375156		0.238311	0.391764	0.738952	0.375156		81.8075	100	164.392	310.079	157.423
A2	0.279757		0.420076		0.674624		0.300307		0.279757	0.420076	0.674624	0.300307		68.3119	100	150.157	241.147	107.346
A3	0.0623633	#DIV/0!	0.0645786	#DIV/0!	0.205202	#DIV/0!	0.0850659	#DIV/0!	0.0623633	0.0645786	0.205202	0.0850659	#DIV/0!	79.226	100	103.552	329.043	136.404
A3	0.0435529	#DIV/0!	0.0191397	#DIV/0!	0.106996	#DIV/0!	0.0993994	#DIV/0!	0.0435529	0.0191397	0.106996	0.0993994	#DIV/0!	66.4059	100	43.9459	245.67	228.227
A3	0.0325995	#DIV/0!	0.0697355	#DIV/0!	0.133337	#DIV/0!	0.0659472	#DIV/0!	0.0325995	0.0697355	0.133337	0.0659472	#DIV/0!	52.8644	100	213.916	409.017	202.295
A4	0.422605	#DIV/0!	0.497902	#DIV/0!	0.895256	#DIV/0!	0.708018	#DIV/0!	0.422605	0.497902	0.895256	0.708018	#DIV/0!	55.6863	100	117.817	211.842	167.537
A4	0.357024	#DIV/0!	0.401143	#DIV/0!	0.907078	#DIV/0!	0.576262	#DIV/0!	0.357024	0.401143	0.907078	0.576262	#DIV/0!	54.1474	100	112.357	254.066	161.407
A4	0.344598	#DIV/0!	0.341961	#DIV/0!	0.804992	#DIV/0!	0.630759	#DIV/0!	0.344598	0.341961	0.804992	0.630759	#DIV/0!	57.1144	100	99.2347	233.603	183.042
A5	0.21243	#DIV/0!	0.27094	#DIV/0!	0.239334	#DIV/0!	0.197943	#DIV/0!	0.21243	0.27094	0.239334	0.197943	#DIV/0!	52.7896	100	127.543	112.665	93.1806
A5	0.211616	#DIV/0!	0.139859	#DIV/0!	0.265424	#DIV/0!	0.24417	#DIV/0!	0.211616	0.139859	0.265424	0.24417	#DIV/0!	62.4591	100	66.0912	125.428	115.384
A5	0.187195	#DIV/0!	0.114537	#DIV/0!	0.443419	#DIV/0!	0.27383	#DIV/0!	0.187195	0.114537	0.443419	0.27383	#DIV/0!	60.4415	100	61.1861	236.875	146.281
A1	0.159557		0.183853		0.575483		0.225744		0.159557	0.183853	0.575483	0.225744		80.2485
A2	0.260928		0.444485		0.73436		0.330934		0.260928	0.444485	0.73436	0.330934		76.4416
A3	0.0461719	#DIV/0!	0.0511513	#DIV/0!	0.148512	#DIV/0!	0.0834709	#DIV/0!	0.0461719	0.0511513	0.148512	0.0834709		66.1654
A4	0.374742	#DIV/0!	0.413669	#DIV/0!	0.869109	#DIV/0!	0.638346	#DIV/0!	0.374742	0.413669	0.869109	0.638346	#DIV/0!	55.6494
A5	0.203747	#DIV/0!	0.175112	#DIV/0!	0.316059	#DIV/0!	0.238648	#DIV/0!	0.203747	0.175112	0.316059	0.238648	#DIV/0!	58.5634
Mean	0.209029		0.253654		0.528704		0.303429	#DIV/0!	0.209029	0.253654	0.528704	0.303429		67.4137
St dev	0.114549		0.165521		0.279554		0.195899	#DIV/0!	0.114549	0.165521	0.279554	0.195899		14.2371
A1	0.169179		0.230998		0.431011		0.206349		0.169179	0.230998	0.431011	0.206349
	0.171098				0.561522		0.233799		0.171098	0	0.561522	0.233799
	0.17313				0.527092		0.204673		0.17313	0	0.527092	0.204673
	0.178858				0.546263		0.263942		0.178858	0	0.546263	0.263942
	0.182253				0.472858		0.209357		0.182253	0	0.472858	0.209357
	0.136256				0.705868		0.228055		0.136256	0	0.705868	0.228055
					0.810782				0	0	0.810782	0
					0.737038				0	0	0.737038	0
									0	0	0	0
									0	0	0	0
									0	0	0	0
									0	0	0	0
									0	0	0	0
									0	0	0	0
									0	0	0	0
A1	0.149385		0.135684		0.633223		0.168789		0.149385	0.135684	0.633223	0.168789
	0.133269		0.148737		0.290467		0.168669		0.133269	0.148737	0.290467	0.168669
	0.141357				0.915301		0.159715		0.141357	0	0.915301	0.159715
	0.145919				0.436432		0.15601		0.145919	0	0.436432	0.15601
	0.122418				0.492735		0.182264		0.122418	0	0.492735	0.182264
	0.113482						0.16027		0.113482	0	0	0.16027
									0	0	0	0
									0	0	0	0
									0	0	0	0
									0	0	0	0
									0	0	0	0
									0	0	0	0
									0	0	0	0
									0	0	0	0
									0	0	0	0
A1	0.151465		0.167404		0.450792		0.332077		0.151465	0.167404	0.450792	0.332077
	0.162173		0.189297		0.358916		0.271862		0.162173	0.189297	0.358916	0.271862
	0.191152				0.735933		0.298151		0.191152	0	0.735933	0.298151
	0.194945				0.60451		0.273999		0.194945	0	0.60451	0.273999
	0.165968				0.658723		0.314443		0.165968	0	0.658723	0.314443
	0.189711				0.633694		0.230979		0.189711	0	0.633694	0.230979
									0	0	0	0
									0	0	0	0
									0	0	0	0
									0	0	0	0
									0	0	0	0
									0	0	0	0
									0	0	0	0
									0	0	0	0
									0	0	0	0
A2	0.285451		0.570526		0.74097		0.274526		0.285451	0.570526	0.74097	0.274526
	0.306395		0.472707		0.696095		0.245656		0.306395	0.472707	0.696095	0.245656
	0.255937				0.759521		0.320636		0.255937	0	0.759521	0.320636
	0.237902				0.889177		0.389428		0.237902	0	0.889177	0.389428
	0.245695				1.0663		0.29875		0.245695	0	1.0663	0.29875
	0.256922				0.711905		0.375037		0.256922	0	0.711905	0.375037
					0.533023				0	0	0.533023	0
					0.807029				0	0	0.807029	0
					0.901497				0	0	0.901497	0
									0	0	0	0
									0	0	0	0
									0	0	0	0
									0	0	0	0
									0	0	0	0
									0	0	0	0
A2	0.173689		0.369292		0.595938		0.419118		0.173689	0.369292	0.595938	0.419118
	0.312932		0.270632		1.184		0.329688		0.312932	0.270632	1.184	0.329688
	0.193441		0.535368		0.604296		0.360879		0.193441	0.535368	0.604296	0.360879
	0.266706				0.764835		0.349762		0.266706	0	0.764835	0.349762
	0.247771				0.469742		0.471754		0.247771	0	0.469742	0.471754
	0.235324				0.789175		0.319735		0.235324	0	0.789175	0.319735
					1.11838				0	0	1.11838	0
					0.509193				0	0	0.509193	0
					0.615002				0	0	0.615002	0
									0	0	0	0
									0	0	0	0
									0	0	0	0
									0	0	0	0
									0	0	0	0
									0	0	0	0
A2	0.307917		0.419609		0.478325		0.331089		0.307917	0.419609	0.478325	0.331089
	0.235443		0.463246		0.559886		0.362888		0.235443	0.463246	0.559886	0.362888
	0.280125		0.344125		0.859648		0.238068		0.280125	0.344125	0.859648	0.238068
	0.30147		0.48747		0.742392		0.243212		0.30147	0.48747	0.742392	0.243212
	0.276922		0.385929		0.732872		0.348519		0.276922	0.385929	0.732872	0.348519
	0.276664						0.278066		0.276664	0	0	0.278066
									0	0	0	0
									0	0	0	0
									0	0	0	0
									0	0	0	0
									0	0	0	0
									0	0	0	0
									0	0	0	0
									0	0	0	0
									0	0	0	0
A3	0.0661698		0.0450331		0.101781		0.0822067		0.0661698	0.0450331	0.101781	0.0822067
	0.0574206		0.0793791		0.0961874		0.0943947		0.0574206	0.0793791	0.0961874	0.0943947
	0.0634994		0.0693234		0.0943404		0.0915327		0.0634994	0.0693234	0.0943404	0.0915327
					0.176972		0.0661917		0	0	0.176972	0.0661917
					0.172003		0.0910037		0	0	0.172003	0.0910037
					0.306944				0	0	0.306944	0
					0.330254				0	0	0.330254	0
					0.216723				0	0	0.216723	0
					0.297881				0	0	0.297881	0
					0.258929				0	0	0.258929	0
									0	0	0	0
									0	0	0	0
									0	0	0	0
									0	0	0	0
									0	0	0	0
A3	0.0414569		0.0246365		0.0065938		0.111589		0.0414569	0.0246365	0.0065938	0.111589
	0.0457729		0.0136429		0.123818		0.092534		0.0457729	0.0136429	0.123818	0.092534
	0.0348847				0.100451		0.117363		0.0348847	0	0.100451	0.117363
	0.0520971				0.0840971		0.100523		0.0520971	0	0.0840971	0.100523
					0.0467526		0.109786		0	0	0.0467526	0.109786
					0.124387		0.078441		0	0	0.124387	0.078441
					0.174081		0.08556		0	0	0.174081	0.08556
					0.149372				0	0	0.149372	0
					0.166085				0	0	0.166085	0
					0.0943268				0	0	0.0943268	0
									0	0	0	0
									0	0	0	0
									0	0	0	0
									0	0	0	0
									0	0	0	0
A3	0.034575		0.0590444		0.10757		0.0683105		0.034575	0.0590444	0.10757	0.0683105
	0.0313913		0.0537782		0.115442		0.0706205		0.0313913	0.0537782	0.115442	0.0706205
	0.0318321		0.096384		0.104168		0.0588964		0.0318321	0.096384	0.104168	0.0588964
					0.207724		0.0659615		0	0	0.207724	0.0659615
					0.228979				0	0	0.228979	0
					0.0779217				0	0	0.0779217	0
					0.123934				0	0	0.123934	0
					0.100962				0	0	0.100962	0
									0	0	0	0
									0	0	0	0
									0	0	0	0
									0	0	0	0
									0	0	0	0
									0	0	0	0
									0	0	0	0
A4	0.387266		0.497902		0.926902		0.7763		0.387266	0.497902	0.926902	0.7763
	0.390391				0.98941		0.692971		0.390391	0	0.98941	0.692971
	0.470149				0.717993		0.713321		0.470149	0	0.717993	0.713321
	0.402785				0.890235		0.615324		0.402785	0	0.890235	0.615324
	0.377984				0.95174		0.596855		0.377984	0	0.95174	0.596855
	0.507053						0.853337		0.507053	0	0	0.853337
									0	0	0	0
									0	0	0	0
									0	0	0	0
									0	0	0	0
									0	0	0	0
									0	0	0	0
									0	0	0	0
									0	0	0	0
									0	0	0	0
A4	0.372472		0.401143		0.884637		0.716853		0.372472	0.401143	0.884637	0.716853
	0.373891				0.920413		0.6491		0.373891	0	0.920413	0.6491
	0.380628				0.85903		0.50377		0.380628	0	0.85903	0.50377
	0.342967				0.893919		0.624654		0.342967	0	0.893919	0.624654
	0.350217				0.850151		0.433058		0.350217	0	0.850151	0.433058
	0.321971				1.03432		0.530138		0.321971	0	1.03432	0.530138
									0	0	0	0
									0	0	0	0
									0	0	0	0
									0	0	0	0
									0	0	0	0
									0	0	0	0
									0	0	0	0
									0	0	0	0
									0	0	0	0
A4	0.328114		0.454913		0.807009		0.597092		0.328114	0.454913	0.807009	0.597092
	0.363999		0.229009		0.719157		0.591652		0.363999	0.229009	0.719157	0.591652
	0.357095				0.850653		0.654944		0.357095	0	0.850653	0.654944
	0.373216				0.843147		0.637192		0.373216	0	0.843147	0.637192
	0.317772						0.59996		0.317772	0	0	0.59996
	0.327395						0.703714		0.327395	0	0	0.703714
									0	0	0	0
									0	0	0	0
									0	0	0	0
									0	0	0	0
									0	0	0	0
									0	0	0	0
									0	0	0	0
									0	0	0	0
									0	0	0	0
A5	0.234941		0.27094		0.250211		0.190011		0.234941	0.27094	0.250211	0.190011
	0.201311				0.25726		0.191512		0.201311	0	0.25726	0.191512
	0.197676				0.263249		0.176851		0.197676	0	0.263249	0.176851
	0.244963				0.159888		0.181127		0.244963	0	0.159888	0.181127
	0.20516				0.266062		0.184209		0.20516	0	0.266062	0.184209
	0.190528						0.263951		0.190528	0	0	0.263951
									0	0	0	0
									0	0	0	0
									0	0	0	0
									0	0	0	0
									0	0	0	0
									0	0	0	0
									0	0	0	0
									0	0	0	0
									0	0	0	0
A5	0.194028		0.18152		0.265711		0.207857		0.194028	0.18152	0.265711	0.207857
	0.2097		0.0981988		0.290752		0.209393		0.2097	0.0981988	0.290752	0.209393
	0.206205				0.239811		0.197699		0.206205	0	0.239811	0.197699
	0.197325						0.272207		0.197325	0	0	0.272207
	0.210962						0.240346		0.210962	0	0	0.240346
	0.251475						0.33752		0.251475	0	0	0.33752
									0	0	0	0
									0	0	0	0
									0	0	0	0
									0	0	0	0
									0	0	0	0
									0	0	0	0
									0	0	0	0
									0	0	0	0
									0	0	0	0
A5	0.219331		0.114537		0.59108		0.27723		0.219331	0.114537	0.59108	0.27723
	0.141077				0.447349		0.27472		0.141077	0	0.447349	0.27472
	0.164971				0.422185		0.272247		0.164971	0	0.422185	0.272247
	0.181672				0.479756		0.24152		0.181672	0	0.479756	0.24152
	0.235394				0.320353		0.336242		0.235394	0	0.320353	0.336242
	0.180725				0.39979		0.24102		0.180725	0	0.39979	0.24102
									0	0	0	0
									0	0	0	0
									0	0	0	0
									0	0	0	0
									0	0	0	0
									0	0	0	0
									0	0	0	0
									0	0	0	0
									0	0	0	0
									0	0	0	0
									0	0	0	0
									0	0	0	0
									0	0	0	0
									0	0	0	0
									0	0	0	0
									0	0	0	0
									0	0	0	0
									0	0	0	0
									0	0	0	0
									0	0	0	0
									0	0	0	0
									0	0	0	0
									0	0	0	0
									0	0	0	0
									0	0	0	0
									0	0	0	0
									0	0	0	0
									0	0	0	0
									0	0	0	0
									0	0	0	0
									0	0	0	0
									0	0	0	0
									0	0	0	0
									0	0	0	0
									0	0	0	0
									0	0	0	0
									0	0	0	0
									0	0	0	0
									0	0	0	0
									0	0	0	0
									0	0	0	0
									0	0	0	0
									0	0	0	0
									0	0	0	0
									0	0	0	0
									0	0	0	0
									0	0	0	0
									0	0	0	0
									0	0	0	0
									0	0	0	0
									0	0	0	0
									0	0	0	0
									0	0	0	0
									0	0	0	0
									0	0	0	0
									0	0	0	0
									0	0	0	0
									0	0	0	0
									0	0	0	0
									0	0	0	0
									0	0	0	0
									0	0	0	0
									0	0	0	0
									0	0	0	0
									0	0	0	0
									0	0	0	0
									0	0	0	0
									0	0	0	0
									0	0	0	0
									0	0	0	0
									0	0	0	0
									0	0	0	0
									0	0	0	0
									0	0	0	0
									0	0	0	0
									0	0	0	0
									0	0	0	0
									0	0	0	0
									0	0	0	0
									0	0	0	0
									0	0	0	0
									0	0	0	0
									0	0	0	0
									0	0	0	0
									0	0	0	0
									0	0	0	0
									0	0	0	0
									0	0	0	0
									0	0	0	0
									0	0	0	0
									0	0	0	0
									0	0	0	0
									0	0	0	0
									0	0	0	0
									0	0	0	0
									0	0	0	0
									0	0	0	0
									0	0	0	0
									0	0	0	0
									0	0	0	0
									0	0	0	0
									0	0	0	0
									0	0	0	0
									0	0	0	0
									0	0	0	0
									0	0	0	0
									0	0	0	0
									0	0	0	0
									0	0	0	0
									0	0	0	0
									0	0	0	0
									0	0	0	0
									0	0	0	0
									0	0	0	0
									0	0	0	0
									0	0	0	0
									0	0	0	0
									0	0	0	0
									0	0	0	0
									0	0	0	0
									0	0	0	0
									0	0	0	0
									0	0	0	0
									0	0	0	0
									0	0	0	0
									0	0	0	0
									0	0	0	0
									0	0	0	0
									0	0	0	0
									0	0	0	0
									0	0	0	0
									0	0	0	0
									0	0	0	0
									0	0	0	0
									0	0	0	0
									0	0	0	0
									0	0	0	0
									0	0	0	0
									0	0	0	0
									0	0	0	0
									0	0	0	0
									0	0	0	0
									0	0	0	0
									0	0	0	0
									0	0	0	0
									0	0	0	0
									0	0	0	0
									0	0	0	0
									0	0	0	0
									0	0	0	0
									0	0	0	0
									0	0	0	0
									0	0	0	0
									0	0	0	0
									0	0	0	0
									0	0	0	0
									0	0	0	0
									0	0	0	0
									0	0	0	0
									0	0	0	0

## Sheet: Raw 30Hz
30Hz	Ctl		pre-Loco 30Hz		Loco 30Hz		Recov		Amplitude 30Hz					Locomotor parameters	Amplitude % CTL 30Hz
Animal	Ampl		Ampl		Ampl		Ampl		CTL	pre-Loco 30Hz	Loco 30Hz	Recov		Mean speed	CTL	pre-Loco	Loco	Recov
A1	0.151457		0.108823		0.611181		0.199969		0.151457	0.108823	0.611181	0.199969		104.788	100	71.8508	403.535	132.031
A1	0.126562		0.139367		0.634582		0.197553		0.126562	0.139367	0.634582	0.197553		103.97	100	110.118	501.402	156.092
A1	0.147306		0.173098		0.370665		0.190094		0.147306	0.173098	0.370665	0.190094		101.98	100	117.509	251.63	129.047
A2	0.231615		0.575669		0.782402		0.433317		0.231615	0.575669	0.782402	0.433317		105.478	100	248.545	337.803	187.085
A2	0.225034		0.504405		0.709885		0.400315		0.225034	0.504405	0.709885	0.400315		90.1375	100	224.146	315.456	177.891
A2	0.261406		0.453571		0.897977		0.376909		0.261406	0.453571	0.897977	0.376909		88.0039	100	173.513	343.519	144.185
A3	0.0416166	#DIV/0!	0.115812	#DIV/0!	0.167151	#DIV/0!	0.0720806	#DIV/0!	0.0416166	0.115812	0.167151	0.0720806		87.5515	100	278.284	401.646	173.201
A3	0.0341617	#DIV/0!	0.0683385	#DIV/0!	0.208051	#DIV/0!	0.100751	#DIV/0!	0.0341617	0.0683385	0.208051	0.100751		99.5872	100	200.044	609.019	294.925
A3	0.0642519	#DIV/0!	0.072308	#DIV/0!	0.161088	#DIV/0!	0.0870866	#DIV/0!	0.0642519	0.072308	0.161088	0.0870866		90.5512	100	112.538	250.713	135.539
A4	0.383327	#DIV/0!	0.52684	#DIV/0!	1.06408	#DIV/0!	0.563365	#DIV/0!	0.383327	0.52684	1.06408	0.563365		72.4325	100	137.439	277.59	146.967
A4	0.495096	#DIV/0!	0.505255	#DIV/0!	1.19428	#DIV/0!	0.727184	#DIV/0!	0.495096	0.505255	1.19428	0.727184		76.4591	100	102.052	241.221	146.877
A4	0.390482	#DIV/0!	0.567276	#DIV/0!	1.08161	#DIV/0!	0.377906	#DIV/0!	0.390482	0.567276	1.08161	0.377906		84.2262	100	145.276	276.994	96.7793
A5	0.174024	#DIV/0!	0.285879	#DIV/0!	0.333152	#DIV/0!	0.246206	#DIV/0!	0.174024	0.285879	0.333152	0.246206		52.0948	100	164.275	191.44	141.478
A5	0.249992	#DIV/0!	0.210635	#DIV/0!	0.365964	#DIV/0!	0.270354	#DIV/0!	0.249992	0.210635	0.365964	0.270354		62.971	100	84.2566	146.39	108.145
A5	0.269612	#DIV/0!	0.26342	#DIV/0!	0.345013	#DIV/0!	0.228875	#DIV/0!	0.269612	0.26342	0.345013	0.228875		52.5972	100	97.7035	127.967	84.8907
A1	0.141775		0.140429		0.538809		0.195872		0.141775	0.140429	0.538809	0.195872		103.579
A2	0.239352		0.511215		0.796754		0.403514		0.239352	0.511215	0.796754	0.403514		94.5399
A3	0.0466767	#DIV/0!	0.0854863	#DIV/0!	0.178763	#DIV/0!	0.0866394	#DIV/0!	0.0466767	0.0854863	0.178763	0.0866394		92.5633
A4	0.422968	#DIV/0!	0.533124	#DIV/0!	1.11332	#DIV/0!	0.556152	#DIV/0!	0.422968	0.533124	1.11332	0.556152	#DIV/0!	77.7059
A5	0.231209	#DIV/0!	0.253311	#DIV/0!	0.348043	#DIV/0!	0.248478	#DIV/0!	0.231209	0.253311	0.348043	0.248478	#DIV/0!	55.8877
Mean	0.216396		0.304713		0.595138		0.298131	#DIV/0!	0.216396	0.304713	0.595138	0.298131		84.8552
St dev	0.133068		0.195204		0.349775		0.183227	#DIV/0!	0.133068	0.195204	0.349775	0.183227		18.1142
A1	0.169458		0.108823		0.545846		0.191836		0.169458	0.108823	0.545846	0.191836
	0.169276				0.795447		0.236536		0.169276	0	0.795447	0.236536
	0.158325				0.596875		0.188744		0.158325	0	0.596875	0.188744
	0.142217				0.508095		0.191381		0.142217	0	0.508095	0.191381
	0.139635				0.189207		0.196197		0.139635	0	0.189207	0.196197
	0.129829				0.735972		0.200973		0.129829	0	0.735972	0.200973
					0.82051		0.194118		0	0	0.82051	0.194118
					0.711449				0	0	0.711449	0
					0.923123				0	0	0.923123	0
					0.528866				0	0	0.528866	0
					0.367602				0	0	0.367602	0
									0	0	0	0
									0	0	0	0
									0	0	0	0
									0	0	0	0
A1	0.130983		0.139367		0.540794		0.234176		0.130983	0.139367	0.540794	0.234176
	0.135465				0.895645		0.197864		0.135465	0	0.895645	0.197864
	0.0980298				0.543268		0.202839		0.0980298	0	0.543268	0.202839
	0.0917728				0.652566		0.204172		0.0917728	0	0.652566	0.204172
	0.110916				0.722247		0.170219		0.110916	0	0.722247	0.170219
	0.192203				1.00794		0.176045		0.192203	0	1.00794	0.176045
					0.521634				0	0	0.521634	0
					0.413025				0	0	0.413025	0
					0.414112				0	0	0.414112	0
									0	0	0	0
									0	0	0	0
									0	0	0	0
									0	0	0	0
									0	0	0	0
									0	0	0	0
A1	0.13205		0.173098		0.10929		0.203894		0.13205	0.173098	0.10929	0.203894
	0.123099				0.533876		0.180583		0.123099	0	0.533876	0.180583
	0.160624				0.361118		0.196534		0.160624	0	0.361118	0.196534
	0.156907				0.348104		0.218706		0.156907	0	0.348104	0.218706
	0.156191				0.403397		0.178269		0.156191	0	0.403397	0.178269
	0.154963				0.367837		0.162579		0.154963	0	0.367837	0.162579
					0.54386				0	0	0.54386	0
					0.297841				0	0	0.297841	0
									0	0	0	0
									0	0	0	0
									0	0	0	0
									0	0	0	0
									0	0	0	0
									0	0	0	0
									0	0	0	0
A2	0.258245		0.85729		0.484846		0.377718		0.258245	0.85729	0.484846	0.377718
	0.20226		0.294047		0.718043		0.50902		0.20226	0.294047	0.718043	0.50902
	0.246834				0.736143		0.3687		0.246834	0	0.736143	0.3687
	0.216584				0.954083		0.376617		0.216584	0	0.954083	0.376617
	0.242066				1.20619		0.460436		0.242066	0	1.20619	0.460436
	0.223701				0.980823		0.507411		0.223701	0	0.980823	0.507411
					0.995613				0	0	0.995613	0
					0.528112				0	0	0.528112	0
					0.639633				0	0	0.639633	0
					0.580523				0	0	0.580523	0
									0	0	0	0
									0	0	0	0
									0	0	0	0
									0	0	0	0
									0	0	0	0
A2	0.199362		0.568477		1.17211		0.344716		0.199362	0.568477	1.17211	0.344716
	0.245159		0.440332		1.3313		0.476018		0.245159	0.440332	1.3313	0.476018
	0.201116				0.905371		0.335698		0.201116	0	0.905371	0.335698
	0.20818				0.986321		0.343615		0.20818	0	0.986321	0.343615
	0.287002				0.499982		0.427434		0.287002	0	0.499982	0.427434
	0.209385				0.62876		0.474409		0.209385	0	0.62876	0.474409
					0.385459				0	0	0.385459	0
					0.672988				0	0	0.672988	0
					0.464572				0	0	0.464572	0
					0.267239				0	0	0.267239	0
					0.494626				0	0	0.494626	0
									0	0	0	0
									0	0	0	0
									0	0	0	0
									0	0	0	0
A2	0.251314		0.453571		1.1296		0.502441		0.251314	0.453571	1.1296	0.502441
	0.275298				1.30062		0.314177		0.275298	0	1.30062	0.314177
	0.278027				0.992777		0.277922		0.278027	0	0.992777	0.277922
	0.223786				1.16462		0.429664		0.223786	0	1.16462	0.429664
	0.247173				0.724028		0.290143		0.247173	0	0.724028	0.290143
	0.292835				1.01117		0.447106		0.292835	0	1.01117	0.447106
					0.755365				0	0	0.755365	0
					0.571831				0	0	0.571831	0
					0.495976				0	0	0.495976	0
					0.833797				0	0	0.833797	0
									0	0	0	0
									0	0	0	0
									0	0	0	0
									0	0	0	0
									0	0	0	0
A3	0.038786		0.115812		0.149583		0.0764084		0.038786	0.115812	0.149583	0.0764084
	0.040473				0.0474934		0.0763854		0.040473	0	0.0474934	0.0763854
	0.0455909				0.122483		0.0588764		0.0455909	0	0.122483	0.0588764
					0.0465034		0.0721724		0	0	0.0465034	0.0721724
					0.0598414		0.0765604		0	0	0.0598414	0.0765604
					0.202658				0	0	0.202658	0
					0.265001				0	0	0.265001	0
					0.228227				0	0	0.228227	0
					0.306639				0	0	0.306639	0
					0.186917				0	0	0.186917	0
					0.244053				0	0	0.244053	0
					0.267256				0	0	0.267256	0
					0.0463104				0	0	0.0463104	0
									0	0	0	0
									0	0	0	0
A3	0.0273257		0.0454082		0.155447		0.112841		0.0273257	0.0454082	0.155447	0.112841
	0.0416151		0.0912687		0.0506207		0.127943		0.0416151	0.0912687	0.0506207	0.127943
	0.0256072				0.222088		0.0921847		0.0256072	0	0.222088	0.0921847
	0.0420986				0.083244		0.0777787		0.0420986	0	0.083244	0.0777787
					0.367297		0.0930087		0	0	0.367297	0.0930087
					0.249557				0	0	0.249557	0
					0.286636				0	0	0.286636	0
					0.254952				0	0	0.254952	0
					0.283718				0	0	0.283718	0
					0.126949				0	0	0.126949	0
									0	0	0	0
									0	0	0	0
									0	0	0	0
									0	0	0	0
									0	0	0	0
A3	0.077372		0.072308		0.27357		0.0940796		0.077372	0.072308	0.27357	0.0940796
	0.057211				0.165769		0.0794876		0.057211	0	0.165769	0.0794876
	0.0657149				0.0732659		0.0776886		0.0657149	0	0.0732659	0.0776886
	0.0517182				0.186616		0.0649635		0.0517182	0	0.186616	0.0649635
	0.0594504				0.15702		0.0978976		0.0594504	0	0.15702	0.0978976
	0.074045				0.146958		0.108403		0.074045	0	0.146958	0.108403
					0.187995				0	0	0.187995	0
					0.0975088				0	0	0.0975088	0
									0	0	0	0
									0	0	0	0
									0	0	0	0
									0	0	0	0
									0	0	0	0
									0	0	0	0
									0	0	0	0
A4	0.414409		0.52684		1.26848		0.544623		0.414409	0.52684	1.26848	0.544623
	0.346351				0.813606		0.486101		0.346351	0	0.813606	0.486101
	0.422258				1.11014		0.684233		0.422258	0	1.11014	0.684233
	0.378188						0.59468		0.378188	0	0	0.59468
	0.338189						0.481058		0.338189	0	0	0.481058
	0.400566						0.589493		0.400566	0	0	0.589493
									0	0	0	0
									0	0	0	0
									0	0	0	0
									0	0	0	0
									0	0	0	0
									0	0	0	0
									0	0	0	0
									0	0	0	0
									0	0	0	0
A4	0.469871		0.505255		0.861825		0.821522		0.469871	0.505255	0.861825	0.821522
	0.438348				1.45447		0.633725		0.438348	0	1.45447	0.633725
	0.42436				1.10922		0.74161		0.42436	0	1.10922	0.74161
	0.587971				1.3516		0.643855		0.587971	0	1.3516	0.643855
	0.531571						0.782126		0.531571	0	0	0.782126
	0.518453						0.740264		0.518453	0	0	0.740264
									0	0	0	0
									0	0	0	0
									0	0	0	0
									0	0	0	0
									0	0	0	0
									0	0	0	0
									0	0	0	0
									0	0	0	0
									0	0	0	0
A4	0.401151		0.567276		1.00179		0.378555		0.401151	0.567276	1.00179	0.378555
	0.365773				1.17416		0.405508		0.365773	0	1.17416	0.405508
	0.389563				1.06888		0.33458		0.389563	0	1.06888	0.33458
	0.385017						0.330486		0.385017	0	0	0.330486
	0.410906						0.398594		0.410906	0	0	0.398594
							0.419712		0	0	0	0.419712
									0	0	0	0
									0	0	0	0
									0	0	0	0
									0	0	0	0
									0	0	0	0
									0	0	0	0
									0	0	0	0
									0	0	0	0
									0	0	0	0
A5	0.150781		0.285879		0.351944		0.252734		0.150781	0.285879	0.351944	0.252734
	0.162334				0.336412		0.252056		0.162334	0	0.336412	0.252056
	0.208217				0.332353		0.269464		0.208217	0	0.332353	0.269464
	0.154579				0.311898		0.274877		0.154579	0	0.311898	0.274877
	0.170806						0.203514		0.170806	0	0	0.203514
	0.197428						0.224594		0.197428	0	0	0.224594
									0	0	0	0
									0	0	0	0
									0	0	0	0
									0	0	0	0
									0	0	0	0
									0	0	0	0
									0	0	0	0
									0	0	0	0
									0	0	0	0
A5	0.315887		0.210635		0.346914		0.304589		0.315887	0.210635	0.346914	0.304589
	0.204391				0.385014		0.276492		0.204391	0	0.385014	0.276492
	0.221455						0.298493		0.221455	0	0	0.298493
	0.241671						0.232316		0.241671	0	0	0.232316
	0.274863						0.216235		0.274863	0	0	0.216235
	0.241686						0.293998		0.241686	0	0	0.293998
									0	0	0	0
									0	0	0	0
									0	0	0	0
									0	0	0	0
									0	0	0	0
									0	0	0	0
									0	0	0	0
									0	0	0	0
									0	0	0	0
A5	0.233642		0.26342		0.368557		0.281636		0.233642	0.26342	0.368557	0.281636
	0.327797				0.276114		0.238776		0.327797	0	0.276114	0.238776
	0.26485				0.390368		0.188758		0.26485	0	0.390368	0.188758
	0.353212						0.253922		0.353212	0	0	0.253922
	0.208535						0.184273		0.208535	0	0	0.184273
	0.229633						0.225885		0.229633	0	0	0.225885
									0	0	0	0
									0	0	0	0
									0	0	0	0
									0	0	0	0
									0	0	0	0
									0	0	0	0
									0	0	0	0
									0	0	0	0
									0	0	0	0
									0	0	0	0
									0	0	0	0
									0	0	0	0
									0	0	0	0
									0	0	0	0
									0	0	0	0
									0	0	0	0
									0	0	0	0
									0	0	0	0
									0	0	0	0
									0	0	0	0
									0	0	0	0
									0	0	0	0
									0	0	0	0
									0	0	0	0
									0	0	0	0
									0	0	0	0
									0	0	0	0
									0	0	0	0
									0	0	0	0
									0	0	0	0
									0	0	0	0
									0	0	0	0
									0	0	0	0
									0	0	0	0
									0	0	0	0
									0	0	0	0
									0	0	0	0
									0	0	0	0
									0	0	0	0
									0	0	0	0
									0	0	0	0
									0	0	0	0
									0	0	0	0
									0	0	0	0
									0	0	0	0
									0	0	0	0
									0	0	0	0
									0	0	0	0
									0	0	0	0
									0	0	0	0
									0	0	0	0
									0	0	0	0
									0	0	0	0
									0	0	0	0
									0	0	0	0
									0	0	0	0
									0	0	0	0
									0	0	0	0
									0	0	0	0
									0	0	0	0
									0	0	0	0
									0	0	0	0
									0	0	0	0
									0	0	0	0
									0	0	0	0
									0	0	0	0
									0	0	0	0
									0	0	0	0
									0	0	0	0
									0	0	0	0
									0	0	0	0
									0	0	0	0
									0	0	0	0
									0	0	0	0
									0	0	0	0
									0	0	0	0
									0	0	0	0
									0	0	0	0
									0	0	0	0
									0	0	0	0
									0	0	0	0
									0	0	0	0
									0	0	0	0
									0	0	0	0
									0	0	0	0
									0	0	0	0
									0	0	0	0
									0	0	0	0
									0	0	0	0
									0	0	0	0
									0	0	0	0
									0	0	0	0
									0	0	0	0
									0	0	0	0
									0	0	0	0
									0	0	0	0
									0	0	0	0
									0	0	0	0
									0	0	0	0
									0	0	0	0
									0	0	0	0
									0	0	0	0
									0	0	0	0
									0	0	0	0
									0	0	0	0
									0	0	0	0
									0	0	0	0
									0	0	0	0
									0	0	0	0
									0	0	0	0
									0	0	0	0
									0	0	0	0
									0	0	0	0
									0	0	0	0
									0	0	0	0
									0	0	0	0
									0	0	0	0
									0	0	0	0
									0	0	0	0
									0	0	0	0
									0	0	0	0
									0	0	0	0
									0	0	0	0
									0	0	0	0
									0	0	0	0
									0	0	0	0
									0	0	0	0
									0	0	0	0
									0	0	0	0
									0	0	0	0
									0	0	0	0
									0	0	0	0
									0	0	0	0
									0	0	0	0
									0	0	0	0
									0	0	0	0
									0	0	0	0
									0	0	0	0
									0	0	0	0
									0	0	0	0
									0	0	0	0
									0	0	0	0
									0	0	0	0
									0	0	0	0
									0	0	0	0
									0	0	0	0
									0	0	0	0
									0	0	0	0
									0	0	0	0
									0	0	0	0
									0	0	0	0
									0	0	0	0
									0	0	0	0
									0	0	0	0
									0	0	0	0
									0	0	0	0
									0	0	0	0
									0	0	0	0
									0	0	0	0
									0	0	0	0
									0	0	0	0
									0	0	0	0
									0	0	0	0
									0	0	0	0
									0	0	0	0
									0	0	0	0
									0	0	0	0
									0	0	0	0
									0	0	0	0
									0	0	0	0
									0	0	0	0
									0	0	0	0
									0	0	0	0
									0	0	0	0
									0	0	0	0
									0	0	0	0
									0	0	0	0
									0	0	0	0
									0	0	0	0
									0	0	0	0
									0	0	0	0
									0	0	0	0
									0	0	0	0
									0	0	0	0
									0	0	0	0
									0	0	0	0
									0	0	0	0
									0	0	0	0
									0	0	0	0
									0	0	0	0
									0	0	0	0
									0	0	0	0
									0	0	0	0
									0	0	0	0
									0	0	0	0
									0	0	0	0
									0	0	0	0
									0	0	0	0
									0	0	0	0
									0	0	0	0
									0	0	0	0
									0	0	0	0
									0	0	0	0
									0	0	0	0
									0	0	0	0
									0	0	0	0
									0	0	0	0
									0	0	0	0
									0	0	0	0
									0	0	0	0
									0	0	0	0
									0	0	0	0
									0	0	0	0
									0	0	0	0
									0	0	0	0
									0	0	0	0
									0	0	0	0
									0	0	0	0
									0	0	0	0
									0	0	0	0
									0	0	0	0
									0	0	0	0
									0	0	0	0
									0	0	0	0
									0	0	0	0
									0	0	0	0
									0	0	0	0
									0	0	0	0
									0	0	0	0
									0	0	0	0
									0	0	0	0
									0	0	0	0
									0	0	0	0
									0	0	0	0
									0	0	0	0
									0	0	0	0
									0	0	0	0
									0	0	0	0
									0	0	0	0
									0	0	0	0
									0	0	0	0
									0	0	0	0
									0	0	0	0
									0	0	0	0
									0	0	0	0
									0	0	0	0
									0	0	0	0
									0	0	0	0
									0	0	0	0
									0	0	0	0
									0	0	0	0
									0	0	0	0
									0	0	0	0
									0	0	0	0
									0	0	0	0
									0	0	0	0
									0	0	0	0
									0	0	0	0
									0	0	0	0
									0	0	0	0
									0	0	0	0
									0	0	0	0
									0	0	0	0
									0	0	0	0
									0	0	0	0
									0	0	0	0
									0	0	0	0
									0	0	0	0
									0	0	0	0
									0	0	0	0
									0	0	0	0
									0	0	0	0
									0	0	0	0
									0	0	0	0
									0	0	0	0
									0	0	0	0
									0	0	0	0
									0	0	0	0
									0	0	0	0
									0	0	0	0
									0	0	0	0
									0	0	0	0
									0	0	0	0
									0	0	0	0
									0	0	0	0
									0	0	0	0
									0	0	0	0
									0	0	0	0
									0	0	0	0
									0	0	0	0
									0	0	0	0
									0	0	0	0
									0	0	0	0
									0	0	0	0
									0	0	0	0
									0	0	0	0
									0	0	0	0
									0	0	0	0
									0	0	0	0
									0	0	0	0
									0	0	0	0
									0	0	0	0
									0	0	0	0
									0	0	0	0
									0	0	0	0
									0	0	0	0
									0	0	0	0
									0	0	0	0
									0	0	0	0
									0	0	0	0
									0	0	0	0
									0	0	0	0
									0	0	0	0
									0	0	0	0
									0	0	0	0
									0	0	0	0
									0	0	0	0
									0	0	0	0
									0	0	0	0
									0	0	0	0
									0	0	0	0
									0	0	0	0
									0	0	0	0
									0	0	0	0
									0	0	0	0
									0	0	0	0
									0	0	0	0
									0	0	0	0
									0	0	0	0
									0	0	0	0
									0	0	0	0
									0	0	0	0
									0	0	0	0
									0	0	0	0
									0	0	0	0

## Sheet: Raw 40Hz
40Hz	Ctl		pre-Loco 40Hz		Loco 40Hz		Recov		Amplitude 40Hz					Locomotor parameters	Amplitude % CTL 40Hz
Animal	Ampl		Ampl		Ampl		Ampl		CTL	pre-Loco 40Hz	Loco 40Hz	Recov		Mean speed	CTL	pre-Loco	Loco	Recov
A1	0.156324		0.149601		0.611004		0.171639		0.156324	0.149601	0.611004	0.171639		101.987	100	95.6989	390.857	109.797
A1	0.147642		0.229748		0.454489		0.241128		0.147642	0.229748	0.454489	0.241128		97.2288	100	155.611	307.832	163.319
A1	0.129963		0.0780037		0.661935		0.15321		0.129963	0.0780037	0.661935	0.15321		93.7207	100	60.0197	509.324	117.887
A2	0.234475		0.470259		0.818551		0.336655		0.234475	0.470259	0.818551	0.336655		90.1386	100	200.558	349.099	143.578
A2	0.262679		0.57658		0.724112		0.353821		0.262679	0.57658	0.724112	0.353821		89.1714	100	219.5	275.664	134.697
A2	0.237023		0.48345		0.739438		0.399213		0.237023	0.48345	0.739438	0.399213		90.3007	100	203.968	311.97	168.428
A3	0.0499171	#DIV/0!	0.019357	#DIV/0!	0.224417	#DIV/0!	0.0789554	#DIV/0!	0.0499171	0.019357	0.224417	0.0789554		97.3726	100	38.7783	449.58	158.173
A3	0.0431396	#DIV/0!	0.0265816	#DIV/0!	0.177056	#DIV/0!	0.0411306	#DIV/0!	0.0431396	0.0265816	0.177056	0.0411306		90.3436	100	61.6176	410.426	95.3429
A3	0.056301	#DIV/0!	0.0520781	#DIV/0!	0.12226	#DIV/0!	0.0642336	#DIV/0!	0.056301	0.0520781	0.12226	0.0642336		91.1031	100	92.4994	217.155	114.09
A4	0.450114	#DIV/0!		#DIV/0!	1.43168	#DIV/0!	0.472833	#DIV/0!	0.450114		1.43168	0.472833		88.6271	100	0	318.07	105.047
A4	0.381929	#DIV/0!	0.495444	#DIV/0!	1.10157	#DIV/0!	0.586506	#DIV/0!	0.381929	0.495444	1.10157	0.586506		80.6431	100	129.721	288.423	153.564
A4	0.333984	#DIV/0!	0.459613	#DIV/0!	1.07114	#DIV/0!	0.458708	#DIV/0!	0.333984	0.459613	1.07114	0.458708		89.6508	100	137.615	320.716	137.344
A5	0.225189	#DIV/0!	0.227345	#DIV/0!	0.285989	#DIV/0!	0.22085	#DIV/0!	0.225189	0.227345	0.285989	0.22085		62.0047	100	100.957	127	98.0732
A5	0.190236	#DIV/0!		#DIV/0!	0.266597	#DIV/0!	0.207479	#DIV/0!	0.190236		0.266597	0.207479		60.2278	100	0	140.14	109.064
A5	0.234204	#DIV/0!		#DIV/0!	0.309816	#DIV/0!	0.207073	#DIV/0!	0.234204		0.309816	0.207073		67.1263	100	0	132.285	88.4153
A1	0.144643		0.152451		0.575809		0.188659		0.144643	0.152451	0.575809	0.188659		97.6455
A2	0.244725		0.510096		0.7607		0.36323		0.244725	0.510096	0.7607	0.36323		89.8702
A3	0.0497859	#DIV/0!	0.0326722	#DIV/0!	0.174578	#DIV/0!	0.0614399	#DIV/0!	0.0497859	0.0326722	0.174578	0.0614399		92.9398
A4	0.388676	#DIV/0!	0.477528	#DIV/0!	1.20146	#DIV/0!	0.506016	#DIV/0!	0.388676	0.477528	1.20146	0.506016	#DIV/0!	86.307
A5	0.216543	#DIV/0!	0.227345	#DIV/0!	0.287468	#DIV/0!	0.2118	#DIV/0!	0.216543	0.227345	0.287468	0.2118	#DIV/0!	63.1196
Mean	0.208875		0.272338		0.600004		0.266229	#DIV/0!	0.208875	0.272338	0.600004	0.266229		85.9764
St dev	0.118968		0.211215		0.38869		0.162685	#DIV/0!	0.118968	0.211215	0.38869	0.162685		12.835
A1	0.163106		0.149601		0.250338		0.144066		0.163106	0.149601	0.250338	0.144066
	0.199746				0.720994		0.184056		0.199746	0	0.720994	0.184056
	0.148628				0.478256		0.180424		0.148628	0	0.478256	0.180424
	0.142875				0.744266		0.170445		0.142875	0	0.744266	0.170445
	0.140194				0.756527		0.154879		0.140194	0	0.756527	0.154879
	0.143396				0.762824		0.195963		0.143396	0	0.762824	0.195963
					0.508905				0	0	0.508905	0
					0.665922				0	0	0.665922	0
									0	0	0	0
									0	0	0	0
									0	0	0	0
									0	0	0	0
									0	0	0	0
									0	0	0	0
									0	0	0	0
A1	0.176027		0.229748		0.440666		0.24974		0.176027	0.229748	0.440666	0.24974
	0.148245				0.377374		0.215777		0.148245	0	0.377374	0.215777
	0.134691				0.521803		0.287711		0.134691	0	0.521803	0.287711
	0.152886				0.658456		0.24833		0.152886	0	0.658456	0.24833
	0.139632				0.423338		0.229487		0.139632	0	0.423338	0.229487
	0.134372				0.525004		0.215721		0.134372	0	0.525004	0.215721
					0.377334				0	0	0.377334	0
					0.311939				0	0	0.311939	0
									0	0	0	0
									0	0	0	0
									0	0	0	0
									0	0	0	0
									0	0	0	0
									0	0	0	0
									0	0	0	0
A1	0.11692		0.0889372		0.814946		0.188049		0.11692	0.0889372	0.814946	0.188049
	0.144627		0.0670702		0.772407		0.173837		0.144627	0.0670702	0.772407	0.173837
	0.132092				0.510022		0.13041		0.132092	0	0.510022	0.13041
	0.121318				0.495936		0.132372		0.121318	0	0.495936	0.132372
	0.122799				0.6626		0.153563		0.122799	0	0.6626	0.153563
	0.142024				0.715699		0.141026		0.142024	0	0.715699	0.141026
									0	0	0	0
									0	0	0	0
									0	0	0	0
									0	0	0	0
									0	0	0	0
									0	0	0	0
									0	0	0	0
									0	0	0	0
									0	0	0	0
A2	0.197854		0.60116		1.03411		0.426579		0.197854	0.60116	1.03411	0.426579
	0.289513		0.339358		0.418385		0.336983		0.289513	0.339358	0.418385	0.336983
	0.272984				0.793748		0.309803		0.272984	0	0.793748	0.309803
	0.195082				1.25368		0.368533		0.195082	0	1.25368	0.368533
	0.284143				0.498537		0.257542		0.284143	0	0.498537	0.257542
	0.167274				1.18211		0.320488		0.167274	0	1.18211	0.320488
					1.00074				0	0	1.00074	0
					0.778818				0	0	0.778818	0
					0.873908				0	0	0.873908	0
					0.65027				0	0	0.65027	0
					0.51976				0	0	0.51976	0
									0	0	0	0
									0	0	0	0
									0	0	0	0
									0	0	0	0
A2	0.299583		0.702369		0.533155		0.374262		0.299583	0.702369	0.533155	0.374262
	0.29845		0.450792		0.67262		0.395519		0.29845	0.450792	0.67262	0.395519
	0.259622				0.256124		0.302648		0.259622	0	0.256124	0.302648
	0.273094				0.710828		0.370936		0.273094	0	0.710828	0.370936
	0.232802				1.12985		0.244465		0.232802	0	1.12985	0.244465
	0.212523				1.03259		0.435098		0.212523	0	1.03259	0.435098
					0.672098				0	0	0.672098	0
					0.679822				0	0	0.679822	0
					1.00003				0	0	1.00003	0
					0.55401				0	0	0.55401	0
									0	0	0	0
									0	0	0	0
									0	0	0	0
									0	0	0	0
									0	0	0	0
A2	0.277685		0.695321		0.261771		0.373172		0.277685	0.695321	0.261771	0.373172
	0.221001		0.27158		0.936811		0.365534		0.221001	0.27158	0.936811	0.365534
	0.255437				1.01345		0.397317		0.255437	0	1.01345	0.397317
	0.260388				0.979691		0.447868		0.260388	0	0.979691	0.447868
	0.187585				0.43558		0.4442		0.187585	0	0.43558	0.4442
	0.220039				0.870011		0.36719		0.220039	0	0.870011	0.36719
					0.790061				0	0	0.790061	0
					0.628128				0	0	0.628128	0
									0	0	0	0
									0	0	0	0
									0	0	0	0
									0	0	0	0
									0	0	0	0
									0	0	0	0
									0	0	0	0
A3	0.0563535		0.0306457		0.0731083		0.078099		0.0563535	0.0306457	0.0731083	0.078099
	0.0434807		0.00806828		0.151308		0.076107		0.0434807	0.00806828	0.151308	0.076107
					0.0887533		0.073596		0	0	0.0887533	0.073596
					0.293226		0.075707		0	0	0.293226	0.075707
					0.320281		0.091268		0	0	0.320281	0.091268
					0.233552				0	0	0.233552	0
					0.341619				0	0	0.341619	0
					0.282887				0	0	0.282887	0
					0.302743				0	0	0.302743	0
					0.298803				0	0	0.298803	0
					0.0823083				0	0	0.0823083	0
									0	0	0	0
									0	0	0	0
									0	0	0	0
									0	0	0	0
A3	0.0375938		0.0302917		0.0399177		0.0416854		0.0375938	0.0302917	0.0399177	0.0416854
	0.044372		0.0311056		0.0961597		0.035779		0.044372	0.0311056	0.0961597	0.035779
	0.043318		0.0183475		0.287936		0.0459274		0.043318	0.0183475	0.287936	0.0459274
	0.0472747				0.0235857				0.0472747	0	0.0235857	0
					0.188643				0	0	0.188643	0
					0.285102				0	0	0.285102	0
					0.271314				0	0	0.271314	0
					0.32455				0	0	0.32455	0
					0.216811				0	0	0.216811	0
					0.110461				0	0	0.110461	0
					0.139778				0	0	0.139778	0
					0.140418				0	0	0.140418	0
									0	0	0	0
									0	0	0	0
									0	0	0	0
A3	0.0471964		0.029879		0.104141		0.0579543		0.0471964	0.029879	0.104141	0.0579543
	0.0487826		0.0896023		0.149076		0.0624943		0.0487826	0.0896023	0.149076	0.0624943
	0.072924		0.0367529		0.0463489		0.0680858		0.072924	0.0367529	0.0463489	0.0680858
					0.0521259		0.0683998		0	0	0.0521259	0.0683998
					0.196635				0	0	0.196635	0
					0.0630219				0	0	0.0630219	0
					0.180856				0	0	0.180856	0
					0.209437				0	0	0.209437	0
					0.147625				0	0	0.147625	0
					0.0733369				0	0	0.0733369	0
									0	0	0	0
									0	0	0	0
									0	0	0	0
									0	0	0	0
									0	0	0	0
A4	0.454167				1.2584		0.643965		0.454167	0	1.2584	0.643965
	0.451954				1.39699		0.457962		0.451954	0	1.39699	0.457962
	0.406406				1.55123		0.393379		0.406406	0	1.55123	0.393379
	0.54403				1.52009		0.430506		0.54403	0	1.52009	0.430506
	0.454198						0.416389		0.454198	0	0	0.416389
	0.389927						0.494796		0.389927	0	0	0.494796
									0	0	0	0
									0	0	0	0
									0	0	0	0
									0	0	0	0
									0	0	0	0
									0	0	0	0
									0	0	0	0
									0	0	0	0
									0	0	0	0
A4	0.471016		0.495444		0.901809		0.719553		0.471016	0.495444	0.901809	0.719553
	0.363924				1.19135		0.63016		0.363924	0	1.19135	0.63016
	0.395473				1.2202		0.613029		0.395473	0	1.2202	0.613029
	0.351267				1.09293		0.437411		0.351267	0	1.09293	0.437411
	0.383434						0.574894		0.383434	0	0	0.574894
	0.32646						0.543989		0.32646	0	0	0.543989
									0	0	0	0
									0	0	0	0
									0	0	0	0
									0	0	0	0
									0	0	0	0
									0	0	0	0
									0	0	0	0
									0	0	0	0
									0	0	0	0
A4	0.297278		0.459613		0.77308		0.458509		0.297278	0.459613	0.77308	0.458509
	0.292745				1.19869		0.502803		0.292745	0	1.19869	0.502803
	0.339279				1.16718		0.433376		0.339279	0	1.16718	0.433376
	0.405197				1.1658		0.466184		0.405197	0	1.1658	0.466184
	0.33562				1.05095		0.392396		0.33562	0	1.05095	0.392396
	0.333786						0.498981		0.333786	0	0	0.498981
									0	0	0	0
									0	0	0	0
									0	0	0	0
									0	0	0	0
									0	0	0	0
									0	0	0	0
									0	0	0	0
									0	0	0	0
									0	0	0	0
A5	0.227422		0.227345		0.270139		0.210715		0.227422	0.227345	0.270139	0.210715
	0.214657				0.307829		0.240904		0.214657	0	0.307829	0.240904
	0.216925				0.315334		0.226908		0.216925	0	0.315334	0.226908
	0.223526				0.281023		0.242959		0.223526	0	0.281023	0.242959
	0.21651				0.255624		0.184251		0.21651	0	0.255624	0.184251
	0.252094						0.219361		0.252094	0	0	0.219361
									0	0	0	0
									0	0	0	0
									0	0	0	0
									0	0	0	0
									0	0	0	0
									0	0	0	0
									0	0	0	0
									0	0	0	0
									0	0	0	0
A5	0.154676				0.338618		0.19367		0.154676	0	0.338618	0.19367
	0.169701				0.296729		0.183515		0.169701	0	0.296729	0.183515
	0.201632				0.253199		0.241686		0.201632	0	0.253199	0.241686
	0.147048				0.211424		0.184027		0.147048	0	0.211424	0.184027
	0.203596				0.149634		0.271858		0.203596	0	0.149634	0.271858
	0.264761				0.349978		0.170114		0.264761	0	0.349978	0.170114
									0	0	0	0
									0	0	0	0
									0	0	0	0
									0	0	0	0
									0	0	0	0
									0	0	0	0
									0	0	0	0
									0	0	0	0
									0	0	0	0
A5	0.211598				0.344592		0.229079		0.211598	0	0.344592	0.229079
	0.247264				0.341522		0.203077		0.247264	0	0.341522	0.203077
	0.214802				0.288013		0.228218		0.214802	0	0.288013	0.228218
	0.238817				0.323892		0.183206		0.238817	0	0.323892	0.183206
	0.252632				0.279184		0.212705		0.252632	0	0.279184	0.212705
	0.240111				0.281693		0.186148		0.240111	0	0.281693	0.186148
									0	0	0	0
									0	0	0	0
									0	0	0	0
									0	0	0	0
									0	0	0	0
									0	0	0	0
									0	0	0	0
									0	0	0	0
									0	0	0	0
									0	0	0	0
									0	0	0	0
									0	0	0	0
									0	0	0	0
									0	0	0	0
									0	0	0	0
									0	0	0	0
									0	0	0	0
									0	0	0	0
									0	0	0	0
									0	0	0	0
									0	0	0	0
									0	0	0	0
									0	0	0	0
									0	0	0	0
									0	0	0	0
									0	0	0	0
									0	0	0	0
									0	0	0	0
									0	0	0	0
									0	0	0	0
									0	0	0	0
									0	0	0	0
									0	0	0	0
									0	0	0	0
									0	0	0	0
									0	0	0	0
									0	0	0	0
									0	0	0	0
									0	0	0	0
									0	0	0	0
									0	0	0	0
									0	0	0	0
									0	0	0	0
									0	0	0	0
									0	0	0	0
									0	0	0	0
									0	0	0	0
									0	0	0	0
									0	0	0	0
									0	0	0	0
									0	0	0	0
									0	0	0	0
									0	0	0	0
									0	0	0	0
									0	0	0	0
									0	0	0	0
									0	0	0	0
									0	0	0	0
									0	0	0	0
									0	0	0	0
									0	0	0	0
									0	0	0	0
									0	0	0	0
									0	0	0	0
									0	0	0	0
									0	0	0	0
									0	0	0	0
									0	0	0	0
									0	0	0	0
									0	0	0	0
									0	0	0	0
									0	0	0	0
									0	0	0	0
									0	0	0	0
									0	0	0	0
									0	0	0	0
									0	0	0	0
									0	0	0	0
									0	0	0	0
									0	0	0	0
									0	0	0	0
									0	0	0	0
									0	0	0	0
									0	0	0	0
									0	0	0	0
									0	0	0	0
									0	0	0	0
									0	0	0	0
									0	0	0	0
									0	0	0	0
									0	0	0	0
									0	0	0	0
									0	0	0	0
									0	0	0	0
									0	0	0	0
									0	0	0	0
									0	0	0	0
									0	0	0	0
									0	0	0	0
									0	0	0	0
									0	0	0	0
									0	0	0	0
									0	0	0	0
									0	0	0	0
									0	0	0	0
									0	0	0	0
									0	0	0	0
									0	0	0	0
									0	0	0	0
									0	0	0	0
									0	0	0	0
									0	0	0	0
									0	0	0	0
									0	0	0	0
									0	0	0	0
									0	0	0	0
									0	0	0	0
									0	0	0	0
									0	0	0	0
									0	0	0	0
									0	0	0	0
									0	0	0	0
									0	0	0	0
									0	0	0	0
									0	0	0	0
									0	0	0	0
									0	0	0	0
									0	0	0	0
									0	0	0	0
									0	0	0	0
									0	0	0	0
									0	0	0	0
									0	0	0	0
									0	0	0	0
									0	0	0	0
									0	0	0	0
									0	0	0	0
									0	0	0	0
									0	0	0	0
									0	0	0	0
									0	0	0	0
									0	0	0	0
									0	0	0	0
									0	0	0	0
									0	0	0	0
									0	0	0	0
									0	0	0	0
									0	0	0	0
									0	0	0	0
									0	0	0	0
									0	0	0	0
									0	0	0	0
									0	0	0	0
									0	0	0	0
									0	0	0	0
									0	0	0	0
									0	0	0	0
									0	0	0	0
									0	0	0	0
									0	0	0	0
									0	0	0	0
									0	0	0	0
									0	0	0	0
									0	0	0	0
									0	0	0	0
									0	0	0	0
									0	0	0	0
									0	0	0	0
									0	0	0	0
									0	0	0	0
									0	0	0	0
									0	0	0	0
									0	0	0	0
									0	0	0	0
									0	0	0	0
									0	0	0	0
									0	0	0	0
									0	0	0	0
									0	0	0	0
									0	0	0	0
									0	0	0	0
									0	0	0	0
									0	0	0	0
									0	0	0	0
									0	0	0	0
									0	0	0	0
									0	0	0	0
									0	0	0	0
									0	0	0	0
									0	0	0	0
									0	0	0	0
									0	0	0	0
									0	0	0	0
									0	0	0	0
									0	0	0	0
									0	0	0	0
									0	0	0	0
									0	0	0	0
									0	0	0	0
									0	0	0	0
									0	0	0	0
									0	0	0	0
									0	0	0	0
									0	0	0	0
									0	0	0	0
									0	0	0	0
									0	0	0	0
									0	0	0	0
									0	0	0	0
									0	0	0	0
									0	0	0	0
									0	0	0	0
									0	0	0	0
									0	0	0	0
									0	0	0	0
									0	0	0	0
									0	0	0	0
									0	0	0	0
									0	0	0	0
									0	0	0	0
									0	0	0	0
									0	0	0	0
									0	0	0	0
									0	0	0	0
									0	0	0	0
									0	0	0	0
									0	0	0	0
									0	0	0	0
									0	0	0	0
									0	0	0	0
									0	0	0	0
									0	0	0	0
									0	0	0	0
									0	0	0	0
									0	0	0	0
									0	0	0	0
									0	0	0	0
									0	0	0	0
									0	0	0	0
									0	0	0	0
									0	0	0	0
									0	0	0	0
									0	0	0	0
									0	0	0	0
									0	0	0	0
									0	0	0	0
									0	0	0	0
									0	0	0	0
									0	0	0	0
									0	0	0	0
									0	0	0	0
									0	0	0	0
									0	0	0	0
									0	0	0	0
									0	0	0	0
									0	0	0	0
									0	0	0	0
									0	0	0	0
									0	0	0	0
									0	0	0	0
									0	0	0	0
									0	0	0	0
									0	0	0	0
									0	0	0	0
									0	0	0	0
									0	0	0	0
									0	0	0	0
									0	0	0	0
									0	0	0	0
									0	0	0	0
									0	0	0	0
									0	0	0	0
									0	0	0	0
									0	0	0	0
									0	0	0	0
									0	0	0	0
									0	0	0	0
									0	0	0	0
									0	0	0	0
									0	0	0	0
									0	0	0	0
									0	0	0	0
									0	0	0	0
									0	0	0	0
									0	0	0	0
									0	0	0	0
									0	0	0	0
									0	0	0	0
									0	0	0	0
									0	0	0	0
									0	0	0	0
									0	0	0	0
									0	0	0	0
									0	0	0	0
									0	0	0	0
									0	0	0	0
									0	0	0	0
									0	0	0	0
									0	0	0	0
									0	0	0	0
									0	0	0	0
									0	0	0	0
									0	0	0	0
									0	0	0	0
									0	0	0	0
									0	0	0	0
									0	0	0	0
									0	0	0	0
									0	0	0	0
									0	0	0	0
									0	0	0	0
									0	0	0	0
									0	0	0	0
									0	0	0	0
									0	0	0	0
									0	0	0	0
									0	0	0	0
									0	0	0	0
									0	0	0	0
									0	0	0	0
									0	0	0	0
									0	0	0	0
									0	0	0	0
									0	0	0	0
									0	0	0	0
									0	0	0	0
									0	0	0	0
									0	0	0	0

[truncated: 1 more sheets: Raw locomotor speed]
