# Supplementary material for: Upregulation of breathing rate during running exercise by central locomotor circuits in mice
Source: Nat Commun. 2023 May 22;14:2939. doi: 10.1038/s41467-023-38583-6 (PMC10203288; doi:10.1038/s41467-023-38583-6)
Supplement: Supplementary file 3 — Source Data [file 41467_2023_38583_MOESM3_ESM.zip › Fig3-frequency.xlsx]

## Sheet: Fig3-c
	Instant frequency 15Hz				Instant frequency 20Hz				Instant frequency 30Hz				Instant frequency 40Hz						1s stim							Male	Female
Animal	CTL	pre-Loco	Loco	Recov	CTL	pre-Loco	Loco	Recov	CTL	pre-Loco	Loco	Recov	CTL	pre-Loco	Loco	Recov		Animal	Ctl	15	20	30	40	recov		3	2
A1	3.71129	8.09584	16.1386	5.4545	3.26293	5.76038	16.9903	5.21082	3.50684	5.98444	20.8254	5.85007	4.3587	6.94935	17.1381	5.70802		A1	3.70994	12.1172	11.3753	13.4049	12.0437	5.55585	0	0	0	0
A1	4.64097	6.07229	15.0409	6.06602	4.30077	7.23288	14.7646	4.44152	4.65169	7.36394	16.4908	6.1979	4.73302	7.21503	13.0859	6.51267		A1	4.58161	10.5566	10.9987	11.9274	10.1505	5.80453	0	0	0	0
A1	4.29028	7.43911	16.3953	8.52321	5.34944	6.56179	15.2898	6.44352	4.36124	6.10873	17.872	5.92475	4.28966	7.97138	12.1151	5.2531		A1	4.57266	11.9172	10.9258	11.9903	10.0432	6.53615	0	0	0	0
A2	5.16879	9.7214	13.3384	5.58851	4.11959	11.2866	15.9791	5.94115	4.02325	14.4991	19.7785	7.07583	4.16365	13.4211	19.3741	6.34411		A2	4.36882	11.5299	13.6328	17.1388	16.3976	6.2374	0	0	0	0
A2	4.96703	11.1456	14.9162	5.88215	4.28444	11.6644	18.5957	6.83321	4.98403	13.4785	18.814	7.07583	4.7747	14.548	20.3287	5.81077		A2	4.75255	13.0309	15.13	16.1462	17.4383	6.40049	0	0	0	0
A2	5.72264	9.5681	19.6953	5.93433	3.92676	10.152	18.7225	5.98612	4.41005	11.9615	16.4969	6.61449	5.13019	12.459	14.5559	6.03775		A2	4.79741	14.6317	14.4372	14.2292	13.5075	6.14317	0	0	0	0
A3	2.95653	6.49787	13.3713	4.34763	3.44453	13.6932	15.2129	5.7863	3.15733	8.40337	18.7427	7.34818	2.39814	14.8611	15.6405	6.44687		A3	2.98913	9.9346	14.453	13.5731	15.2508	5.98224	0	0	0	0
A3	5.6864	6.25318	14.8884	4.55344	4.35267	7.70037	17.9055	8.18455	5.06602	9.68618	18.2847	6.98844	5.62416	13.3918	20.4079	4.28108		A3	5.18231	10.5708	12.8029	13.9855	16.8998	6.00188	0	0	0	0
A3	3.92159	6.4463	0	5.0934	3.94327	9.0407	16.8085	4.41165	3.16684	6.58762	17.3753	4.73058	3.76847	8.90493	20.995	5.21469		A3	3.70004	3.22315	12.9246	11.9815	14.95	4.86258	0	0	0	0
A4	3.26215	6.24607	9.00518	3.28088	3.15534	5.9453	9.58469	7.13368	3.69353	7.54717	8.90809	4.00312	2.98534	0	8.08928	3.91574		A4	3.27409	7.62563	7.76499	8.22763	4.04464	4.58335	0	0	0	0
A4	2.72511	5.05306	8.15235	3.48066	4.09535	8.77193	10.5537	5.39466	4.02441	7.37455	8.67203	5.77761	3.55008	9.78481	7.48363	5.39102		A4	3.59874	6.60271	9.66281	8.02329	8.63422	5.01099	0	0	0	0
A4	3.44904	6.30138	8.54802	3.70047	3.65016	7.33649	9.50394	5.53204	3.66056	9.73754	7.91766	3.55056	3.30667	6.85401	9.10382	4.39483		A4	3.51661	7.4247	8.42022	8.8276	7.97892	4.29448	0	0	0	0
A5	3.30512	4.33839	7.54338	4.49995	3.01555	7.04225	14.41	6.33159	3.01078	6.04961	9.86264	5.44393	3.12893	6.05694	9.58032	4.09194		A5	3.11509	5.94089	10.7261	7.95612	7.81863	5.09185	0	0	0	0
A5	3.05767	3.97139	10.5658	3.49262	3.48749	6.3128	9.25449	6.42918	3.2817	5.11509	6.89144	4.91891	2.77606	0	9.45309	4.01582		A5	3.15073	7.26862	7.78364	6.00326	4.72655	4.71413	0	0	0	0
A5	3.48746	4.92611	8.10663	3.80795	2.72167	5.19481	12.0346	6.74607	3.37783	4.1893	7.66036	3.78628	3.57606	0	10.29	3.96375		A5	3.29075	6.51637	8.61471	5.92483	5.14498	4.57601	0	0	0	0
	Instant frequency 15Hz				Instant frequency 20Hz				Instant frequency 30Hz				Instant frequency 40Hz						1s stim
Animal	CTL	pre-Loco	Loco	Recov	CTL	pre-Loco	Loco	Recov	CTL	pre-Loco	Loco	Recov	CTL	pre-Loco	Loco	Recov		Animal	Ctl	15	20	30	40	recov
A1	4.21418	7.20241	15.8583	6.68124	4.30438	6.51835	15.6815	5.36529	4.17326	6.4857	18.3961	5.99091	4.46046	7.37859	14.113	5.82459		A1	4.28807	11.5303	11.0999	12.4409	10.7458	5.96551
A2	5.28615	10.145	15.9833	5.80166	4.11026	11.0343	17.7658	6.25349	4.47245	13.313	18.3631	6.92205	4.68951	13.476	18.0862	6.06421		A2	4.63959	13.0642	14.4	15.8381	15.7811	6.26035
A3	4.18817	6.39912	9.41991	4.66482	3.91349	10.1447	16.6423	6.1275	3.79673	8.22572	18.1343	6.35573	3.93026	12.3859	19.0145	5.31421		A3	3.95716	7.90952	13.3935	13.18	15.7002	5.61557
A4	3.14543	5.86684	8.56852	3.48734	3.63362	7.35124	9.88078	6.02013	3.79283	8.21975	8.49926	4.44376	3.2807	5.54628	8.22557	4.5672		A4	3.46314	7.21768	8.61601	8.35951	6.88592	4.62961
A5	3.28341	4.41197	8.73862	3.93351	3.0749	6.18329	11.8997	6.50228	3.22344	5.118	8.13814	4.71637	3.16035	2.01898	9.77446	4.02384		A5	3.18553	6.57529	9.04149	6.62807	5.89672	4.794
Mean	4.02347	6.80508	11.7137	4.91371	3.80733	8.24639	14.374	6.05374	3.89174	8.27244	14.3062	5.68577	3.90425	8.16116	13.8428	5.15881		Mean	3.9067	9.2594	11.3102	11.2893	11.002	5.45301
SD	0.862626	2.12634	3.85395	1.32003	0.478729	2.20342	3.34179	0.424745	0.46955	3.10464	5.4682	1.06685	0.683536	4.77684	4.82003	0.855181		SD	0.592021	2.86482	2.56599	3.73841	4.69001	0.716444

## Sheet: Fig3-e, f-left
	Instant frequency 15Hz				Instant frequency 20Hz				Instant frequency 30Hz				Instant frequency 40Hz						preloco								loco
Animal	CTL	pre-Loco	Loco	Recov	CTL	pre-Loco	Loco	Recov	CTL	pre-Loco	Loco	Recov	CTL	pre-Loco	Loco	Recov		Animal	Ctl	15	20	30	40	recov		Animal	Ctl	15	20	30	40	recov
A1	3.71129	8.09584	16.1386	5.4545	3.26293	5.76038	16.9903	5.21082	3.50684	5.98444	20.8254	5.85007	4.3587	6.94935	17.1381	5.70802		A1	3.70994	8.09584	5.76038	5.98444	6.94935	5.55585	0	A1	3.70994	16.1386	16.9903	20.8254	17.1381	5.55585
A1	4.64097	6.07229	15.0409	6.06602	4.30077	7.23288	14.7646	4.44152	4.65169	7.36394	16.4908	6.1979	4.73302	7.21503	13.0859	6.51267		A1	4.58161	6.07229	7.23288	7.36394	7.21503	5.80453	0	A1	4.58161	15.0409	14.7646	16.4908	13.0859	5.80453
A1	4.29028	7.43911	16.3953	8.52321	5.34944	6.56179	15.2898	6.44352	4.36124	6.10873	17.872	5.92475	4.28966	7.97138	12.1151	5.2531		A1	4.57266	7.43911	6.56179	6.10873	7.97138	6.53615	0	A1	4.57266	16.3953	15.2898	17.872	12.1151	6.53615
A2	5.16879	9.7214	13.3384	5.58851	4.11959	11.2866	15.9791	5.94115	4.02325	14.4991	19.7785	7.07583	4.16365	13.4211	19.3741	6.34411		A2	4.36882	9.7214	11.2866	14.4991	13.4211	6.2374	0	A2	4.36882	13.3384	15.9791	19.7785	19.3741	6.2374
A2	4.96703	11.1456	14.9162	5.88215	4.28444	11.6644	18.5957	6.83321	4.98403	13.4785	18.814	7.07583	4.7747	14.548	20.3287	5.81077		A2	4.75255	11.1456	11.6644	13.4785	14.548	6.40049	0	A2	4.75255	14.9162	18.5957	18.814	20.3287	6.40049
A2	5.72264	9.5681	19.6953	5.93433	3.92676	10.152	18.7225	5.98612	4.41005	11.9615	16.4969	6.61449	5.13019	12.459	14.5559	6.03775		A2	4.79741	9.5681	10.152	11.9615	12.459	6.14317	0	A2	4.79741	19.6953	18.7225	16.4969	14.5559	6.14317
A3	2.95653	6.49787	13.3713	4.34763	3.44453	13.6932	15.2129	5.7863	3.15733	8.40337	18.7427	7.34818	2.39814	14.8611	15.6405	6.44687		A3	2.98913	6.49787	13.6932	8.40337	14.8611	5.98224	0	A3	2.98913	13.3713	15.2129	18.7427	15.6405	5.98224
A3	5.6864	6.25318	14.8884	4.55344	4.35267	7.70037	17.9055	8.18455	5.06602	9.68618	18.2847	6.98844	5.62416	13.3918	20.4079	4.28108		A3	5.18231	6.25318	7.70037	9.68618	13.3918	6.00188	0	A3	5.18231	14.8884	17.9055	18.2847	20.4079	6.00188
A3	3.92159	6.4463	0	5.0934	3.94327	9.0407	16.8085	4.41165	3.16684	6.58762	17.3753	4.73058	3.76847	8.90493	20.995	5.21469		A3	3.70004	6.4463	9.0407	6.58762	8.90493	4.86258	0	A3	3.70004	0	16.8085	17.3753	20.995	4.86258
A4	3.26215	6.24607	9.00518	3.28088	3.15534	5.9453	9.58469	7.13368	3.69353	7.54717	8.90809	4.00312	2.98534	0	8.08928	3.91574		A4	3.27409	6.24607	5.9453	7.54717		4.58335	0	A4	3.27409	9.00518	9.58469	8.90809	8.08928	4.58335
A4	2.72511	5.05306	8.15235	3.48066	4.09535	8.77193	10.5537	5.39466	4.02441	7.37455	8.67203	5.77761	3.55008	9.78481	7.48363	5.39102		A4	3.59874	5.05306	8.77193	7.37455	9.78481	5.01099	0	A4	3.59874	8.15235	10.5537	8.67203	7.48363	5.01099
A4	3.44904	6.30138	8.54802	3.70047	3.65016	7.33649	9.50394	5.53204	3.66056	9.73754	7.91766	3.55056	3.30667	6.85401	9.10382	4.39483		A4	3.51661	6.30138	7.33649	9.73754	6.85401	4.29448	0	A4	3.51661	8.54802	9.50394	7.91766	9.10382	4.29448
A5	3.30512	4.33839	7.54338	4.49995	3.01555	7.04225	14.41	6.33159	3.01078	6.04961	9.86264	5.44393	3.12893	6.05694	9.58032	4.09194		A5	3.11509	4.33839	7.04225	6.04961	6.05694	5.09185	0	A5	3.11509	7.54338	14.41	9.86264	9.58032	5.09185
A5	3.05767	3.97139	10.5658	3.49262	3.48749	6.3128	9.25449	6.42918	3.2817	5.11509	6.89144	4.91891	2.77606	0	9.45309	4.01582		A5	3.15073	3.97139	6.3128	5.11509		4.71413	0	A5	3.15073	10.5658	9.25449	6.89144	9.45309	4.71413
A5	3.48746	4.92611	8.10663	3.80795	2.72167	5.19481	12.0346	6.74607	3.37783	4.1893	7.66036	3.78628	3.57606	0	10.29	3.96375		A5	3.29075	4.92611	5.19481	4.1893		4.57601	0	A5	3.29075	8.10663	12.0346	7.66036	10.29	4.57601
	Instant frequency 15Hz				Instant frequency 20Hz				Instant frequency 30Hz				Instant frequency 40Hz						preloco								loco
Animal	CTL	pre-Loco	Loco	Recov	CTL	pre-Loco	Loco	Recov	CTL	pre-Loco	Loco	Recov	CTL	pre-Loco	Loco	Recov		Animal	Ctl	15	20	30	40	recov		Animal	Ctl	15	20	30	40	recov
A1	4.21418	7.20241	15.8583	6.68124	4.30438	6.51835	15.6815	5.36529	4.17326	6.4857	18.3961	5.99091	4.46046	7.37859	14.113	5.82459		A1	4.28807	7.20241	6.51835	6.4857	7.37859	5.96551		A1	4.28807	15.8583	15.6815	18.3961	14.113	5.96551
A2	5.28615	10.145	15.9833	5.80166	4.11026	11.0343	17.7658	6.25349	4.47245	13.313	18.3631	6.92205	4.68951	13.476	18.0862	6.06421		A2	4.63959	10.145	11.0343	13.313	13.476	6.26035		A2	4.63959	15.9833	17.7658	18.3631	18.0862	6.26035
A3	4.18817	6.39912	9.41991	4.66482	3.91349	10.1447	16.6423	6.1275	3.79673	8.22572	18.1343	6.35573	3.93026	12.3859	19.0145	5.31421		A3	3.95716	6.39912	10.1447	8.22572	12.3859	5.61557		A3	3.95716	9.41991	16.6423	18.1343	19.0145	5.61557
A4	3.14543	5.86684	8.56852	3.48734	3.63362	7.35124	9.88078	6.02013	3.79283	8.21975	8.49926	4.44376	3.2807	5.54628	8.22557	4.5672		A4	3.46314	5.86684	7.35124	8.21975	8.31941	4.62961		A4	3.46314	8.56852	9.88078	8.49926	8.22557	4.62961
A5	3.28341	4.41197	8.73862	3.93351	3.0749	6.18329	11.8997	6.50228	3.22344	5.118	8.13814	4.71637	3.16035	2.01898	9.77446	4.02384		A5	3.18553	4.41197	6.18329	5.118	6.05694	4.794		A5	3.18553	8.73862	11.8997	8.13814	9.77446	4.794
Mean	4.02347	6.80508	11.7137	4.91371	3.80733	8.24639	14.374	6.05374	3.89174	8.27244	14.3062	5.68577	3.90425	8.16116	13.8428	5.15881		Mean	3.9067	6.80508	8.24639	8.27244	9.52338	5.45301		Mean	3.9067	11.7137	14.374	14.3062	13.8428	5.45301
SD	0.862626	2.12634	3.85395	1.32003	0.478729	2.20342	3.34179	0.424745	0.46955	3.10464	5.4682	1.06685	0.683536	4.77684	4.82003	0.855181		SD	0.592021	2.12634	2.20342	3.10464	3.23587	0.716444		SD	0.592021	3.85395	3.34179	5.4682	4.82003	0.716444

## Sheet: Fig3-f-right
n=	5	Speed cm/s 15Hz		Speed cm/s 20Hz		Speed cm/s 30Hz		Speed cm/s 40Hz		n=	5	Speed cm/s 15Hz		Speed cm/s 20Hz		Speed cm/s 30Hz		Speed cm/s 40Hz				Speed cm/s 15Hz			Speed cm/s 20Hz			Speed cm/s 30Hz			Speed cm/s 40Hz
N=	57	Preloco	Speed	Preloco	Speed	Preloco	Speed	Preloco	Speed	N=	60	Loco	Speed	Loco	Speed	Loco	Speed	Loco	Speed		Animal	Preloco	Loco	Speed	Preloco	Loco	Speed	Preloco	Loco	Speed	Preloco	Loco	Speed
	A1	8.09584	91.6096	5.76038	56.3209	5.98444	104.788	6.94935	101.987		A1	16.1386	91.6096	16.9903	56.3209	20.8254	104.788	17.1381	101.987		A1	8.09584	16.1386	91.6096	5.76038	16.9903	56.3209	5.98444	20.8254	104.788	6.94935	17.1381	101.987
	A1	6.07229	86.5254	7.23288	85.9338	7.36394	103.97	7.21503	97.2288		A1	15.0409	86.5254	14.7646	85.9338	16.4908	103.97	13.0859	97.2288		A1	6.07229	15.0409	86.5254	7.23288	14.7646	85.9338	7.36394	16.4908	103.97	7.21503	13.0859	97.2288
	A1	7.43911	53.6555	6.56179	98.4909	6.10873	101.98	7.97138	93.7207		A1	16.3953	53.6555	15.2898	98.4909	17.872	101.98	12.1151	93.7207		A1	7.43911	16.3953	53.6555	6.56179	15.2898	98.4909	6.10873	17.872	101.98	7.97138	12.1151	93.7207
	A2	9.7214	60.6635	11.2866	79.2054	14.4991	105.478	13.4211	90.1386		A2	13.3384	60.6635	15.9791	79.2054	19.7785	105.478	19.3741	90.1386		A2	9.7214	13.3384	60.6635	11.2866	15.9791	79.2054	14.4991	19.7785	105.478	13.4211	19.3741	90.1386
	A2	11.1456	72.6827	11.6644	81.8075	13.4785	90.1375	14.548	89.1714		A2	14.9162	72.6827	18.5957	81.8075	18.814	90.1375	20.3287	89.1714		A2	11.1456	14.9162	72.6827	11.6644	18.5957	81.8075	13.4785	18.814	90.1375	14.548	20.3287	89.1714
	A2	9.5681	60.3983	10.152	68.3119	11.9615	88.0039	12.459	90.3007		A2	19.6953	60.3983	18.7225	68.3119	16.4969	88.0039	14.5559	90.3007		A2	9.5681	19.6953	60.3983	10.152	18.7225	68.3119	11.9615	16.4969	88.0039	12.459	14.5559	90.3007
	A3	6.49787	34.9614	13.6932	79.226	8.40337	87.5515	14.8611	97.3726		A3	13.3713	34.9614	15.2129	79.226	18.7427	87.5515	15.6405	97.3726		A3	6.65719	11.9868	71.9311	5.15165	13.0392	92.1585	4.71034	21.2386	94.6851	4.92611	17.9702	109.203
	A3	6.25318	27.5749	7.70037	66.4059	9.68618	99.5872	13.3918	90.3436		A3	14.8884	27.5749	17.9055	66.4059	18.2847	99.5872	20.4079	90.3436		A3	7.01504	11.6409	48.9393	5.49681	14.4593	78.5951	5.7111	16.1442	103.376	5.8651	14.6862	108.143
	A3	6.4463	0.337695	9.0407	52.8644	6.58762	90.5512	8.90493	91.1031		A3	0	0.337695	16.8085	52.8644	17.3753	90.5512	20.995	91.1031		A3	5.02962	11.0415	78.7694	5.08906	14.8202	96.1457	6.58762	17.3753	123.74	6.57461	22.1823	110.91
	A4	6.24607	60.7827	5.9453	55.6863	7.54717	72.4325		88.6271		A4	9.00518	60.7827	9.58469	55.6863	8.90809	72.4325	8.08928	88.6271		A4	6.24607	9.00518	60.7827	5.9453	9.58469	55.6863	7.54717	8.90809	72.4325	0	8.08928	88.6271
	A4	5.05306	38.4723	8.77193	54.1474	7.37455	76.4591	9.78481	80.6431		A4	8.15235	38.4723	10.5537	54.1474	8.67203	76.4591	7.48363	80.6431		A4	5.05306	8.15235	38.4723	8.77193	10.5537	54.1474	7.37455	8.67203	76.4591	9.78481	7.48363	80.6431
	A4	6.30138	64.9067	7.33649	57.1144	9.73754	84.2262	6.85401	89.6508		A4	8.54802	64.9067	9.50394	57.1144	7.91766	84.2262	9.10382	89.6508		A4	6.30138	8.54802	64.9067	7.33649	9.50394	57.1144	9.73754	7.91766	84.2262	6.85401	9.10382	89.6508
	A5	4.33839	46.584	7.04225	52.7896	6.04961	52.0948	6.05694	62.0047		A5	7.54338	46.584	14.41	52.7896	9.86264	52.0948	9.58032	62.0047		A5	4.33839	7.54338	46.584	7.04225	14.41	52.7896	6.04961	9.86264	52.0948	6.05694	9.58032	62.0047
	A5	3.97139	60.5271	6.3128	62.4591	5.11509	62.971		60.2278		A5	10.5658	60.5271	9.25449	62.4591	6.89144	62.971	9.45309	60.2278		A5	3.97139	10.5658	60.5271	6.3128	9.25449	62.4591	5.11509	6.89144	62.971	0	9.45309	60.2278
	A5	4.92611	56.0862	5.19481	60.4415	4.1893	52.5972		67.1263		A5	8.10663	56.0862	12.0346	60.4415	7.66036	52.5972	10.29	67.1263		A5	4.92611	8.10663	56.0862	5.19481	12.0346	60.4415	4.1893	7.66036	52.5972	0	10.29	67.1263
	0								0
	0								0
	All	Preloco	Speed						0		All	Loco	Speed
		8.09584	91.6096									16.1386	91.6096
		6.07229	86.5254									15.0409	86.5254
		7.43911	53.6555									16.3953	53.6555
		9.7214	60.6635									13.3384	60.6635
		11.1456	72.6827									14.9162	72.6827
		9.5681	60.3983									19.6953	60.3983
		6.49787	34.9614									13.3713	34.9614
		6.25318	27.5749									14.8884	27.5749
		6.4463	0.337695									0	0.337695
		6.24607	60.7827									9.00518	60.7827
		5.05306	38.4723									8.15235	38.4723
		6.30138	64.9067									8.54802	64.9067
		4.33839	46.584									7.54338	46.584
		3.97139	60.5271									10.5658	60.5271
		4.92611	56.0862									8.10663	56.0862
		5.76038	56.3209									16.9903	56.3209
		7.23288	85.9338									14.7646	85.9338
		6.56179	98.4909									15.2898	98.4909
		11.2866	79.2054									15.9791	79.2054
		11.6644	81.8075									18.5957	81.8075
		10.152	68.3119									18.7225	68.3119
		13.6932	79.226									15.2129	79.226
		7.70037	66.4059									17.9055	66.4059
		9.0407	52.8644									16.8085	52.8644
		5.9453	55.6863									9.58469	55.6863
		8.77193	54.1474									10.5537	54.1474
		7.33649	57.1144									9.50394	57.1144
		7.04225	52.7896									14.41	52.7896
		6.3128	62.4591									9.25449	62.4591
		5.19481	60.4415									12.0346	60.4415
		5.98444	104.788									20.8254	104.788
		7.36394	103.97									16.4908	103.97
		6.10873	101.98									17.872	101.98
		14.4991	105.478									19.7785	105.478
		13.4785	90.1375									18.814	90.1375
		11.9615	88.0039									16.4969	88.0039
		8.40337	87.5515									18.7427	87.5515
		9.68618	99.5872									18.2847	99.5872
		6.58762	90.5512									17.3753	90.5512
		7.54717	72.4325									8.90809	72.4325
		7.37455	76.4591									8.67203	76.4591
		9.73754	84.2262									7.91766	84.2262
		6.04961	52.0948									9.86264	52.0948
		5.11509	62.971									6.89144	62.971
		4.1893	52.5972									7.66036	52.5972
		6.94935	101.987									17.1381	101.987
		7.21503	97.2288									13.0859	97.2288
		7.97138	93.7207									12.1151	93.7207
		13.4211	90.1386									19.3741	90.1386
		14.548	89.1714									20.3287	89.1714
		12.459	90.3007									14.5559	90.3007
		14.8611	97.3726									15.6405	97.3726
		13.3918	90.3436									20.4079	90.3436
		8.90493	91.1031									20.995	91.1031
			88.6271									8.08928	88.6271
		9.78481	80.6431									7.48363	80.6431
		6.85401	89.6508									9.10382	89.6508
		6.05694	62.0047									9.58032	62.0047
			60.2278									9.45309	60.2278
			67.1263									10.29	67.1263
	0								0
	0								0
	0								0
	0								0
	0								0
	0								0
	0								0
	0								0
	0								0
	0								0
	0								0
	0								0
	0								0
	0								0
	0								0
	0								0
	0								0
	0								0
	0								0
	0								0
	0								0
	0								0
	0								0
	0								0
	0								0
	0								0
	0								0
	0								0
	0								0
	0								0
	0								0
	0								0
	0								0
	0								0
	0								0
	0								0
	0								0
	0								0
	0								0
	0								0
	0								0
	0								0
	0								0
	0								0
	0								0
	0								0
	0								0
	0								0
	0								0
	0								0
	0								0
	0								0
	0								0
	0								0
	0								0
	0								0
	0								0
	0								0
	0								0
	0								0
	0								0
	0								0
	0								0
	0								0
	0								0
	0								0
	0								0
	0								0
	0								0
	0								0
	0								0
	0								0
	0								0
	0								0
	0								0
	0								0
	0								0
	0								0
	0								0
	0								0
	0								0
	0								0
	0								0
	0								0
	0								0
	0								0
	0								0
	0								0
	0								0
	0								0
	0								0
	0								0
	0								0
	0								0
	0								0
	0								0
	0								0
	0								0
	0								0
	0								0
	0								0
	0								0
	0								0
	0								0
	0								0
	0								0
	0								0
	0								0
	0								0
	0								0
	0								0
	0								0
	0								0
	0								0
	0								0
	0								0
	0								0
	0								0
	0								0
	0								0
	0								0
	0								0
	0								0
	0								0
	0								0
	0								0
	0								0
	0								0
	0								0
	0								0
	0								0
	0								0
	0								0
	0								0
	0								0
	0								0
	0								0
	0								0
	0								0
	0								0
	0								0
	0								0
	0								0
	0								0
	0								0
	0								0
	0								0
	0								0
	0								0
	0								0
	0								0
	0								0
	0								0
	0								0
	0								0
	0								0
	0								0
	0								0
	0								0
	0								0
	0								0
	0								0
	0								0
	0								0
	0								0
	0								0
	0								0
	0								0
	0								0
	0								0
	0								0
	0								0
	0								0
	0								0
	0								0
	0								0
	0								0
	0								0
	0								0
	0								0
	0								0
	0								0
	0								0
	0								0
	0								0
	0								0
	0								0
	0								0
	0								0
	0								0
	0								0
	0								0
	0								0
	0								0
	0								0
	0								0
	0								0
	0								0
	0								0
	0								0
	0								0
	0								0
	0								0
	0								0
	0								0
	0								0
	0								0
	0								0
	0								0
	0								0
	0								0
	0								0
	0								0
	0								0
	0								0
	0								0
	0								0
	0								0
	0								0
	0								0
	0								0
	0								0
	0								0
	0								0
	0								0
	0								0
	0								0
	0								0
	0								0
	0								0
	0								0
	0								0
	0								0
	0								0
	0								0
	0								0
	0								0
	0								0
	0								0
	0								0
	0								0
	0								0
	0								0
	0								0
	0								0
	0								0
	0								0
	0								0
	0								0
	0								0
	0								0
	0								0
	0								0
	0								0
	0								0
	0								0
	0								0
	0								0
	0								0
	0								0
	0								0
	0								0
	0								0
	0								0
	0								0
	0								0
	0								0
	0								0
	0								0
	0								0
	0								0
	0								0
	0								0
	0								0
	0								0
	0								0
	0								0
	0								0
	0								0
	0								0
	0								0
	0								0
	0								0
	0								0
	0								0
	0								0
	0								0
	0								0
	0								0
	0								0
	0								0
	0								0
	0								0
	0								0
	0								0
	0								0
	0								0
	0								0
	0								0
	0								0
	0								0
	0								0
	0								0
	0								0
	0								0
	0								0
	0								0
	0								0
	0								0
	0								0
	0								0
	0								0
	0								0
	0								0
	0								0
	0								0
	0								0
	0								0
	0								0
	0								0
	0								0
	0								0
	0								0
	0								0
	0								0
	0								0
	0								0
	0								0
	0								0
	0								0
	0								0
	0								0
	0								0
	0								0
	0								0
	0								0
	0								0
	0								0
	0								0
	0								0
	0								0
	0								0
	0								0
	0								0
	0								0
	0								0
	0								0
	0								0
	0								0
	0								0
	0								0
	0								0
	0								0
	0								0
	0								0
	0								0
	0								0
	0								0
	0								0
	0								0
	0								0
	0								0
	0								0
	0								0
	0								0
	0								0
	0								0
	0								0
	0								0
	0								0
	0								0
	0								0
	0								0
	0								0
	0								0
	0								0
	0								0
	0								0
	0								0
	0								0
	0								0
	0								0
	0								0
	0								0
	0								0
	0								0
	0								0
	0								0
	0								0
	0								0
	0								0
	0								0
	0								0
	0								0
	0								0
	0								0
	0								0
	0								0
	0								0
	0								0
	0								0
	0								0
	0								0
	0								0
	0								0
	0								0
	0								0
	0								0
	0								0
	0								0
	0								0
	0								0
	0								0
	0								0
	0								0
	0								0
	0								0
	0								0
	0								0
	0								0
	0								0
	0								0
	0								0
	0								0
	0								0
	0								0
	0								0
	0								0
	0								0
	0								0
	0								0
	0								0
	0								0
	0								0
	0								0
	0								0
	0								0
	0								0
	0								0
	0								0
	0								0
	0								0
	0								0
	0								0
	0								0
	0								0
	0								0
	0								0
	0								0
	0								0
	0								0
	0								0
	0								0
	0								0
	0								0
	0								0
	0								0
	0								0
	0								0
	0								0
	0								0
	0								0
	0								0
	0								0
	0								0
	0								0
	0								0
	0								0
	0								0
	0								0
	0								0
	0								0
	0								0
	0								0
	0								0
	0								0
	0								0
	0								0
	0								0
	0								0
	0								0
	0								0
	0								0
	0								0
	0								0
	0								0
	0								0
	0								0
	0								0
	0								0
	0								0
	0								0
	0								0
	0								0
	0								0
	0								0
	0								0
	0								0
	0								0
	0								0
	0								0
	0								0
	0								0
	0								0
	0								0
	0								0
	0								0
	0								0
	0								0
	0								0
	0								0
	0								0
	0								0
	0								0
	0								0
	0								0
	0								0
	0								0
	0								0
	0								0
	0								0
	0								0
	0								0
	0								0
	0								0
	0								0
	0								0
	0								0
	0								0
	0								0
	0								0
	0								0
	0								0
	0								0
	0								0
	0								0
	0								0
	0								0
	0								0
	0								0
	0								0
	0								0
	0								0
	0								0
	0								0
	0								0
	0								0
	0								0
	0								0
	0								0
	0								0
	0								0
	0								0
	0								0
	0								0
	0								0
	0								0
	0								0
	0								0
	0								0
	0								0
	0								0
	0								0
	0								0
	0								0
	0								0
	0								0
	0								0
	0								0
	0								0
	0								0
	0								0
	0								0
	0								0
	0								0
	0								0
	0								0
	0								0
	0								0
	0								0
	0								0
	0								0
	0								0
	0								0
	0								0
	0								0
	0								0
	0								0
	0								0
	0								0
	0								0
	0								0
	0								0
	0								0
	0								0
	0								0
	0								0
	0								0
	0								0
	0								0
	0								0
	0								0
	0								0
	0								0
	0								0
	0								0
	0								0
	0								0
	0								0
	0								0
	0								0
	0								0
	0								0
	0								0
	0								0
	0								0
	0								0
	0								0
	0								0
	0								0
	0								0
	0								0
	0								0
	0								0
	0								0
	0								0
	0								0
	0								0
	0								0
	0								0
	0								0
	0								0
	0								0
	0								0
	0								0
	0								0
	0								0
	0								0
	0								0
	0								0
	0								0
	0								0
	0								0
	0								0
	0								0
	0								0
	0								0
	0								0
	0								0
	0								0
	0								0
	0								0
	0								0
	0								0
	0								0
	0								0
	0								0
	0								0
	0								0
	0								0
	0								0
	0								0
	0								0
	0								0
	0								0
	0								0
	0								0
	0								0
	0								0
	0								0
	0								0
	0								0
	0								0
	0								0
	0								0
	0								0
	0								0
	0								0
	0								0
	0								0
	0								0
	0								0
	0								0
	0								0
	0								0
	0								0
	0								0
	0								0
	0								0
	0								0
	0								0
	0								0
	0								0
	0								0
	0								0
	0								0
	0								0
	0								0
	0								0
	0								0
	0								0
	0								0
	0								0
	0								0
	0								0
	0								0
	0								0
	0								0
	0								0
	0								0
	0								0
	0								0
	0								0
	0								0
	0								0
	0								0
	0								0
	0								0
	0								0
	0								0
	0								0
	0								0
	0								0
	0								0
	0								0
	0								0
	0								0
	0								0
	0								0
	0								0
	0								0
	0								0
	0								0
	0								0
	0								0
	0								0
	0								0
	0								0
	0								0
	0								0
	0								0
	0								0
	0								0
	0								0
	0								0
	0								0
	0								0
	0								0
	0								0
	0								0
	0								0
	0								0
	0								0
	0								0
	0								0
	0								0
	0								0
	0								0
	0								0
	0								0
	0								0
	0								0
	0								0
	0								0
	0								0
	0								0
	0								0
	0								0
	0								0
	0								0
	0								0
	0								0
	0								0
	0								0
	0								0
	0								0
	0								0
	0								0
	0								0
	0								0
	0								0
	0								0
	0								0
	0								0
	0								0
	0								0
	0								0
	0								0
	0								0
	0								0
	0								0
	0								0
	0								0
	0								0
	0								0
	0								0
	0								0
	0								0
	0								0
	0								0
	0								0
	0								0
	0								0
	0								0
	0								0
	0								0
	0								0
	0								0
	0								0
	0								0
	0								0
	0								0
	0								0
	0								0
	0								0
	0								0
	0								0
	0								0
	0								0
	0								0
	0								0
	0								0
	0								0
	0								0
	0								0
	0								0
	0								0
	0								0
	0								0
	0								0
	0								0
	0								0
	0								0
	0								0
	0								0
	0								0
	0								0
	0								0
	0								0
	0								0
	0								0
	0								0
	0								0
	0								0
	0								0
	0								0
	0								0
	0								0
	0								0
	0								0
	0								0
	0								0
	0								0
	0								0
	0								0
	0								0
	0								0
	0								0
	0								0
	0								0
	0								0
	0								0
	0								0
	0								0
	0								0
	0								0
	0								0
	0								0
	0								0
	0								0
	0								0
	0								0
	0								0
	0								0
	0								0
	0								0
	0								0
	0								0
	0								0
	0								0
	0								0
	0								0
	0								0
	0								0
	0								0
	0								0
	0								0
	0								0
	0								0
	0								0
	0								0
	0								0
	0								0
	0								0
	0								0
	0								0
	0								0
	0								0
	0								0
	0								0
	0								0
	0								0
	0								0
	0								0
	0								0
	0								0
	0								0
	0								0
	0								0
	0								0
	0								0
	0								0
	0								0
	0								0
	0								0
	0								0
	0								0
	0								0
	0								0
	0								0
	0								0
	0								0
	0								0
	0								0
	0								0
	0								0
	0								0
	0								0
	0								0
	0								0
	0								0
	0								0
	0								0
	0								0
	0								0
	0								0
	0								0
	0								0
	0								0
	0								0
	0								0
	0								0
	0								0
	0								0
	0								0
	0								0
	0								0
	0								0
	0								0
	0								0
	0								0
	0								0
	0								0
	0								0
	0								0
	0								0
	0								0
	0								0
	0								0
	0								0
	0								0
	0								0
	0								0
	0								0
	0								0
	0								0
	0								0
	0								0
	0								0
	0								0
	0								0
	0								0
	0								0
	0								0
	0								0
	0								0
	0								0
	0								0
	0								0
	0								0
	0								0
	0								0
	0								0
	0								0
	0								0
	0								0
	0								0
	0								0
	0								0
	0								0
	0								0
	0								0
	0								0
	0								0
	0								0
	0								0
	0								0
	0								0
	0								0
	0								0
	0								0
	0								0
	0								0
	0								0
	0								0
	0								0
	0								0
	0								0
	0								0
	0								0
	0								0
	0								0
	0								0
	0								0
	0								0
	0								0
	0								0
	0								0
	0								0
	0								0
	0								0
	0								0
	0								0
	0								0
	0								0
	0								0
	0								0
	0								0
	0								0
	0								0
	0								0
	0								0
	0								0
	0								0
	0								0
	0								0
	0								0
	0								0
	0								0
	0								0
	0								0
	0								0
	0								0
	0								0
	0								0
	0								0
	0								0
	0								0
	0								0
	0								0
	0								0
	0								0
	0								0
	0								0
	0								0
	0								0
	0								0
	0								0
	0								0
	0								0
	0								0
	0								0
	0								0
	0								0
	0								0
	0								0
	0								0
	0								0
	0								0
	0								0
	0								0
	0								0
	0								0
	0								0
	0								0
	0								0
	0								0
	0								0
	0								0
	0								0
	0								0
	0								0
	0								0
	0								0
	0								0
	0								0
	0								0
	0								0
	0								0
	0								0
	0								0
	0								0
	0								0
	0								0
	0								0
	0								0
	0								0
	0								0
	0								0
	0								0
	0								0
	0								0
	0								0
	0								0
	0								0
	0								0
	0								0
	0								0
	0								0
	0								0
	0								0
	0								0
	0								0
	0								0
	0								0
	0								0
	0								0
	0								0
	0								0
	0								0
	0								0
	0								0
	0								0
	0								0
	0								0
	0								0
	0								0
	0								0
	0								0
	0								0
	0								0
	0								0
	0								0
	0								0
	0								0
	0								0
	0								0
	0								0
	0								0
	0								0
	0								0
	0								0
	0								0
	0								0
	0								0
	0								0
	0								0
	0								0
	0								0
	0								0
	0								0
	0								0
	0								0
	0								0
	0								0
	0								0
	0								0
	0								0
	0								0
	0								0
	0								0
	0								0
	0								0
	0								0
	0								0
	0								0
	0								0
	0								0
	0								0
	0								0
	0								0
	0								0
	0								0
	0								0
	0								0
	0								0
	0								0
	0								0
	0								0
	0								0
	0								0
	0								0
	0								0
	0								0
	0								0
	0								0
	0								0
	0								0
	0								0
	0								0
	0								0
	0								0
	0								0
	0								0
	0								0
	0								0
	0								0
	0								0
	0								0
	0								0
	0								0
	0								0
	0								0
	0								0
	0								0
	0								0
	0								0
	0								0
	0								0
	0								0
	0								0
	0								0
	0								0
	0								0
	0								0
	0								0
	0								0
	0								0
	0								0
	0								0
	0								0
	0								0
	0								0
	0								0
	0								0
	0								0
	0								0
	0								0
	0								0
	0								0
	0								0
	0								0
	0								0
	0								0
	0								0
	0								0
	0								0
	0								0
	0								0
	0								0
	0								0
	0								0
	0								0
	0								0
	0								0
	0								0
	0								0
	0								0
	0								0
	0								0
	0								0
	0								0
	0								0
	0								0
	0								0
	0								0
	0								0
	0								0
	0								0
	0								0
	0								0
	0								0
	0								0
	0								0
	0								0
	0								0
	0								0
	0								0
	0								0
	0								0
	0								0
	0								0
	0								0
	0								0
	0								0
	0								0
	0								0
	0								0
	0								0
	0								0
	0								0
	0								0
	0								0
	0								0
	0								0
	0								0
	0								0
	0								0
	0								0
	0								0
	0								0
	0								0
	0								0
	0								0
	0								0
	0								0
	0								0
	0								0
	0								0
	0								0
	0								0
	0								0
	0								0
	0								0
	0								0
	0								0
	0								0
	0								0
	0								0
	0								0
	0								0
	0								0
	0								0
	0								0
	0								0
	0								0
	0								0
	0								0
	0								0
	0								0
	0								0
	0								0
	0								0
	0								0
	0								0
	0								0
	0								0
	0								0
	0								0
	0								0
	0								0
	0								0
	0								0
	0								0
	0								0
	0								0
	0								0
	0								0
	0								0
	0								0
	0								0
	0								0
	0								0
	0								0
	0								0
	0								0
	0								0
	0								0
	0								0
	0								0
	0								0
	0								0
	0								0
	0								0
	0								0
	0								0
	0								0
	0								0
	0								0
	0								0
	0								0
	0								0
	0								0
	0								0
	0								0
	0								0
	0								0
	0								0
	0								0
	0								0
	0								0
	0								0
	0								0
	0								0
	0								0
	0								0
	0								0
	0								0
	0								0
	0								0
	0								0
	0								0
	0								0
	0								0
	0								0
	0								0
	0								0
	0								0
	0								0
	0								0
	0								0
	0								0
	0								0
	0								0
	0								0
	0								0
	0								0
	0								0
	0								0
	0								0
	0								0
	0								0
	0								0
	0								0
	0								0
	0								0
	0								0
	0								0
	0								0
	0								0
	0								0
	0								0
	0								0
	0								0
	0								0
	0								0
	0								0
	0								0
	0								0
	0								0
	0								0
	0								0
	0								0
	0								0
	0								0
	0								0
	0								0
	0								0
	0								0
	0								0
	0								0
	0								0
	0								0
	0								0
	0								0
	0								0
	0								0
	0								0
	0								0
	0								0
	0								0
	0								0
	0								0
	0								0
	0								0
	0								0
	0								0
	0								0
	0								0
	0								0
	0								0
	0								0
	0								0
	0								0
	0								0
	0								0
	0								0
	0								0
	0								0
	0								0
	0								0
	0								0
	0								0
	0								0
	0								0
	0								0
	0								0
	0								0
	0								0
	0								0
	0								0
	0								0
	0								0
	0								0
	0								0
	0								0
	0								0
	0								0
	0								0
	0								0
	0								0
	0								0
	0								0
	0								0
	0								0
	0								0
	0								0
	0								0
	0								0
	0								0
	0								0
	0								0
	0								0
	0								0
	0								0
	0								0
	0								0
	0								0
	0								0
	0								0
	0								0
	0								0
	0								0
	0								0
	0								0
	0								0
	0								0
	0								0
	0								0
	0								0
	0								0
	0								0
	0								0
	0								0
	0								0
	0								0
	0								0
	0								0
	0								0
	0								0
	0								0
	0								0
	0								0
	0								0
	0								0
	0								0
	0								0
	0								0
	0								0
	0								0
	0								0
	0								0
	0								0
	0								0
	0								0
	0								0
	0								0
	0								0
	0								0
	0								0
	0								0
	0								0
	0								0
	0								0
	0								0
	0								0
	0								0
	0								0
	0								0
	0								0
	0								0
	0								0
	0								0
	0								0
	0								0
	0								0
	0								0
	0								0
	0								0
	0								0
	0								0
	0								0
	0								0
	0								0
	0								0
	0								0
	0								0
	0								0
	0								0
	0								0
	0								0
	0								0
	0								0
	0								0
	0								0
	0								0
	0								0
	0								0
	0								0
	0								0
	0								0
	0								0
	0								0
	0								0
	0								0
	0								0
	0								0
	0								0
	0								0
	0								0
	0								0
	0								0
	0								0
	0								0
	0								0
	0								0
	0								0
	0								0
	0								0
	0								0
	0								0
	0								0
	0								0
	0								0
	0								0
	0								0
	0								0
	0								0
	0								0
	0								0
	0								0
	0								0
	0								0
	0								0
	0								0
	0								0
	0								0
	0								0
	0								0
	0								0
	0								0
	0								0
	0								0
	0								0
	0								0
	0								0
	0								0
	0								0
	0								0
	0								0
	0								0
	0								0
	0								0
	0								0
	0								0
	0								0
	0								0
	0								0
	0								0
	0								0
	0								0
	0								0
	0								0
	0								0
	0								0
	0								0
	0								0
	0								0
	0								0
	0								0
	0								0
	0								0
	0								0
	0								0
	0								0
	0								0
	0								0
	0								0
	0								0
	0								0
	0								0
	0								0
	0								0
	0								0
	0								0
	0								0
	0								0
	0								0
	0								0
	0								0
	0								0
	0								0
	0								0
	0								0
	0								0
	0								0
	0								0
	0								0
	0								0
	0								0
	0								0
	0								0
	0								0
	0								0
	0								0
	0								0
	0								0
	0								0
	0								0
	0								0
	0								0
	0								0
	0								0
	0								0
	0								0
	0								0
	0								0
	0								0
	0								0
	0								0
	0								0
	0								0
	0								0
	0								0
	0								0
	0								0
	0								0
	0								0
	0								0
	0								0
	0								0
	0								0
	0								0
	0								0
	0								0
	0								0
	0								0
	0								0
	0								0
	0								0
	0								0
	0								0
	0								0
	0								0
	0								0
	0								0
	0								0
	0								0
	0								0
	0								0
	0								0
	0								0
	0								0
	0								0
	0								0
	0								0
	0								0
	0								0
	0								0
	0								0
	0								0
	0								0
	0								0
	0								0
	0								0
	0								0
	0								0
	0								0
	0								0
	0								0
	0								0
	0								0
	0								0
	0								0
	0								0
	0								0
	0								0
	0								0
	0								0
	0								0
	0								0
	0								0
	0								0
	0								0
	0								0
	0								0
	0								0
	0								0
	0								0
	0								0
	0								0
	0								0
	0								0
	0								0
	0								0
	0								0
	0								0
	0								0
	0								0
	0								0
	0								0
	0								0
	0								0
	0								0
	0								0
	0								0
	0								0
	0								0
	0								0
	0								0
	0								0
	0								0
	0								0
	0								0
	0								0
	0								0
	0								0
	0								0
	0								0
	0								0
	0								0
	0								0
	0								0
	0								0
	0								0
	0								0
	0								0
	0								0
	0								0
	0								0
	0								0
	0								0
	0								0
	0								0
	0								0
	0								0
	0								0
	0								0
	0								0
	0								0
	0								0
	0								0
	0								0
	0								0
	0								0
	0								0
	0								0
	0								0
	0								0
	0								0
	0								0
	0								0
	0								0
	0								0
	0								0
	0								0
	0								0
	0								0
	0								0
	0								0
	0								0
	0								0
	0								0
	0								0
	0								0
	0								0
	0								0
	0								0
	0								0
	0								0
	0								0
	0								0
	0								0
	0								0
	0								0
	0								0
	0								0
	0								0
	0								0
	0								0
	0								0
	0								0
	0								0
	0								0
	0								0
	0								0
	0								0
	0								0
	0								0
	0								0
	0								0
	0								0
	0								0
	0								0
	0								0
	0								0
	0								0
	0								0
	0								0
	0								0
	0								0
	0								0
	0								0
	0								0
	0								0
	0								0
	0								0
	0								0
	0								0
	0								0
	0								0
	0								0
	0								0
	0								0
	0								0
	0								0
	0								0
	0								0
	0								0
	0								0
	0								0
	0								0
	0								0
	0								0
	0								0
	0								0
	0								0
	0								0
	0								0
	0								0
	0								0
	0								0
	0								0
	0								0
	0								0
	0								0
	0								0
	0								0
	0								0
	0								0
[truncated: 1,046,549+ more rows]

## Sheet: Fig3-h
Subtreshold	Instant frequency 5Hz			Instant frequency 10Hz				Instant Frequency
	CTL	No Loco 5Hz	Recov	CTL	No Loco 10Hz	Recov	Animal	Ctl mean	5 Hz	10 Hz	recov mean
M127	4.1968	5.1126	4.26434	3.66489	6.06506	4.57986	A1	3.93085	5.1126	6.06506	4.4221
M127	4.2055	5.07587	4.49014	4.17695	5.02662	4.23582	A1	4.19123	5.07587	5.02662	4.36298
M127	3.79784	5.05871	4.35409	3.89773	5.36262	4.62006	A1	3.84779	5.05871	5.36262	4.48707
M132	4.87697	8.55713	5.90403	5.66359	9.72804	5.3478	A2	5.27028	8.55713	9.72804	5.62591
M132	4.69436	9.55761	6.24463	4.87692	9.46763	6.53754	A2	4.78564	9.55761	9.46763	6.39108
M132	5.21395	8.33239	4.9292	5.35613	9.57289	5.41863	A2	5.28504	8.33239	9.57289	5.17392
M222	2.87877	5.80244	4.7426	3.20953	5.93232	5.06229	A3	3.04415	5.80244	5.93232	4.90245
M222	3.81977	6.4566	3.93371	3.08248	6.79489	4.77526	A3	3.45112	6.4566	6.79489	4.35449
M222	4.87451	6.03457	4.03351	3.67902	6.75192	4.46595	A3	4.27676	6.03457	6.75192	4.24973
M151	3.69865	4.97162	3.41883	3.10625	5.69783	2.95286	A4	3.40245	4.97162	5.69783	3.18585
M151	3.34241	5.25492	3.86616	3.5635	5.67868	3.21076	A4	3.45296	5.25492	5.67868	3.53846
M151	3.46283	5.13015	4.10511	3.35511	4.5312	2.72718	A4	3.40897	5.13015	4.5312	3.41614
M157	3.24067	4.95554	3.5888	3.14488	4.86392	2.97031	A5	3.19278	4.95554	4.86392	3.27956
M157	2.94233	4.94808	3.03204	2.93711	4.98552	3.35937	A5	2.93972	4.94808	4.98552	3.1957
M157	2.75307	4.30721	2.60018	3.1018	4.28296	3.01689	A5	2.92744	4.30721	4.28296	2.80854
							Animal	Ctl mean	5 Hz	10 Hz	recov mean
							A1	3.98995	5.08239	5.48477	4.42405
							A2	5.11365	8.81571	9.58952	5.7303
							A3	3.59068	6.09787	6.49305	4.50222
							A4	3.42146	5.1189	5.30257	3.38015
							A5	3.01998	4.73694	4.7108	3.0946
							Mean	3.82714	5.97036	6.31614	4.22626
							SD	0.799004	1.66936	1.9392	1.0457

## Sheet: Raw 5Hz
5Hz	Instant frequency 5Hz												Locomotor parameters
Animal	Inst freq		Inst freq			Inst freq		CTL	No Loco 5Hz	Recov			Mean speed
A1	4.1968		5.1126			4.26434		4.1968	5.1126	4.26434			0.00604142
A1	4.2055		5.07587			4.49014		4.2055	5.07587	4.49014			0.0089557
A1	3.79784		5.05871			4.35409		3.79784	5.05871	4.35409			0.0111098
A2	4.87697		8.55713			5.90403		4.87697	8.55713	5.90403			0.350934
A2	4.69436		9.55761			6.24463		4.69436	9.55761	6.24463			0.845435
A2	5.21395		8.33239			4.9292		5.21395	8.33239	4.9292			1.25757
A3	2.87877	#DIV/0!	5.80244	#DIV/0!	#DIV/0!	4.7426	#DIV/0!	2.87877	5.80244	4.7426	#DIV/0!		0.106026
A3	3.81977	#DIV/0!	6.4566	#DIV/0!	#DIV/0!	3.93371	#DIV/0!	3.81977	6.4566	3.93371	#DIV/0!		0.0257878
A3	4.87451	#DIV/0!	6.03457	#DIV/0!	#DIV/0!	4.03351	#DIV/0!	4.87451	6.03457	4.03351	#DIV/0!		0.0298054
A4	3.69865	#DIV/0!	4.97162	#DIV/0!	#DIV/0!	3.41883	#DIV/0!	3.69865	4.97162	3.41883	#DIV/0!		0.00535423
A4	3.34241	#DIV/0!	5.25492	#DIV/0!	#DIV/0!	3.86616	#DIV/0!	3.34241	5.25492	3.86616	#DIV/0!		0.0284721
A4	3.46283	#DIV/0!	5.13015	#DIV/0!	#DIV/0!	4.10511	#DIV/0!	3.46283	5.13015	4.10511	#DIV/0!		0.0348031
A5	3.24067	#DIV/0!	4.95554	#DIV/0!	#DIV/0!	3.5888	#DIV/0!	3.24067	4.95554	3.5888	#DIV/0!		0.0109577
A5	2.94233	#DIV/0!	4.94808	#DIV/0!	#DIV/0!	3.03204	#DIV/0!	2.94233	4.94808	3.03204	#DIV/0!		0.0505463
A5	2.75307	#DIV/0!	4.30721	#DIV/0!	#DIV/0!	2.60018	#DIV/0!	2.75307	4.30721	2.60018	#DIV/0!		0.0364158
A1	4.06671		5.08239			4.36952	#DIV/0!	4.06671	5.08239	4.36952	#DIV/0!		0.00870232
A2	4.92843		8.81571			5.69262	#DIV/0!	4.92843	8.81571	5.69262	#DIV/0!		0.817978
A3	3.85768	#DIV/0!	6.09787	#DIV/0!	#DIV/0!	4.23661	#DIV/0!	3.85768	6.09787	4.23661	#DIV/0!	#DIV/0!	0.0538732
A4	3.5013	#DIV/0!	5.1189	#DIV/0!	#DIV/0!	3.7967	#DIV/0!	3.5013	5.1189	3.7967	#DIV/0!	#DIV/0!	0.0228765
A5	2.97869	#DIV/0!	4.73694	#DIV/0!	#DIV/0!	3.07367	#DIV/0!	2.97869	4.73694	3.07367	#DIV/0!	#DIV/0!	0.0326399
Mean	3.86656		5.97036			4.23382		3.86656	5.97036	4.23382	#DIV/0!	#DIV/0!	0.187214
SD	0.788122		1.57732			0.968492		0.788122	1.57732	0.968492	#DIV/0!	#DIV/0!	0.369627
A1	4.74834		5.06328			4.2735		4.74834	5.06328	4.2735
	4.23908		4.3956			4.21408		4.23908	4.3956	4.21408
	4.72144		5.87891			4.70366		4.72144	5.87891	4.70366
	3.19183					4.14251		3.19183	0	4.14251
	4.0833					3.39558		4.0833	0	3.39558
						4.85673		0	0	4.85673
								0	0	0
								0	0	0
								0	0	0
								0	0	0
								0	0	0
								0	0	0
								0	0	0
								0	0	0
								0	0	0
A1	4.13734		6.08271			4.2141		4.13734	6.08271	4.2141
	4.01285		3.85952			4.51467		4.01285	3.85952	4.51467
	5.12292		5.28538			5.67213		5.12292	5.28538	5.67213
	3.4819					4.49841		3.4819	0	4.49841
	4.46032					3.60492		4.46032	0	3.60492
	4.01767					4.43658		4.01767	0	4.43658
								0	0	0
								0	0	0
								0	0	0
								0	0	0
								0	0	0
								0	0	0
								0	0	0
								0	0	0
								0	0	0
A1	3.01386		5.03526			4.1425		3.01386	5.03526	4.1425
	4.22476		4.46229			4.83559		4.22476	4.46229	4.83559
	4.23909		5.67859			3.81679		4.23909	5.67859	3.81679
	4.63821					4.74158		4.63821	0	4.74158
	3.33222					3.95414		3.33222	0	3.95414
	3.3389					4.63392		3.3389	0	4.63392
								0	0	0
								0	0	0
								0	0	0
								0	0	0
								0	0	0
								0	0	0
								0	0	0
								0	0	0
								0	0	0
A2	4.29738		8.74127			7.20982		4.29738	8.74127	7.20982
	4.65549		11.655			5.06585		4.65549	11.655	5.06585
	5.23012		6.52741			5.13611		5.23012	6.52741	5.13611
	5.10204		8.91268			6.33712		5.10204	8.91268	6.33712
	5.85137		6.94926			6.19579		5.85137	6.94926	6.19579
	4.12541					5.47945		4.12541	0	5.47945
								0	0	0
								0	0	0
								0	0	0
								0	0	0
								0	0	0
								0	0	0
								0	0	0
								0	0	0
								0	0	0
A2	3.9017		9.76577			5.06329		3.9017	9.76577	5.06329
	5.27983		9.07431			5.04289		5.27983	9.07431	5.04289
	5.24107		10.142			5.64648		5.24107	10.142	5.64648
	5.0302		10.5484			5.75048		5.0302	10.5484	5.75048
	4.11355		7.66285			7.54717		4.11355	7.66285	7.54717
	4.5998		10.1523			8.41745		4.5998	10.1523	8.41745
								0	0	0
								0	0	0
								0	0	0
								0	0	0
								0	0	0
								0	0	0
								0	0	0
								0	0	0
								0	0	0
A2	5.01253		8.87318			4.71698		5.01253	8.87318	4.71698
	4.38206		11.6279			4.56621		4.38206	11.6279	4.56621
	4.53314		7.02255			3.8775		4.53314	7.02255	3.8775
	4.72813		7.94266			6.91554		4.72813	7.94266	6.91554
	6.24222		6.90603			5.09951		6.24222	6.90603	5.09951
	6.38563		7.62201			4.39946		6.38563	7.62201	4.39946
								0	0	0
								0	0	0
								0	0	0
								0	0	0
								0	0	0
								0	0	0
								0	0	0
								0	0	0
								0	0	0
A3	2.82327		5.53097			4.97512		2.82327	5.53097	4.97512
	2.93427		7.36379			4.85437		2.93427	7.36379	4.85437
			5.42888			4.1806		0	5.42888	4.1806
			6.18813			4.96032		0	6.18813	4.96032
			4.50044					0	4.50044	0
								0	0	0
								0	0	0
								0	0	0
								0	0	0
								0	0	0
								0	0	0
								0	0	0
								0	0	0
								0	0	0
								0	0	0
A3	3.3557		7.49634			3.75378		3.3557	7.49634	3.75378
	4.44059		6.44317			4.32155		4.44059	6.44317	4.32155
	3.663		4.84977			3.7258		3.663	4.84977	3.7258
			7.44056					0	7.44056	0
			6.05315					0	6.05315	0
								0	0	0
								0	0	0
								0	0	0
								0	0	0
								0	0	0
								0	0	0
								0	0	0
								0	0	0
								0	0	0
								0	0	0
A3	4.25532		5.42878			3.95257		4.25532	5.42878	3.95257
	7.3101		7.68123			3.53103		7.3101	7.68123	3.53103
	3.05811		6.21119			4.61694		3.05811	6.21119	4.61694
			4.84959					0	4.84959	0
			6.00206					0	6.00206	0
								0	0	0
								0	0	0
								0	0	0
								0	0	0
								0	0	0
								0	0	0
								0	0	0
								0	0	0
								0	0	0
								0	0	0
A4	3.49894		4.21053			4.56003		3.49894	4.21053	4.56003
	3.75659		4.41501			3.92927		3.75659	4.41501	3.92927
	3.22581		6.28932			2.66312		3.22581	6.28932	2.66312
	3.34562					3.62319		3.34562	0	3.62319
	4.43259					2.85224		4.43259	0	2.85224
	3.93235					2.88516		3.93235	0	2.88516
								0	0	0
								0	0	0
								0	0	0
								0	0	0
								0	0	0
								0	0	0
								0	0	0
								0	0	0
								0	0	0
A4	3.38526		4.59556			4.94075		3.38526	4.59556	4.94075
	3.69004		5.26597			4.04041		3.69004	5.26597	4.04041
	3.47826		5.90324			3.3245		3.47826	5.90324	3.3245
	2.80979					3.39559		2.80979	0	3.39559
	3.13872					3.85798		3.13872	0	3.85798
	3.5524					3.63771		3.5524	0	3.63771
								0	0	0
								0	0	0
								0	0	0
								0	0	0
								0	0	0
								0	0	0
								0	0	0
								0	0	0
								0	0	0
A4	3.58423		5.47055			4.58716		3.58423	5.47055	4.58716
	3.36355		4.38596			4.23014		3.36355	4.38596	4.23014
	3.27978		5.53394			3.81679		3.27978	5.53394	3.81679
	3.14172					4.08502		3.14172	0	4.08502
	3.64828					3.50627		3.64828	0	3.50627
	3.7594					4.40528		3.7594	0	4.40528
								0	0	0
								0	0	0
								0	0	0
								0	0	0
								0	0	0
								0	0	0
								0	0	0
								0	0	0
								0	0	0
A5	4.34028		4.61894			4.23729		4.34028	4.61894	4.23729
	2.64901		5.23013			3.83729		2.64901	5.23013	3.83729
	2.75938		5.01755			3.28623		2.75938	5.01755	3.28623
	3.36134					3.45543		3.36134	0	3.45543
	3.26371					3.21027		3.26371	0	3.21027
	3.07031					3.50631		3.07031	0	3.50631
								0	0	0
								0	0	0
								0	0	0
								0	0	0
								0	0	0
								0	0	0
								0	0	0
								0	0	0
								0	0	0
A5	2.82167		4.64681			3.22268		2.82167	4.64681	3.22268
	3.65364		5.24934			3.40366		3.65364	5.24934	3.40366
	2.82885					2.95074		2.82885	0	2.95074
	3.26156					2.70855		3.26156	0	2.70855
	2.68963					2.98776		2.68963	0	2.98776
	2.39866					2.91886		2.39866	0	2.91886
								0	0	0
								0	0	0
								0	0	0
								0	0	0
								0	0	0
								0	0	0
								0	0	0
								0	0	0
								0	0	0
A5	2.62534		3.7411			2.28833		2.62534	3.7411	2.28833
	2.36016		4.87331			2.35404		2.36016	4.87331	2.35404
	2.93343					2.54972		2.93343	0	2.54972
	2.74498					2.78861		2.74498	0	2.78861
	2.57799					2.77624		2.57799	0	2.77624
	3.27651					2.84413		3.27651	0	2.84413
								0	0	0
								0	0	0
								0	0	0
								0	0	0
								0	0	0
								0	0	0
								0	0	0
								0	0	0
								0	0	0
								0	0	0
								0	0	0
								0	0	0
								0	0	0
								0	0	0
								0	0	0
								0	0	0
								0	0	0
								0	0	0
								0	0	0

## Sheet: Raw 10Hz
10Hz	Instant frequency 10Hz													Locomotor parameters
Animal	Inst freq		Inst freq				Inst freq		CTL	No Loco 10Hz	Recov			Mean speed
A1	3.66489	#DIV/0!	6.06506	#DIV/0!		#DIV/0!	4.57986	#DIV/0!	3.66489	6.06506	4.57986	#DIV/0!	#DIV/0!	0.0251568
A1	4.17695	#DIV/0!	5.02662	#DIV/0!		#DIV/0!	4.23582	#DIV/0!	4.17695	5.02662	4.23582	#DIV/0!	#DIV/0!	0.00856441
A1	3.89773	#DIV/0!	5.36262	#DIV/0!		#DIV/0!	4.62006	#DIV/0!	3.89773	5.36262	4.62006	#DIV/0!	#DIV/0!	0.00647227
A2	5.66359	#DIV/0!	9.72804	#DIV/0!		#DIV/0!	5.3478	#DIV/0!	5.66359	9.72804	5.3478	#DIV/0!	#DIV/0!	0.123527
A2	4.87692	#DIV/0!	9.46763	#DIV/0!		#DIV/0!	6.53754	#DIV/0!	4.87692	9.46763	6.53754	#DIV/0!	#DIV/0!	0.342648
A2	5.35613	#DIV/0!	9.57289	#DIV/0!		#DIV/0!	5.41863	#DIV/0!	5.35613	9.57289	5.41863	#DIV/0!	#DIV/0!	0.231045
A3	3.20953	#DIV/0!	5.93232	#DIV/0!		#DIV/0!	5.06229	#DIV/0!	3.20953	5.93232	5.06229	#DIV/0!		0.00324779
A3	3.08248	#DIV/0!	6.79489	#DIV/0!		#DIV/0!	4.77526	#DIV/0!	3.08248	6.79489	4.77526	#DIV/0!		0.0297286
A3	3.67902	#DIV/0!	6.75192	#DIV/0!		#DIV/0!	4.46595	#DIV/0!	3.67902	6.75192	4.46595	#DIV/0!		0.0094334
A4	3.10625	#DIV/0!	5.69783	#DIV/0!			2.95286	#DIV/0!	3.10625	5.69783	2.95286	#DIV/0!		0.173599
A4	3.5635	#DIV/0!	5.67868	#DIV/0!	#DIV/0!		3.21076	#DIV/0!	3.5635	5.67868	3.21076	#DIV/0!		0.111438
A4	3.35511	#DIV/0!	4.5312	#DIV/0!	#DIV/0!		2.72718	#DIV/0!	3.35511	4.5312	2.72718	#DIV/0!		0.102192
A5	3.14488	#DIV/0!	4.86392	#DIV/0!	#DIV/0!		2.97031	#DIV/0!	3.14488	4.86392	2.97031	#DIV/0!		0.287513
A5	2.93711	#DIV/0!	4.98552	#DIV/0!	#DIV/0!		3.35937	#DIV/0!	2.93711	4.98552	3.35937	#DIV/0!		0.428537
A5	3.1018	#DIV/0!	4.28296	#DIV/0!	#DIV/0!		3.01689	#DIV/0!	3.1018	4.28296	3.01689	#DIV/0!		0.048618
A1	3.91319		5.48477				4.47858	#DIV/0!	3.91319	5.48477	4.47858	#DIV/0!		0.0133978
A2	5.29888		9.58952				5.76799	#DIV/0!	5.29888	9.58952	5.76799	#DIV/0!		0.232407
A3	3.32368	#DIV/0!	6.49305	#DIV/0!		#DIV/0!	4.76784	#DIV/0!	3.32368	6.49305	4.76784	#DIV/0!		0.0141366
A4	3.34162	#DIV/0!	5.30257	#DIV/0!	#DIV/0!	#DIV/0!		#DIV/0!	3.34162	5.30257	2.9636	#DIV/0!	#DIV/0!	0.129076
A5	3.06126	#DIV/0!	4.7108	#DIV/0!	#DIV/0!	#DIV/0!		#DIV/0!	3.06126	4.7108	3.11552	#DIV/0!	#DIV/0!	0.254889
Mean	3.78773		6.31614				4.2187		3.78773	6.31614	4.2187	#DIV/0!		0.128781
SD	0.865878		1.83943				1.13547		0.865878	1.83943	1.13547	#DIV/0!		0.136455
A1	3.12597		7.43494				6.97842		3.12597	7.43494	6.97842
	4.58715		6.57025				4.08662		4.58715	6.57025	4.08662
	3.57272		5.81059				3.62058		3.57272	5.81059	3.62058
	2.8645		4.44444				3.06465		2.8645	4.44444	3.06465
	4.30296						4.56621		4.30296	0	4.56621
	3.53606						5.16265		3.53606	0	5.16265
									0	0	0
									0	0	0
									0	0	0
									0	0	0
									0	0	0
									0	0	0
									0	0	0
									0	0	0
									0	0	0
A1	3.14562		5.08653				4.67503		3.14562	5.08653	4.67503
	4.40339		4.66855				4.25172		4.40339	4.66855	4.25172
	5.39663		5.32479				3.73134		5.39663	5.32479	3.73134
	3.827						3.31563		3.827	0	3.31563
	3.39676						5.65621		3.39676	0	5.65621
	4.89231						3.78497		4.89231	0	3.78497
									0	0	0
									0	0	0
									0	0	0
									0	0	0
									0	0	0
									0	0	0
									0	0	0
									0	0	0
									0	0	0
A1	3.6671		6.08278				3.61398		3.6671	6.08278	3.61398
	3.84027		5.02512				4.63181		3.84027	5.02512	4.63181
	4.36101		4.97997				4.17006		4.36101	4.97997	4.17006
	4.67512						6.35331		4.67512	0	6.35331
	3.33776						4.71039		3.33776	0	4.71039
	3.50512						4.24079		3.50512	0	4.24079
									0	0	0
									0	0	0
									0	0	0
									0	0	0
									0	0	0
									0	0	0
									0	0	0
									0	0	0
									0	0	0
A2	5.29659		12.2553				4.13397		5.29659	12.2553	4.13397
	6.53595		9.46046				5.31916		6.53595	9.46046	5.31916
	6.3533		9.91096				5.92071		6.3533	9.91096	5.92071
	5.70778		9.37214				5.56473		5.70778	9.37214	5.56473
	5.75708		8.97647				5.22748		5.75708	8.97647	5.22748
	4.33084		10.2778				5.92072		4.33084	10.2778	5.92072
			7.84315						0	7.84315	0
									0	0	0
									0	0	0
									0	0	0
									0	0	0
									0	0	0
									0	0	0
									0	0	0
									0	0	0
A2	4.9505		9.27603				6.26959		4.9505	9.27603	6.26959
	4.58092		10.7527				6.16541		4.58092	10.7527	6.16541
	5.21385		7.88032				6.14234		5.21385	7.88032	6.14234
	5.17045		11.4286				4.95298		5.17045	11.4286	4.95298
	4.11021		9.46048				7.34747		4.11021	9.46048	7.34747
	5.2356		9.28543				8.34744		5.2356	9.28543	8.34744
			8.1899						0	8.1899	0
									0	0	0
									0	0	0
									0	0	0
									0	0	0
									0	0	0
									0	0	0
									0	0	0
									0	0	0
A2	5.28262		10.0705				5.32197		5.28262	10.0705	5.32197
	4.50247		10.1317				5.01253		4.50247	10.1317	5.01253
	4.99751		9.58775				4.24808		4.99751	9.58775	4.24808
	6.79347		8.62069				4.50857		6.79347	8.62069	4.50857
	6.60502		10.5152				6.62252		6.60502	10.5152	6.62252
	3.9557		10.2041				6.79812		3.9557	10.2041	6.79812
			9.47867						0	9.47867	0
			7.97449						0	7.97449	0
									0	0	0
									0	0	0
									0	0	0
									0	0	0
									0	0	0
									0	0	0
									0	0	0
A3	3.41065		5.84116				4.45632		3.41065	5.84116	4.45632
	3.00842		5.30784				4.29555		3.00842	5.30784	4.29555
			4.9116				6.43499		0	4.9116	6.43499
			7.66869						0	7.66869	0
									0	0	0
									0	0	0
									0	0	0
									0	0	0
									0	0	0
									0	0	0
									0	0	0
									0	0	0
									0	0	0
									0	0	0
									0	0	0
A3	2.94118		8.83368				5.28532		2.94118	8.83368	5.28532
	3.22378		6.76604				4.80318		3.22378	6.76604	4.80318
			4.93085				4.23729		0	4.93085	4.23729
			6.64901						0	6.64901	0
									0	0	0
									0	0	0
									0	0	0
									0	0	0
									0	0	0
									0	0	0
									0	0	0
									0	0	0
									0	0	0
									0	0	0
									0	0	0
A3	3.22581		7.59914				4.2698		3.22581	7.59914	4.2698
	4.13223		7.42891				5.44079		4.13223	7.42891	5.44079
			4.7439				3.68727		0	4.7439	3.68727
			7.23572						0	7.23572	0
									0	0	0
									0	0	0
									0	0	0
									0	0	0
									0	0	0
									0	0	0
									0	0	0
									0	0	0
									0	0	0
									0	0	0
									0	0	0
A4	3.21233		4.29553				2.78087		3.21233	4.29553	2.78087
	2.35073		4.90918				3.05529		2.35073	4.90918	3.05529
	3.06937		4.73709				3.01933		3.06937	4.73709	3.01933
	3.01386		8.84953				2.93168		3.01386	8.84953	2.93168
	3.16856						2.76243		3.16856	0	2.76243
	3.82263						3.16756		3.82263	0	3.16756
									0	0	0
									0	0	0
									0	0	0
									0	0	0
									0	0	0
									0	0	0
									0	0	0
									0	0	0
									0	0	0
A4	3.77787		4.73934				3.44948		3.77787	4.73934	3.44948
	3.52733		4.48635				3.16855		3.52733	4.48635	3.16855
	3.94477		6.12002				2.77239		3.94477	6.12002	2.77239
	3.92307		7.36901				2.80742		3.92307	7.36901	2.80742
	3.16659						3.80516		3.16659	0	3.80516
	3.04136						3.26156		3.04136	0	3.26156
									0	0	0
									0	0	0
									0	0	0
									0	0	0
									0	0	0
									0	0	0
									0	0	0
									0	0	0
									0	0	0
A4	3.03764		4.21053				2.08032		3.03764	4.21053	2.08032
	3.20104		5.2164				2.57794		3.20104	5.2164	2.57794
	3.36931		4.16667				2.20507		3.36931	4.16667	2.20507
	3.54728						2.97177		3.54728	0	2.97177
	3.34562						3.10559		3.34562	0	3.10559
	3.62976						3.42237		3.62976	0	3.42237
									0	0	0
									0	0	0
									0	0	0
									0	0	0
									0	0	0
									0	0	0
									0	0	0
									0	0	0
									0	0	0
A5	4.17362		4.23191				2.50063		4.17362	4.23191	2.50063
	3.51123		5.42888				3.22373		3.51123	5.42888	3.22373
	2.93083		4.93097				3.01023		2.93083	4.93097	3.01023
	2.72035						2.81611		2.72035	0	2.81611
	2.99581						3.3557		2.99581	0	3.3557
	2.53743						2.91545		2.53743	0	2.91545
									0	0	0
									0	0	0
									0	0	0
									0	0	0
									0	0	0
									0	0	0
									0	0	0
									0	0	0
									0	0	0
A5	2.82645		5.08385				3.16159		2.82645	5.08385	3.16159
	3.22684		3.78788				3.44828		3.22684	3.78788	3.44828
	3.07504		5.07875				3.22163		3.07504	5.07875	3.22163
	2.85388		5.9916				3.44354		2.85388	5.9916	3.44354
	2.74273						3.35008		2.74273	0	3.35008
	2.89772						3.53108		2.89772	0	3.53108
									0	0	0
									0	0	0
									0	0	0
									0	0	0
									0	0	0
									0	0	0
									0	0	0
									0	0	0
									0	0	0
A5	2.81294		4.19996				3.07504		2.81294	4.19996	3.07504
	3.17866		4.45434				3.38638		3.17866	4.45434	3.38638
	2.79406		4.19459				2.85224		2.79406	4.19459	2.85224
	3.10175						2.69616		3.10175	0	2.69616
	2.85797						2.77699		2.85797	0	2.77699
	3.86543						3.31456		3.86543	0	3.31456
									0	0	0
									0	0	0
									0	0	0
									0	0	0
									0	0	0
									0	0	0
									0	0	0
									0	0	0
									0	0	0
									0	0	0
									0	0	0
									0	0	0
									0	0	0
									0	0	0
									0	0	0
									0	0	0
									0	0	0
									0	0	0
									0	0	0
									0	0	0
									0	0	0
									0	0	0
									0	0	0
									0	0	0
									0	0	0
									0	0	0
									0	0	0
									0	0	0
									0	0	0
									0	0	0
									0	0	0
									0	0	0
									0	0	0
									0	0	0
									0	0	0
									0	0	0
									0	0	0
									0	0	0
									0	0	0
									0	0	0
									0	0	0
									0	0	0
									0	0	0
									0	0	0
									0	0	0
									0	0	0
									0	0	0
									0	0	0
									0	0	0
									0	0	0
									0	0	0
									0	0	0
									0	0	0
									0	0	0
									0	0	0
									0	0	0
									0	0	0
									0	0	0
									0	0	0
									0	0	0
									0	0	0
									0	0	0
									0	0	0
									0	0	0
									0	0	0
									0	0	0
									0	0	0
									0	0	0
									0	0	0
									0	0	0
									0	0	0
									0	0	0
									0	0	0
									0	0	0
									0	0	0
									0	0	0
									0	0	0
									0	0	0
									0	0	0
									0	0	0
									0	0	0
									0	0	0
									0	0	0
									0	0	0
									0	0	0
									0	0	0
									0	0	0
									0	0	0
									0	0	0
									0	0	0
									0	0	0
									0	0	0
									0	0	0
									0	0	0
									0	0	0
									0	0	0
									0	0	0
									0	0	0
									0	0	0
									0	0	0
									0	0	0
									0	0	0
									0	0	0
									0	0	0
									0	0	0
									0	0	0
									0	0	0
									0	0	0
									0	0	0
									0	0	0
									0	0	0
									0	0	0
									0	0	0
									0	0	0
									0	0	0
									0	0	0
									0	0	0
									0	0	0
									0	0	0
									0	0	0
									0	0	0
									0	0	0
									0	0	0
									0	0	0
									0	0	0
									0	0	0
									0	0	0
									0	0	0
									0	0	0
									0	0	0
									0	0	0
									0	0	0
									0	0	0
									0	0	0
									0	0	0
									0	0	0
									0	0	0
									0	0	0
									0	0	0
									0	0	0
									0	0	0
									0	0	0
									0	0	0
									0	0	0
									0	0	0
									0	0	0
									0	0	0
									0	0	0
									0	0	0
									0	0	0
									0	0	0
									0	0	0
									0	0	0
									0	0	0
									0	0	0
									0	0	0
									0	0	0
									0	0	0
									0	0	0
									0	0	0
									0	0	0
									0	0	0
									0	0	0
									0	0	0
									0	0	0
									0	0	0
									0	0	0
									0	0	0
									0	0	0
									0	0	0
									0	0	0
									0	0	0
									0	0	0
									0	0	0
									0	0	0
									0	0	0
									0	0	0
									0	0	0
									0	0	0
									0	0	0
									0	0	0
									0	0	0
									0	0	0
									0	0	0
									0	0	0
									0	0	0
									0	0	0
									0	0	0
									0	0	0
									0	0	0
									0	0	0
									0	0	0
									0	0	0
									0	0	0
									0	0	0
									0	0	0
									0	0	0
									0	0	0
									0	0	0
									0	0	0
									0	0	0
									0	0	0
									0	0	0
									0	0	0
									0	0	0
									0	0	0
									0	0	0
									0	0	0
									0	0	0
									0	0	0
									0	0	0
									0	0	0
									0	0	0
									0	0	0
									0	0	0
									0	0	0
									0	0	0
									0	0	0
									0	0	0
									0	0	0
									0	0	0
									0	0	0
									0	0	0
									0	0	0
									0	0	0
									0	0	0
									0	0	0
									0	0	0
									0	0	0
									0	0	0
									0	0	0
									0	0	0
									0	0	0
									0	0	0
									0	0	0
									0	0	0
									0	0	0
									0	0	0
									0	0	0
									0	0	0
									0	0	0
									0	0	0
									0	0	0
									0	0	0
									0	0	0
									0	0	0
									0	0	0
									0	0	0
									0	0	0
									0	0	0
									0	0	0
									0	0	0
									0	0	0
									0	0	0
									0	0	0
									0	0	0
									0	0	0
									0	0	0
									0	0	0
									0	0	0
									0	0	0
									0	0	0
									0	0	0
									0	0	0
									0	0	0
									0	0	0
									0	0	0
									0	0	0
									0	0	0
									0	0	0
									0	0	0
									0	0	0
									0	0	0
									0	0	0
									0	0	0
									0	0	0
									0	0	0
									0	0	0
									0	0	0
									0	0	0
									0	0	0
									0	0	0
									0	0	0
									0	0	0
									0	0	0
									0	0	0
									0	0	0
									0	0	0
									0	0	0
									0	0	0
									0	0	0
									0	0	0
									0	0	0
									0	0	0
									0	0	0
									0	0	0
									0	0	0
									0	0	0
									0	0	0
									0	0	0
									0	0	0
									0	0	0
									0	0	0
									0	0	0
									0	0	0
									0	0	0
									0	0	0
									0	0	0
									0	0	0
									0	0	0
									0	0	0
									0	0	0
									0	0	0
									0	0	0
									0	0	0
									0	0	0
									0	0	0
									0	0	0
									0	0	0
									0	0	0
									0	0	0
									0	0	0
									0	0	0
									0	0	0
									0	0	0
									0	0	0
									0	0	0
									0	0	0
									0	0	0
									0	0	0
									0	0	0
									0	0	0
									0	0	0
									0	0	0
									0	0	0

## Sheet: Raw 15Hz
15Hz	Instant frequency 15Hz														Locomotor parameters
Animal	Inst freq		Inst freq		Inst freq		Inst freq		CTL	pre-Loco 15Hz	Loco 15Hz	Recov			Mean speed
A1	3.71129	#DIV/0!	8.09584	#DIV/0!	16.1386	#DIV/0!	5.4545	#DIV/0!	3.71129	8.09584	16.1386	5.4545	#DIV/0!		91.6096
A1	4.64097	#DIV/0!	6.07229	#DIV/0!	15.0409	#DIV/0!	6.06602	#DIV/0!	4.64097	6.07229	15.0409	6.06602	#DIV/0!		86.5254
A1	4.29028	#DIV/0!	7.43911	#DIV/0!	16.3953	#DIV/0!	8.52321	#DIV/0!	4.29028	7.43911	16.3953	8.52321	#DIV/0!		53.6555
A2	5.16879	#DIV/0!	9.7214	#DIV/0!	13.3384	#DIV/0!	5.58851	#DIV/0!	5.16879	9.7214	13.3384	5.58851	#DIV/0!		60.6635
A2	4.96703	#DIV/0!	11.1456	#DIV/0!	14.9162	#DIV/0!	5.88215	#DIV/0!	4.96703	11.1456	14.9162	5.88215	#DIV/0!		72.6827
A2	5.72264	#DIV/0!	9.5681	#DIV/0!	19.6953	#DIV/0!	5.93433	#DIV/0!	5.72264	9.5681	19.6953	5.93433	#DIV/0!		60.3983
A3	2.95653	#DIV/0!	6.49787	#DIV/0!	13.3713	#DIV/0!	4.34763	#DIV/0!	2.95653	6.49787	13.3713	4.34763	#DIV/0!		34.9614
A3	5.6864	#DIV/0!	6.25318	#DIV/0!	14.8884	#DIV/0!	4.55344	#DIV/0!	5.6864	6.25318	14.8884	4.55344	#DIV/0!		27.5749
A3	3.92159	#DIV/0!	6.4463	#DIV/0!		#DIV/0!	5.0934	#DIV/0!	3.92159	6.4463		5.0934	#DIV/0!		0.337695
A4	3.26215	#DIV/0!	6.24607	#DIV/0!	9.00518	#DIV/0!	3.28088	#DIV/0!	3.26215	6.24607	9.00518	3.28088	#DIV/0!		60.7827
A4	2.72511	#DIV/0!	5.05306	#DIV/0!	8.15235	#DIV/0!	3.48066	#DIV/0!	2.72511	5.05306	8.15235	3.48066	#DIV/0!		38.4723
A4	3.44904	#DIV/0!	6.30138	#DIV/0!	8.54802	#DIV/0!	3.70047	#DIV/0!	3.44904	6.30138	8.54802	3.70047	#DIV/0!		64.9067
A5	3.30512	#DIV/0!	4.33839	#DIV/0!	7.54338	#DIV/0!	4.49995	#DIV/0!	3.30512	4.33839	7.54338	4.49995	#DIV/0!		46.584
A5	3.05767	#DIV/0!	3.97139	#DIV/0!	10.5658	#DIV/0!	3.49262	#DIV/0!	3.05767	3.97139	10.5658	3.49262	#DIV/0!		60.5271
A5	3.48746	#DIV/0!	4.92611	#DIV/0!	8.10663	#DIV/0!	3.80795	#DIV/0!	3.48746	4.92611	8.10663	3.80795	#DIV/0!		56.0862
A1	4.21418		7.20241		15.8583		6.68124		4.21418	7.20241	15.8583	6.68124			77.2635
A2	5.28615		10.145		15.9833		5.80166		5.28615	10.145	15.9833	5.80166			64.5815
A3	4.18817	#DIV/0!	6.39912	#DIV/0!	14.1299	#DIV/0!	4.66482	#DIV/0!	4.18817	6.39912	14.1299	4.66482	#DIV/0!	#DIV/0!	20.958
A4	3.14543	#DIV/0!	5.86684	#DIV/0!	8.56852	#DIV/0!	3.48734	#DIV/0!	3.14543	5.86684	8.56852	3.48734	#DIV/0!	#DIV/0!	54.7206
A5	3.28341	#DIV/0!	4.41197	#DIV/0!	8.73862	#DIV/0!	3.93351	#DIV/0!	3.28341	4.41197	8.73862	3.93351	#DIV/0!	#DIV/0!	54.3991
Mean	4.02347		6.80508		12.5504		4.91371		4.02347	6.80508	12.5504	4.91371	#DIV/0!		54.3845
SD	0.995873		2.0597		3.86259		1.39313		0.995873	2.0597	3.86259	1.39313	#DIV/0!		22.9177
A1	4.40917		8.97667		15.0602		5.80048		4.40917	8.97667	15.0602	5.80048
	3.68054		7.215		17.5439		5.04794		3.68054	7.215	17.5439	5.04794
	2.93427				14.4301		4.81696		2.93427	0	14.4301	4.81696
	3.55745				16.6945		5.63697		3.55745	0	16.6945	5.63697
	4.16147				17.5747		5.97015		4.16147	0	17.5747	5.97015
	3.52485				17.2414				3.52485	0	17.2414	0
					15.0602				0	0	15.0602	0
					15.5038				0	0	15.5038	0
									0	0	0	0
									0	0	0	0
									0	0	0	0
									0	0	0	0
									0	0	0	0
									0	0	0	0
									0	0	0	0
A1	4.29747		7.69231		13.9479		5.73066		4.29747	7.69231	13.9479	5.73066
	5.19481		5.08401		14.6202		8.1565		5.19481	5.08401	14.6202	8.1565
	5.03006		5.44056		16.5546		5.47056		5.03006	5.44056	16.5546	5.47056
	4.72586						5.94878		4.72586	0	0	5.94878
	4.08502						5.44959		4.08502	0	0	5.44959
	4.51261						5.64		4.51261	0	0	5.64
									0	0	0	0
									0	0	0	0
									0	0	0	0
									0	0	0	0
									0	0	0	0
									0	0	0	0
									0	0	0	0
									0	0	0	0
									0	0	0	0
A1	5.14946		10.121		14.7059		7.8988		5.14946	10.121	14.7059	7.8988
	5.72067		4.92365		20.7455		12.5306		5.72067	4.92365	20.7455	12.5306
	3.79506		7.27271		14.5769		8.11051		3.79506	7.27271	14.5769	8.11051
	3.8775				15.5529		7.33693		3.8775	0	15.5529	7.33693
	3.44949						8.29875		3.44949	0	0	8.29875
	3.74949						6.96371		3.74949	0	0	6.96371
									0	0	0	0
									0	0	0	0
									0	0	0	0
									0	0	0	0
									0	0	0	0
									0	0	0	0
									0	0	0	0
									0	0	0	0
									0	0	0	0
A2	3.95257		10.4824		12.1212		7.26777		3.95257	10.4824	12.1212	7.26777
	4.50039		8.96045		10.183		5.01744		4.50039	8.96045	10.183	5.01744
	5.3448				12.3917		5.92783		5.3448	0	12.3917	5.92783
	5.07614				16.6949		4.06659		5.07614	0	16.6949	4.06659
	4.47029				14.1039		5.17611		4.47029	0	14.1039	5.17611
	7.66857				14.5356		6.07528		7.66857	0	14.5356	6.07528
									0	0	0	0
									0	0	0	0
									0	0	0	0
									0	0	0	0
									0	0	0	0
									0	0	0	0
									0	0	0	0
									0	0	0	0
									0	0	0	0
A2	5.76037		12.9702		14.7711		6.07535		5.76037	12.9702	14.7711	6.07535
	4.12031		8.68809		11.7786		5.95238		4.12031	8.68809	11.7786	5.95238
	3.41997		11.7786		18.1488		6.17284		3.41997	11.7786	18.1488	6.17284
	4.90197				15.9744		5.66893		4.90197	0	15.9744	5.66893
	5.72409				13.9082		5.77368		5.72409	0	13.9082	5.77368
	5.87544						5.64972		5.87544	0	0	5.64972
									0	0	0	0
									0	0	0	0
									0	0	0	0
									0	0	0	0
									0	0	0	0
									0	0	0	0
									0	0	0	0
									0	0	0	0
									0	0	0	0
A2	6.34527		11.4026		21.6931		5.45854		6.34527	11.4026	21.6931	5.45854
	5.62427		9.65236		28.4888		5.28816		5.62427	9.65236	28.4888	5.28816
	5.98438		10.4712		20.4915		5.96306		5.98438	10.4712	20.4915	5.96306
	4.84032		8.09077		13.6986		6.44739		4.84032	8.09077	13.6986	6.44739
	7.16325		8.22357		14.1047		6.48939		7.16325	8.22357	14.1047	6.48939
	4.37831						5.95944		4.37831	0	0	5.95944
									0	0	0	0
									0	0	0	0
									0	0	0	0
									0	0	0	0
									0	0	0	0
									0	0	0	0
									0	0	0	0
									0	0	0	0
									0	0	0	0
A3	3.18876		8.30561		10.1832		4.46429		3.18876	8.30561	10.1832	4.46429
	3.03951		5.14935		11.5742		4.02903		3.03951	5.14935	11.5742	4.02903
	2.64131		6.03866		15.7728		4.54957		2.64131	6.03866	15.7728	4.54957
					14.7491				0	0	14.7491	0
					14.5773				0	0	14.5773	0
									0	0	0	0
									0	0	0	0
									0	0	0	0
									0	0	0	0
									0	0	0	0
									0	0	0	0
									0	0	0	0
									0	0	0	0
									0	0	0	0
									0	0	0	0
A3	7.64545		6.05316		17.6066		4.25886		7.64545	6.05316	17.6066	4.25886
	4.44044		5.62439		12.7872		4.52489		4.44044	5.62439	12.7872	4.52489
	6.51035		7.082		15.5775		4.4843		6.51035	7.082	15.5775	4.4843
	4.14938				13.2272		4.94572		4.14938	0	13.2272	4.94572
					15.2436				0	0	15.2436	0
									0	0	0	0
									0	0	0	0
									0	0	0	0
									0	0	0	0
									0	0	0	0
									0	0	0	0
									0	0	0	0
									0	0	0	0
									0	0	0	0
									0	0	0	0
A3	4.69484		7.91102				6.1574		4.69484	7.91102	0	6.1574
	3.10168		4.99025				4.29559		3.10168	4.99025	0	4.29559
	3.96825		6.65765				4.9505		3.96825	6.65765	0	4.9505
			6.22629				4.9701		0	6.22629	0	4.9701
									0	0	0	0
									0	0	0	0
									0	0	0	0
									0	0	0	0
									0	0	0	0
									0	0	0	0
									0	0	0	0
									0	0	0	0
									0	0	0	0
									0	0	0	0
									0	0	0	0
A4	3.31126		6.24607		7.80637		3.40599		3.31126	6.24607	7.80637	3.40599
	3.06654				8.59847		2.78552		3.06654	0	8.59847	2.78552
	3.30142				12.6104		3.54108		3.30142	0	12.6104	3.54108
	2.9833				7.08214		3.66434		2.9833	0	7.08214	3.66434
	3.62845				8.92857		3.13677		3.62845	0	8.92857	3.13677
	3.28192						3.15159		3.28192	0	0	3.15159
									0	0	0	0
									0	0	0	0
									0	0	0	0
									0	0	0	0
									0	0	0	0
									0	0	0	0
									0	0	0	0
									0	0	0	0
									0	0	0	0
A4	2.57798		5.05306		8.01282		3.48067		2.57798	5.05306	8.01282	3.48067
	2.55885				8.29188		3.00752		2.55885	0	8.29188	3.00752
	2.72926						3.35346		2.72926	0	0	3.35346
	3.09502						3.31235		3.09502	0	0	3.31235
	2.76625						3.42701		2.76625	0	0	3.42701
	2.6233						4.30292		2.6233	0	0	4.30292
									0	0	0	0
									0	0	0	0
									0	0	0	0
									0	0	0	0
									0	0	0	0
									0	0	0	0
									0	0	0	0
									0	0	0	0
									0	0	0	0
A4	3.24989		6.30138		7.47926		3.29812		3.24989	6.30138	7.47926	3.29812
	3.25526				10.1628		4.23911		3.25526	0	10.1628	4.23911
	3.5286				8.77193		3.4904		3.5286	0	8.77193	3.4904
	3.38633				9.29355		3.84327		3.38633	0	9.29355	3.84327
	3.64964				7.03258		3.58805		3.64964	0	7.03258	3.58805
	3.62452						3.7439		3.62452	0	0	3.7439
									0	0	0	0
									0	0	0	0
									0	0	0	0
									0	0	0	0
									0	0	0	0
									0	0	0	0
									0	0	0	0
									0	0	0	0
									0	0	0	0
A5	3.19898		4.33839		8.33333		4.01285		3.19898	4.33839	8.33333	4.01285
	3.26265				7.20462		4.37254		3.26265	0	7.20462	4.37254
	2.94464				7.09219		4.98502		2.94464	0	7.09219	4.98502
	3.03398						4.73933		3.03398	0	0	4.73933
	4.93827						5.34759		4.93827	0	0	5.34759
	2.45218						3.54233		2.45218	0	0	3.54233
									0	0	0	0
									0	0	0	0
									0	0	0	0
									0	0	0	0
									0	0	0	0
									0	0	0	0
									0	0	0	0
									0	0	0	0
									0	0	0	0
A5	3.09216		3.97139		15.5039		3.87298		3.09216	3.97139	15.5039	3.87298
	3.12012				10.7297		3.08832		3.12012	0	10.7297	3.08832
	2.94724				9.01726		3.18777		2.94724	0	9.01726	3.18777
	3.16859				7.01255		3.09212		3.16859	0	7.01255	3.09212
	3.02572						3.66437		3.02572	0	0	3.66437
	2.99219						4.05019		2.99219	0	0	4.05019
									0	0	0	0
									0	0	0	0
									0	0	0	0
									0	0	0	0
									0	0	0	0
									0	0	0	0
									0	0	0	0
									0	0	0	0
									0	0	0	0
A5	3.45656		4.92611		9.78518		3.3355		3.45656	4.92611	9.78518	3.3355
	3.88503				7.262		4.03391		3.88503	0	7.262	4.03391
	3.32554				7.27272		3.90935		3.32554	0	7.27272	3.90935
	3.98729						3.74247		3.98729	0	0	3.74247
	3.44466						4.00965		3.44466	0	0	4.00965
	2.82567						3.81679		2.82567	0	0	3.81679
									0	0	0	0
									0	0	0	0
									0	0	0	0
									0	0	0	0
									0	0	0	0
									0	0	0	0
									0	0	0	0
									0	0	0	0
									0	0	0	0
									0	0	0	0
									0	0	0	0
									0	0	0	0
									0	0	0	0
									0	0	0	0
									0	0	0	0
									0	0	0	0
									0	0	0	0
									0	0	0	0
									0	0	0	0
									0	0	0	0
									0	0	0	0
									0	0	0	0
									0	0	0	0
									0	0	0	0
									0	0	0	0
									0	0	0	0
									0	0	0	0
									0	0	0	0
									0	0	0	0
									0	0	0	0
									0	0	0	0
									0	0	0	0
									0	0	0	0
									0	0	0	0
									0	0	0	0
									0	0	0	0
									0	0	0	0
									0	0	0	0
									0	0	0	0
									0	0	0	0
									0	0	0	0
									0	0	0	0
									0	0	0	0
									0	0	0	0
									0	0	0	0
									0	0	0	0
									0	0	0	0
									0	0	0	0
									0	0	0	0
									0	0	0	0
									0	0	0	0
									0	0	0	0
									0	0	0	0
									0	0	0	0
									0	0	0	0
									0	0	0	0
									0	0	0	0
									0	0	0	0
									0	0	0	0
									0	0	0	0
									0	0	0	0
									0	0	0	0
									0	0	0	0
									0	0	0	0
									0	0	0	0
									0	0	0	0
									0	0	0	0
									0	0	0	0
									0	0	0	0
									0	0	0	0
									0	0	0	0
									0	0	0	0
									0	0	0	0
									0	0	0	0
									0	0	0	0
									0	0	0	0
									0	0	0	0
									0	0	0	0
									0	0	0	0
									0	0	0	0
									0	0	0	0
									0	0	0	0
									0	0	0	0
									0	0	0	0
									0	0	0	0
									0	0	0	0
									0	0	0	0
									0	0	0	0
									0	0	0	0
									0	0	0	0
									0	0	0	0
									0	0	0	0
									0	0	0	0
									0	0	0	0
									0	0	0	0
									0	0	0	0
									0	0	0	0
									0	0	0	0
									0	0	0	0
									0	0	0	0
									0	0	0	0
									0	0	0	0
									0	0	0	0
									0	0	0	0
									0	0	0	0
									0	0	0	0
									0	0	0	0
									0	0	0	0
									0	0	0	0
									0	0	0	0
									0	0	0	0
									0	0	0	0
									0	0	0	0
									0	0	0	0
									0	0	0	0
									0	0	0	0
									0	0	0	0
									0	0	0	0
									0	0	0	0
									0	0	0	0
									0	0	0	0
									0	0	0	0
									0	0	0	0
									0	0	0	0
									0	0	0	0
									0	0	0	0
									0	0	0	0
									0	0	0	0
									0	0	0	0
									0	0	0	0
									0	0	0	0
									0	0	0	0
									0	0	0	0
									0	0	0	0
									0	0	0	0
									0	0	0	0
									0	0	0	0
									0	0	0	0
									0	0	0	0
									0	0	0	0
									0	0	0	0
									0	0	0	0
									0	0	0	0
									0	0	0	0
									0	0	0	0
									0	0	0	0
									0	0	0	0
									0	0	0	0
									0	0	0	0
									0	0	0	0
									0	0	0	0
									0	0	0	0
									0	0	0	0
									0	0	0	0
									0	0	0	0
									0	0	0	0
									0	0	0	0
									0	0	0	0
									0	0	0	0
									0	0	0	0
									0	0	0	0
									0	0	0	0
									0	0	0	0
									0	0	0	0
									0	0	0	0
									0	0	0	0
									0	0	0	0
									0	0	0	0
									0	0	0	0
									0	0	0	0
									0	0	0	0
									0	0	0	0
									0	0	0	0
									0	0	0	0
									0	0	0	0
									0	0	0	0
									0	0	0	0
									0	0	0	0
									0	0	0	0
									0	0	0	0
									0	0	0	0
									0	0	0	0
									0	0	0	0
									0	0	0	0
									0	0	0	0
									0	0	0	0
									0	0	0	0
									0	0	0	0
									0	0	0	0
									0	0	0	0
									0	0	0	0
									0	0	0	0
									0	0	0	0
									0	0	0	0
									0	0	0	0
									0	0	0	0
									0	0	0	0
									0	0	0	0
									0	0	0	0
									0	0	0	0
									0	0	0	0
									0	0	0	0
									0	0	0	0
									0	0	0	0
									0	0	0	0
									0	0	0	0
									0	0	0	0
									0	0	0	0
									0	0	0	0
									0	0	0	0
									0	0	0	0
									0	0	0	0
									0	0	0	0
									0	0	0	0
									0	0	0	0
									0	0	0	0
									0	0	0	0
									0	0	0	0
									0	0	0	0
									0	0	0	0
									0	0	0	0
									0	0	0	0
									0	0	0	0
									0	0	0	0
									0	0	0	0
									0	0	0	0
									0	0	0	0
									0	0	0	0
									0	0	0	0
									0	0	0	0
									0	0	0	0
									0	0	0	0
									0	0	0	0
									0	0	0	0
									0	0	0	0
									0	0	0	0
									0	0	0	0
									0	0	0	0
									0	0	0	0
									0	0	0	0
									0	0	0	0
									0	0	0	0
									0	0	0	0
									0	0	0	0
									0	0	0	0
									0	0	0	0
									0	0	0	0
									0	0	0	0
									0	0	0	0
									0	0	0	0
									0	0	0	0
									0	0	0	0
									0	0	0	0
									0	0	0	0
									0	0	0	0
									0	0	0	0
									0	0	0	0
									0	0	0	0
									0	0	0	0
									0	0	0	0
									0	0	0	0
									0	0	0	0
									0	0	0	0
									0	0	0	0
									0	0	0	0
									0	0	0	0
									0	0	0	0
									0	0	0	0
									0	0	0	0
									0	0	0	0
									0	0	0	0
									0	0	0	0
									0	0	0	0
									0	0	0	0
									0	0	0	0
									0	0	0	0
									0	0	0	0
									0	0	0	0
									0	0	0	0
									0	0	0	0
									0	0	0	0
									0	0	0	0
									0	0	0	0
									0	0	0	0
									0	0	0	0
									0	0	0	0
									0	0	0	0
									0	0	0	0
									0	0	0	0
									0	0	0	0
									0	0	0	0
									0	0	0	0
									0	0	0	0
									0	0	0	0
									0	0	0	0
									0	0	0	0
									0	0	0	0
									0	0	0	0
									0	0	0	0
									0	0	0	0
									0	0	0	0
									0	0	0	0
									0	0	0	0
									0	0	0	0
									0	0	0	0
									0	0	0	0
									0	0	0	0
									0	0	0	0
									0	0	0	0
									0	0	0	0
									0	0	0	0
									0	0	0	0
									0	0	0	0
									0	0	0	0
									0	0	0	0
									0	0	0	0
									0	0	0	0
									0	0	0	0
									0	0	0	0
									0	0	0	0
									0	0	0	0
									0	0	0	0
									0	0	0	0
									0	0	0	0
									0	0	0	0
									0	0	0	0
									0	0	0	0
									0	0	0	0
									0	0	0	0
									0	0	0	0
									0	0	0	0
									0	0	0	0
									0	0	0	0
									0	0	0	0
									0	0	0	0
									0	0	0	0
									0	0	0	0
									0	0	0	0
									0	0	0	0
									0	0	0	0
									0	0	0	0
									0	0	0	0
									0	0	0	0
									0	0	0	0
									0	0	0	0
									0	0	0	0
									0	0	0	0
									0	0	0	0
									0	0	0	0
									0	0	0	0

## Sheet: Raw 20Hz
20Hz	Instant frequency 20Hz														Locomotor parameters
Animal	Inst freq		Inst freq		Inst freq		Inst freq		CTL	pre-Loco 20Hz	Loco 20Hz	Recov			Mean speed
A1	3.26293		5.76038		16.9903		5.21082		3.26293	5.76038	16.9903	5.21082			56.3209
A1	4.30077		7.23288		14.7646		4.44152		4.30077	7.23288	14.7646	4.44152			85.9338
A1	5.34944		6.56179		15.2898		6.44352		5.34944	6.56179	15.2898	6.44352			98.4909
A2	4.11959		11.2866		15.9791		5.94115		4.11959	11.2866	15.9791	5.94115			79.2054
A2	4.28444		11.6644		18.5957		6.83321		4.28444	11.6644	18.5957	6.83321			81.8075
A2	3.92676		10.152		18.7225		5.98612		3.92676	10.152	18.7225	5.98612			68.3119
A3	3.44453	#DIV/0!	13.6932	#DIV/0!	15.2129	#DIV/0!	5.7863	#DIV/0!	3.44453	13.6932	15.2129	5.7863	#DIV/0!	#DIV/0!	79.226
A3	4.35267	#DIV/0!	7.70037	#DIV/0!	17.9055	#DIV/0!	8.18455	#DIV/0!	4.35267	7.70037	17.9055	8.18455	#DIV/0!	#DIV/0!	66.4059
A3	3.94327	#DIV/0!	9.0407	#DIV/0!	16.8085	#DIV/0!	4.41165	#DIV/0!	3.94327	9.0407	16.8085	4.41165	#DIV/0!	#DIV/0!	52.8644
A4	3.15534	#DIV/0!	5.9453	#DIV/0!	9.58469	#DIV/0!	7.13368	#DIV/0!	3.15534	5.9453	9.58469	7.13368	#DIV/0!	#DIV/0!	55.6863
A4	4.09535	#DIV/0!	8.77193	#DIV/0!	10.5537	#DIV/0!	5.39466	#DIV/0!	4.09535	8.77193	10.5537	5.39466	#DIV/0!	#DIV/0!	54.1474
A4	3.65016	#DIV/0!	7.33649	#DIV/0!	9.50394	#DIV/0!	5.53204	#DIV/0!	3.65016	7.33649	9.50394	5.53204	#DIV/0!	#DIV/0!	57.1144
A5	3.01555	#DIV/0!	7.04225	#DIV/0!	14.41	#DIV/0!	6.33159	#DIV/0!	3.01555	7.04225	14.41	6.33159	#DIV/0!	#DIV/0!	52.7896
A5	3.48749	#DIV/0!	6.3128	#DIV/0!	9.25449	#DIV/0!	6.42918	#DIV/0!	3.48749	6.3128	9.25449	6.42918	#DIV/0!	#DIV/0!	62.4591
A5	2.72167	#DIV/0!	5.19481	#DIV/0!	12.0346	#DIV/0!	6.74607	#DIV/0!	2.72167	5.19481	12.0346	6.74607	#DIV/0!	#DIV/0!	60.4415
A1	4.30438		6.51835		15.6815		5.36529		4.30438	6.51835	15.6815	5.36529			80.2485
A2	4.11026		11.0343		17.7658		6.25349		4.11026	11.0343	17.7658	6.25349			76.4416
A3	3.91349	#DIV/0!	10.1447	#DIV/0!	16.6423	#DIV/0!	6.1275	#DIV/0!	3.91349	10.1447	16.6423	6.1275	#DIV/0!		66.1654
A4	3.63362	#DIV/0!	7.35124	#DIV/0!	9.88078	#DIV/0!	6.02013	#DIV/0!	3.63362	7.35124	9.88078	6.02013	#DIV/0!	#DIV/0!	55.6494
A5	3.0749	#DIV/0!	6.18329	#DIV/0!	11.8997	#DIV/0!	6.50228	#DIV/0!	3.0749	6.18329	11.8997	6.50228	#DIV/0!	#DIV/0!	58.5634
Mean	3.80733		8.24639		14.374		6.05374		3.80733	8.24639	14.374	6.05374	#DIV/0!		67.4137
SD	0.662544		2.4799		3.37194		0.998755		0.662544	2.4799	3.37194	0.998755	#DIV/0!		14.2371
A1	2.35405		5.76038		12.6904		5.66572		2.35405	5.76038	12.6904	5.66572
	3.10078				14.6842		5.32197		3.10078	0	14.6842	5.32197
	3.47584				19.3051		4.04366		3.47584	0	19.3051	4.04366
	3.01659				14.6627		5.44959		3.01659	0	14.6627	5.44959
	3.66839				18.2482		5.4705		3.66839	0	18.2482	5.4705
	3.96196				25.3165		5.31346		3.96196	0	25.3165	5.31346
					12.5314				0	0	12.5314	0
					18.4841				0	0	18.4841	0
									0	0	0	0
									0	0	0	0
									0	0	0	0
									0	0	0	0
									0	0	0	0
									0	0	0	0
									0	0	0	0
A1	5.45551		7.50205		8.87318		4.58075		5.45551	7.50205	8.87318	4.58075
	4.07002		6.96371		16.8344		3.93544		4.07002	6.96371	16.8344	3.93544
	4.57037				14.3265		5.08663		4.57037	0	14.3265	5.08663
	4.09672				14.4095		3.83141		4.09672	0	14.4095	3.83141
	3.56506				19.3793		5.16796		3.56506	0	19.3793	5.16796
	4.04692						4.04692		4.04692	0	0	4.04692
									0	0	0	0
									0	0	0	0
									0	0	0	0
									0	0	0	0
									0	0	0	0
									0	0	0	0
									0	0	0	0
									0	0	0	0
									0	0	0	0
A1	4.24808		6.53595		20.121		7.39094		4.24808	6.53595	20.121	7.39094
	5.84114		6.58762		15.6985		5.31633		5.84114	6.58762	15.6985	5.31633
	5.14139				14.7493		7.78814		5.14139	0	14.7493	7.78814
	7.44049				8.85737		6.01689		7.44049	0	8.85737	6.01689
	4.41305				16.0255		6.15007		4.41305	0	16.0255	6.15007
	5.01253				16.2868		5.99875		5.01253	0	16.2868	5.99875
									0	0	0	0
									0	0	0	0
									0	0	0	0
									0	0	0	0
									0	0	0	0
									0	0	0	0
									0	0	0	0
									0	0	0	0
									0	0	0	0
A2	4.99501		13.4408		16.6389		6.09756		4.99501	13.4408	16.6389	6.09756
	4.33275		9.13242		14.556		5.06843		4.33275	9.13242	14.556	5.06843
	4.37063				14.793		7.03234		4.37063	0	14.793	7.03234
	3.42466				17.5439		5.71755		3.42466	0	17.5439	5.71755
	3.80808				17.4215		5.81734		3.80808	0	17.4215	5.81734
	3.78644				14.6844		5.91366		3.78644	0	14.6844	5.91366
					13.9665				0	0	13.9665	0
					14.3266				0	0	14.3266	0
					19.8808				0	0	19.8808	0
									0	0	0	0
									0	0	0	0
									0	0	0	0
									0	0	0	0
									0	0	0	0
									0	0	0	0
A2	4.02579		13.2629		31.8487		6.15		4.02579	13.2629	31.8487	6.15
	3.65902		12.3755		19.4558		6.89655		3.65902	12.3755	19.4558	6.89655
	5.26316		9.35467		20.8333		6.89656		5.26316	9.35467	20.8333	6.89656
	3.43994				21.1396		7.94932		3.43994	0	21.1396	7.94932
	3.96825				15.873		6.60508		3.96825	0	15.873	6.60508
	5.3505				12.3923		6.50175		5.3505	0	12.3923	6.50175
					14.9028				0	0	14.9028	0
					14.9918				0	0	14.9918	0
					15.9243				0	0	15.9243	0
									0	0	0	0
									0	0	0	0
									0	0	0	0
									0	0	0	0
									0	0	0	0
									0	0	0	0
A2	4.03887		10.5707		24.6914		7.05195		4.03887	10.5707	24.6914	7.05195
	4.13223		11.1111		18.5507		4.63819		4.13223	11.1111	18.5507	4.63819
	3.65495		9.30233		19.7653		5.14676		3.65495	9.30233	19.7653	5.14676
	3.10078		10.5593		15.4068		7.22551		3.10078	10.5593	15.4068	7.22551
	4.81692		9.21657		15.1983		5.17863		4.81692	9.21657	15.1983	5.17863
	3.81679						6.67569		3.81679	0	0	6.67569
									0	0	0	0
									0	0	0	0
									0	0	0	0
									0	0	0	0
									0	0	0	0
									0	0	0	0
									0	0	0	0
									0	0	0	0
									0	0	0	0
A3	3.06937		17.5438		20.4919		4.57875		3.06937	17.5438	20.4919	4.57875
	3.11138		10.6157		13.5868		6.12748		3.11138	10.6157	13.5868	6.12748
	4.15283		12.92		19.1571		6.89655		4.15283	12.92	19.1571	6.89655
					12.987		5.31915		0	0	12.987	5.31915
					12.9535		6.00959		0	0	12.9535	6.00959
					15.1515				0	0	15.1515	0
					13.1924				0	0	13.1924	0
					13.4773				0	0	13.4773	0
					14.4091				0	0	14.4091	0
					16.7225				0	0	16.7225	0
									0	0	0	0
									0	0	0	0
									0	0	0	0
									0	0	0	0
									0	0	0	0
A3	3.17256		7.16284		26.7335		8.5906		3.17256	7.16284	26.7335	8.5906
	4.31034		8.23789		19.2308		9.24188		4.31034	8.23789	19.2308	9.24188
	4.75731				13.7753		7.82492		4.75731	0	13.7753	7.82492
	5.17046				21.9253		9.25926		5.17046	0	21.9253	9.25926
					20.0001		8.96107		0	0	20.0001	8.96107
					11.4942		5.02513		0	0	11.4942	5.02513
					14.7499		8.38902		0	0	14.7499	8.38902
					18.7959				0	0	18.7959	0
					13.6257				0	0	13.6257	0
					18.7244				0	0	18.7244	0
									0	0	0	0
									0	0	0	0
									0	0	0	0
									0	0	0	0
									0	0	0	0
A3	4.32152		10.7066		12.1066		4.50856		4.32152	10.7066	12.1066	4.50856
	3.86399		6.96381		13.5135		3.21751		3.86399	6.96381	13.5135	3.21751
	3.64431		9.45174		28.7359		4.69043		3.64431	9.45174	28.7359	4.69043
					13.9664		5.23012		0	0	13.9664	5.23012
					12.5313				0	0	12.5313	0
					16.1813				0	0	16.1813	0
					23.6966				0	0	23.6966	0
					13.7363				0	0	13.7363	0
									0	0	0	0
									0	0	0	0
									0	0	0	0
									0	0	0	0
									0	0	0	0
									0	0	0	0
									0	0	0	0
A4	3.43525		5.9453		11.1359		8.78736		3.43525	5.9453	11.1359	8.78736
	3.14663				8.6655		8.34723		3.14663	0	8.6655	8.34723
	3.13972				8.96861		7.55859		3.13972	0	8.96861	7.55859
	2.7801				9.311		5.22466		2.7801	0	9.311	5.22466
	3.35908				9.84251		6.17285		3.35908	0	9.84251	6.17285
	3.07126						6.7114		3.07126	0	0	6.7114
									0	0	0	0
									0	0	0	0
									0	0	0	0
									0	0	0	0
									0	0	0	0
									0	0	0	0
									0	0	0	0
									0	0	0	0
									0	0	0	0
A4	3.78072		8.77193		9.95025		6.74305		3.78072	8.77193	9.95025	6.74305
	3.42585				14.1039		4.85207		3.42585	0	14.1039	4.85207
	4.12033				12.7066		4.9092		4.12033	0	12.7066	4.9092
	4.44637				10.8341		6.38149		4.44637	0	10.8341	6.38149
	3.73554				7.15824		6.03504		3.73554	0	7.15824	6.03504
	5.06328				8.56902		3.44711		5.06328	0	8.56902	3.44711
									0	0	0	0
									0	0	0	0
									0	0	0	0
									0	0	0	0
									0	0	0	0
									0	0	0	0
									0	0	0	0
									0	0	0	0
									0	0	0	0
A4	3.1486		7.80012		10.9655		4.47631		3.1486	7.80012	10.9655	4.47631
	4.02263		6.87285		8.84956		5.25473		4.02263	6.87285	8.84956	5.25473
	3.541				9.83254		4.46039		3.541	0	9.83254	4.46039
	3.55122				8.3682		6.34512		3.55122	0	8.3682	6.34512
	4.35344						6.25794		4.35344	0	0	6.25794
	3.28407						6.39776		3.28407	0	0	6.39776
									0	0	0	0
									0	0	0	0
									0	0	0	0
									0	0	0	0
									0	0	0	0
									0	0	0	0
									0	0	0	0
									0	0	0	0
									0	0	0	0
A5	3.0003		7.04225		8.93656		7.28862		3.0003	7.04225	8.93656	7.28862
	3.07977				21.4132		7.32601		3.07977	0	21.4132	7.32601
	3.15956				10.8933		6.64452		3.15956	0	10.8933	6.64452
	2.75103				19.6462		5.47946		2.75103	0	19.6462	5.47946
	2.92398				11.1608		5.85136		2.92398	0	11.1608	5.85136
	3.17864						5.39959		3.17864	0	0	5.39959
									0	0	0	0
									0	0	0	0
									0	0	0	0
									0	0	0	0
									0	0	0	0
									0	0	0	0
									0	0	0	0
									0	0	0	0
									0	0	0	0
A5	3.60619		5.92771		7.63359		5.57103		3.60619	5.92771	7.63359	5.57103
	3.5174		6.69789		9.68047		5.99139		3.5174	6.69789	9.68047	5.99139
	3.29816				10.4494		6.48101		3.29816	0	10.4494	6.48101
	3.40367						6.07903		3.40367	0	0	6.07903
	3.68186						9.36357		3.68186	0	0	9.36357
	3.41767						5.08906		3.41767	0	0	5.08906
									0	0	0	0
									0	0	0	0
									0	0	0	0
									0	0	0	0
									0	0	0	0
									0	0	0	0
									0	0	0	0
									0	0	0	0
									0	0	0	0
A5	2.80112		5.19481		12.5945		6.93483		2.80112	5.19481	12.5945	6.93483
	2.63852				15.4799		8.21691		2.63852	0	15.4799	8.21691
	2.62123				9.68056		6.94444		2.62123	0	9.68056	6.94444
	2.48016				13.8504		6.38163		2.48016	0	13.8504	6.38163
	2.99491				12.0627		8.53242		2.99491	0	12.0627	8.53242
	2.79408				8.5397		3.4662		2.79408	0	8.5397	3.4662
									0	0	0	0
									0	0	0	0
									0	0	0	0
									0	0	0	0
									0	0	0	0
									0	0	0	0
									0	0	0	0
									0	0	0	0
									0	0	0	0
									0	0	0	0
									0	0	0	0
									0	0	0	0
									0	0	0	0
									0	0	0	0
									0	0	0	0
									0	0	0	0
									0	0	0	0
									0	0	0	0
									0	0	0	0
									0	0	0	0
									0	0	0	0
									0	0	0	0
									0	0	0	0
									0	0	0	0
									0	0	0	0
									0	0	0	0
									0	0	0	0
									0	0	0	0
									0	0	0	0
									0	0	0	0
									0	0	0	0
									0	0	0	0
									0	0	0	0
									0	0	0	0
									0	0	0	0
									0	0	0	0
									0	0	0	0
									0	0	0	0
									0	0	0	0
									0	0	0	0
									0	0	0	0
									0	0	0	0
									0	0	0	0
									0	0	0	0
									0	0	0	0
									0	0	0	0
									0	0	0	0
									0	0	0	0
									0	0	0	0
									0	0	0	0
									0	0	0	0
									0	0	0	0
									0	0	0	0
									0	0	0	0
									0	0	0	0
									0	0	0	0
									0	0	0	0
									0	0	0	0
									0	0	0	0
									0	0	0	0
									0	0	0	0
									0	0	0	0
									0	0	0	0
									0	0	0	0
									0	0	0	0
									0	0	0	0
									0	0	0	0
									0	0	0	0
									0	0	0	0
									0	0	0	0
									0	0	0	0
									0	0	0	0
									0	0	0	0
									0	0	0	0
									0	0	0	0
									0	0	0	0
									0	0	0	0
									0	0	0	0
									0	0	0	0
									0	0	0	0
									0	0	0	0
									0	0	0	0
									0	0	0	0
									0	0	0	0
									0	0	0	0
									0	0	0	0
									0	0	0	0
									0	0	0	0
									0	0	0	0
									0	0	0	0
									0	0	0	0
									0	0	0	0
									0	0	0	0
									0	0	0	0
									0	0	0	0
									0	0	0	0
									0	0	0	0
									0	0	0	0
									0	0	0	0
									0	0	0	0
									0	0	0	0
									0	0	0	0
									0	0	0	0
									0	0	0	0
									0	0	0	0
									0	0	0	0
									0	0	0	0
									0	0	0	0
									0	0	0	0
									0	0	0	0
									0	0	0	0
									0	0	0	0
									0	0	0	0
									0	0	0	0
									0	0	0	0
									0	0	0	0
									0	0	0	0
									0	0	0	0
									0	0	0	0
									0	0	0	0
									0	0	0	0
									0	0	0	0
									0	0	0	0
									0	0	0	0
									0	0	0	0
									0	0	0	0
									0	0	0	0
									0	0	0	0
									0	0	0	0
									0	0	0	0
									0	0	0	0
									0	0	0	0
									0	0	0	0
									0	0	0	0
									0	0	0	0
									0	0	0	0
									0	0	0	0
									0	0	0	0
									0	0	0	0
									0	0	0	0
									0	0	0	0
									0	0	0	0
									0	0	0	0
									0	0	0	0
									0	0	0	0
									0	0	0	0
									0	0	0	0
									0	0	0	0
									0	0	0	0
									0	0	0	0
									0	0	0	0
									0	0	0	0
									0	0	0	0
									0	0	0	0
									0	0	0	0
									0	0	0	0
									0	0	0	0
									0	0	0	0
									0	0	0	0
									0	0	0	0

## Sheet: Raw 30Hz
30Hz	Instant frequency 30Hz														Locomotor parameters
Animal	Inst freq		Inst freq		Inst freq		Inst freq		CTL	pre-Loco 30Hz	Loco 30Hz	Recov			Mean speed
A1	3.50684		5.98444		20.8254		5.85007		3.50684	5.98444	20.8254	5.85007			104.788
A1	4.65169		7.36394		16.4908		6.1979		4.65169	7.36394	16.4908	6.1979			103.97
A1	4.36124		6.10873		17.872		5.92475		4.36124	6.10873	17.872	5.92475			101.98
A2	4.02325		14.4991		19.7785		7.07583		4.02325	14.4991	19.7785	7.07583			105.478
A2	4.98403		13.4785		18.814		7.07583		4.98403	13.4785	18.814	7.07583			90.1375
A2	4.41005		11.9615		16.4969		6.61449		4.41005	11.9615	16.4969	6.61449			88.0039
A3	3.15733	#DIV/0!	8.40337	#DIV/0!	18.7427	#DIV/0!	7.34818	#DIV/0!	3.15733	8.40337	18.7427	7.34818	#DIV/0!		87.5515
A3	5.06602	#DIV/0!	9.68618	#DIV/0!	18.2847	#DIV/0!	6.98844	#DIV/0!	5.06602	9.68618	18.2847	6.98844	#DIV/0!		99.5872
A3	3.16684	#DIV/0!	6.58762	#DIV/0!	17.3753	#DIV/0!	4.73058	#DIV/0!	3.16684	6.58762	17.3753	4.73058	#DIV/0!		90.5512
A4	3.69353	#DIV/0!	7.54717	#DIV/0!	8.90809	#DIV/0!	4.00312	#DIV/0!	3.69353	7.54717	8.90809	4.00312	#DIV/0!		72.4325
A4	4.02441	#DIV/0!	7.37455	#DIV/0!	8.67203	#DIV/0!	5.77761	#DIV/0!	4.02441	7.37455	8.67203	5.77761	#DIV/0!		76.4591
A4	3.66056	#DIV/0!	9.73754	#DIV/0!	7.91766	#DIV/0!	3.55056	#DIV/0!	3.66056	9.73754	7.91766	3.55056	#DIV/0!		84.2262
A5	3.01078	#DIV/0!	6.04961	#DIV/0!	9.86264	#DIV/0!	5.44393	#DIV/0!	3.01078	6.04961	9.86264	5.44393	#DIV/0!		52.0948
A5	3.2817	#DIV/0!	5.11509	#DIV/0!	6.89144	#DIV/0!	4.91891	#DIV/0!	3.2817	5.11509	6.89144	4.91891	#DIV/0!		62.971
A5	3.37783	#DIV/0!	4.1893	#DIV/0!	7.66036	#DIV/0!	3.78628	#DIV/0!	3.37783	4.1893	7.66036	3.78628	#DIV/0!		52.5972
A1	4.17326		6.4857		18.3961		5.99091		4.17326	6.4857	18.3961	5.99091			103.579
A2	4.47245		13.313		18.3631		6.92205		4.47245	13.313	18.3631	6.92205			94.5399
A3	3.79673	#DIV/0!	8.22572	#DIV/0!	18.1343	#DIV/0!	6.35573	#DIV/0!	3.79673	8.22572	18.1343	6.35573	#DIV/0!		92.5633
A4	3.79283	#DIV/0!	8.21975	#DIV/0!	8.49926	#DIV/0!	4.44376	#DIV/0!	3.79283	8.21975	8.49926	4.44376	#DIV/0!	#DIV/0!	77.7059
A5	3.22344	#DIV/0!	5.118	#DIV/0!	8.13814	#DIV/0!	4.71637	#DIV/0!	3.22344	5.118	8.13814	4.71637	#DIV/0!	#DIV/0!	55.8877
Mean	3.89174		8.27244		14.3062		5.68577		3.89174	8.27244	14.3062	5.68577	#DIV/0!		84.8552
SD	0.67568		3.04889		5.21379		1.25641		0.67568	3.04889	5.21379	1.25641	#DIV/0!		18.1142
A1	3.15259		5.98444		17.094		5.61798		3.15259	5.98444	17.094	5.61798
	3.93701				32.3626		7.92392		3.93701	0	32.3626	7.92392
	3.51989				16.8349		5.68182		3.51989	0	16.8349	5.68182
	3.19898				19.2679		5.70125		3.19898	0	19.2679	5.70125
	3.94633				17.7937		4.42477		3.94633	0	17.7937	4.42477
	3.28623				35.8418		5.7045		3.28623	0	35.8418	5.7045
					21.6452		5.89623		0	0	21.6452	5.89623
					26.2467				0	0	26.2467	0
					14.5349				0	0	14.5349	0
					15.9235				0	0	15.9235	0
					11.5341				0	0	11.5341	0
									0	0	0	0
									0	0	0	0
									0	0	0	0
									0	0	0	0
A1	4.6729		7.36394		16.6104		6.21118		4.6729	7.36394	16.6104	6.21118
	4.42876				19.4558		5.58659		4.42876	0	19.4558	5.58659
	4.54126				17.1536		5.52796		4.54126	0	17.1536	5.52796
	5.58366				19.644		6.05687		5.58366	0	19.644	6.05687
	4.29185				15.748		6.24603		4.29185	0	15.748	6.24603
	4.39169				14.6638		7.55878		4.39169	0	14.6638	7.55878
					19.7622				0	0	19.7622	0
					13.5867				0	0	13.5867	0
					11.7929				0	0	11.7929	0
									0	0	0	0
									0	0	0	0
									0	0	0	0
									0	0	0	0
									0	0	0	0
									0	0	0	0
A1	3.24149		6.10873		19.2308		6.83996		3.24149	6.10873	19.2308	6.83996
	3.35233				20.6186		5.91716		3.35233	0	20.6186	5.91716
	4.78011				15.625		5.75373		4.78011	0	15.625	5.75373
	4.14766				31.546		5.87545		4.14766	0	31.546	5.87545
	6.26568				11.6686		4.39175		6.26568	0	11.6686	4.39175
	4.38019				15.625		6.77048		4.38019	0	15.625	6.77048
					14.0845				0	0	14.0845	0
					14.5772				0	0	14.5772	0
									0	0	0	0
									0	0	0	0
									0	0	0	0
									0	0	0	0
									0	0	0	0
									0	0	0	0
									0	0	0	0
A2	3.42114		15.1286		20.7468		6.60066		3.42114	15.1286	20.7468	6.60066
	4.29		13.8696		16.6945		6.72494		4.29	13.8696	16.6945	6.72494
	3.48675				23.7529		7.00281		3.48675	0	23.7529	7.00281
	4.8356				21.0971		6.67558		4.8356	0	21.0971	6.67558
	5.20833				25		7.50183		5.20833	0	25	7.50183
	2.89771				20.4082		7.94915		2.89771	0	20.4082	7.94915
					17.3611				0	0	17.3611	0
					22.0751				0	0	22.0751	0
					18.3486				0	0	18.3486	0
					12.3002				0	0	12.3002	0
									0	0	0	0
									0	0	0	0
									0	0	0	0
									0	0	0	0
									0	0	0	0
A2	5.34469		16.0522		16.026		6.60066		5.34469	16.0522	16.026	6.60066
	5.28816		10.9048		17.5127		6.72494		5.28816	10.9048	17.5127	6.72494
	4.52297				29.4118		7.00281		4.52297	0	29.4118	7.00281
	5.77356				21.7872		6.67559		5.77356	0	21.7872	6.67559
	3.98729				18.9042		7.50182		3.98729	0	18.9042	7.50182
	4.98753				21.0077		7.94915		4.98753	0	21.0077	7.94915
					19.5301				0	0	19.5301	0
					14.7499				0	0	14.7499	0
					18.7601				0	0	18.7601	0
					12.7073				0	0	12.7073	0
					16.5567				0	0	16.5567	0
									0	0	0	0
									0	0	0	0
									0	0	0	0
									0	0	0	0
A2	3.9904		11.9615		22.7273		5.55556		3.9904	11.9615	22.7273	5.55556
	4.40726				20.0407		6.85886		4.40726	0	20.0407	6.85886
	4.57241				19.2308		9.36357		4.57241	0	19.2308	9.36357
	4.22303				15.974		6.04944		4.22303	0	15.974	6.04944
	4.45031				15.1983		5.33622		4.45031	0	15.1983	5.33622
	4.81693				15.6978		6.5233		4.81693	0	15.6978	6.5233
					15.9502				0	0	15.9502	0
					12.4526				0	0	12.4526	0
					14.7942				0	0	14.7942	0
					12.9033				0	0	12.9033	0
									0	0	0	0
									0	0	0	0
									0	0	0	0
									0	0	0	0
									0	0	0	0
A3	2.58131		8.40337		22.6246		7.39644		2.58131	8.40337	22.6246	7.39644
	3.49162				25.5101		5.68828		3.49162	0	25.5101	5.68828
	3.39905				23.2558		9.84258		3.39905	0	23.2558	9.84258
					21.0084		6.09756		0	0	21.0084	6.09756
					25.7733		7.71603		0	0	25.7733	7.71603
					29.9401				0	0	29.9401	0
					15.8228				0	0	15.8228	0
					14.1642				0	0	14.1642	0
					11.3637				0	0	11.3637	0
					11.4943				0	0	11.4943	0
					14.2857				0	0	14.2857	0
					14.045				0	0	14.045	0
					14.3678				0	0	14.3678	0
									0	0	0	0
									0	0	0	0
A3	4.45636		8.71104		31.053		6.87765		4.45636	8.71104	31.053	6.87765
	4.09168		10.6613		21.0977		6.55302		4.09168	10.6613	21.0977	6.55302
	4.20873				15.4795		7.76416		4.20873	0	15.4795	7.76416
	7.50733				18.9405		7.78779		7.50733	0	18.9405	7.78779
					29.9345		5.95959		0	0	29.9345	5.95959
					9.38141				0	0	9.38141	0
					14.969				0	0	14.969	0
					12.7554				0	0	12.7554	0
					13.5135				0	0	13.5135	0
					15.7229				0	0	15.7229	0
									0	0	0	0
									0	0	0	0
									0	0	0	0
									0	0	0	0
									0	0	0	0
A3	3.11526		6.58762		23.6968		4.76418		3.11526	6.58762	23.6968	4.76418
	2.89352				10.9051		3.40716		2.89352	0	10.9051	3.40716
	3.05624				21.5054		4.9554		3.05624	0	21.5054	4.9554
	3.90777				22.6246		2.94638		3.90777	0	22.6246	2.94638
	2.79408				18.7969		5.15729		2.79408	0	18.7969	5.15729
	3.23416				12.9366		7.15309		3.23416	0	12.9366	7.15309
					15.0602				0	0	15.0602	0
					13.4771				0	0	13.4771	0
									0	0	0	0
									0	0	0	0
									0	0	0	0
									0	0	0	0
									0	0	0	0
									0	0	0	0
									0	0	0	0
A4	4.23189		7.54717		7.74607		4.15113		4.23189	7.54717	7.74607	4.15113
	4.19638				8.3962		4.29552		4.19638	0	8.3962	4.29552
	3.27441				10.582		4.06666		3.27441	0	10.582	4.06666
	3.67916						3.96671		3.67916	0	0	3.96671
	3.47463						3.56253		3.47463	0	0	3.56253
	3.30472						3.97614		3.30472	0	0	3.97614
									0	0	0	0
									0	0	0	0
									0	0	0	0
									0	0	0	0
									0	0	0	0
									0	0	0	0
									0	0	0	0
									0	0	0	0
									0	0	0	0
A4	3.74389		7.37455		8.66563		7.15324		3.74389	7.37455	8.66563	7.15324
	4.19989				11.8904		5.18933		4.19989	0	11.8904	5.18933
	3.65903				6.51035		5.46751		3.65903	0	6.51035	5.46751
	4.20693				7.62177		5.84101		4.20693	0	7.62177	5.84101
	3.75808						5.44959		3.75808	0	0	5.44959
	4.57862						5.56498		4.57862	0	0	5.56498
									0	0	0	0
									0	0	0	0
									0	0	0	0
									0	0	0	0
									0	0	0	0
									0	0	0	0
									0	0	0	0
									0	0	0	0
									0	0	0	0
A4	3.56258		9.73754		8.47458		4.04367		3.56258	9.73754	8.47458	4.04367
	3.91533				5.72758		3.37496		3.91533	0	5.72758	3.37496
	3.16659				9.55081		3.07503		3.16659	0	9.55081	3.07503
	4.20527						2.38095		4.20527	0	0	2.38095
	3.45302						3.50508		3.45302	0	0	3.50508
							4.92368		0	0	0	4.92368
									0	0	0	0
									0	0	0	0
									0	0	0	0
									0	0	0	0
									0	0	0	0
									0	0	0	0
									0	0	0	0
									0	0	0	0
									0	0	0	0
A5	3.58552		6.04961		12.6904		5.67216		3.58552	6.04961	12.6904	5.67216
	3.2113				9.96012		5.79376		3.2113	0	9.96012	5.79376
	2.85714				8.22371		4.24446		2.85714	0	8.22371	4.24446
	2.84091				8.57632		5.89275		2.84091	0	8.57632	5.89275
	2.65604						6.06797		2.65604	0	0	6.06797
	2.91376						4.99252		2.91376	0	0	4.99252
									0	0	0	0
									0	0	0	0
									0	0	0	0
									0	0	0	0
									0	0	0	0
									0	0	0	0
									0	0	0	0
									0	0	0	0
									0	0	0	0
A5	3.14072		5.11509		5.55242		5.37917		3.14072	5.11509	5.55242	5.37917
	3.16655				8.23045		4.92612		3.16655	0	8.23045	4.92612
	3.41297						4.28265		3.41297	0	0	4.28265
	3.41648						4.19817		3.41648	0	0	4.19817
	3.3025						4.845		3.3025	0	0	4.845
	3.251						5.88235		3.251	0	0	5.88235
									0	0	0	0
									0	0	0	0
									0	0	0	0
									0	0	0	0
									0	0	0	0
									0	0	0	0
									0	0	0	0
									0	0	0	0
									0	0	0	0
A5	3.29277		4.1893		6.91555		3.85356		3.29277	4.1893	6.91555	3.85356
	3.31778				6.92528		3.85356		3.31778	0	6.92528	3.85356
	3.44828				9.14025		3.90161		3.44828	0	9.14025	3.90161
	3.65902						3.62319		3.65902	0	0	3.62319
	3.39559						4.20168		3.39559	0	0	4.20168
	3.15356						3.28407		3.15356	0	0	3.28407
									0	0	0	0
									0	0	0	0
									0	0	0	0
									0	0	0	0
									0	0	0	0
									0	0	0	0
									0	0	0	0
									0	0	0	0
									0	0	0	0
									0	0	0	0
									0	0	0	0
									0	0	0	0
									0	0	0	0
									0	0	0	0
									0	0	0	0
									0	0	0	0
									0	0	0	0
									0	0	0	0
									0	0	0	0
									0	0	0	0
									0	0	0	0
									0	0	0	0
									0	0	0	0
									0	0	0	0
									0	0	0	0
									0	0	0	0
									0	0	0	0
									0	0	0	0
									0	0	0	0
									0	0	0	0
									0	0	0	0
									0	0	0	0
									0	0	0	0
									0	0	0	0
									0	0	0	0
									0	0	0	0
									0	0	0	0
									0	0	0	0
									0	0	0	0
									0	0	0	0
									0	0	0	0
									0	0	0	0
									0	0	0	0
									0	0	0	0
									0	0	0	0
									0	0	0	0
									0	0	0	0
									0	0	0	0
									0	0	0	0
									0	0	0	0
									0	0	0	0
									0	0	0	0
									0	0	0	0
									0	0	0	0
									0	0	0	0
									0	0	0	0
									0	0	0	0
									0	0	0	0
									0	0	0	0
									0	0	0	0
									0	0	0	0
									0	0	0	0
									0	0	0	0
									0	0	0	0
									0	0	0	0
									0	0	0	0
									0	0	0	0
									0	0	0	0
									0	0	0	0
									0	0	0	0
									0	0	0	0
									0	0	0	0
									0	0	0	0
									0	0	0	0
									0	0	0	0
									0	0	0	0
									0	0	0	0
									0	0	0	0
									0	0	0	0
									0	0	0	0
									0	0	0	0
									0	0	0	0
									0	0	0	0
									0	0	0	0
									0	0	0	0
									0	0	0	0
									0	0	0	0
									0	0	0	0
									0	0	0	0
									0	0	0	0
									0	0	0	0
									0	0	0	0
									0	0	0	0
									0	0	0	0
									0	0	0	0
									0	0	0	0
									0	0	0	0
									0	0	0	0
									0	0	0	0
									0	0	0	0
									0	0	0	0
									0	0	0	0
									0	0	0	0
									0	0	0	0
									0	0	0	0
									0	0	0	0
									0	0	0	0
									0	0	0	0
									0	0	0	0
									0	0	0	0
									0	0	0	0
									0	0	0	0
									0	0	0	0
									0	0	0	0
									0	0	0	0
									0	0	0	0
									0	0	0	0
									0	0	0	0
									0	0	0	0
									0	0	0	0
									0	0	0	0
									0	0	0	0
									0	0	0	0
									0	0	0	0
									0	0	0	0
									0	0	0	0
									0	0	0	0
									0	0	0	0
									0	0	0	0
									0	0	0	0
									0	0	0	0
									0	0	0	0
									0	0	0	0
									0	0	0	0
									0	0	0	0
									0	0	0	0
									0	0	0	0
									0	0	0	0
									0	0	0	0
									0	0	0	0
									0	0	0	0
									0	0	0	0
									0	0	0	0
									0	0	0	0
									0	0	0	0
									0	0	0	0
									0	0	0	0
									0	0	0	0
									0	0	0	0
									0	0	0	0
									0	0	0	0
									0	0	0	0
									0	0	0	0
									0	0	0	0
									0	0	0	0
									0	0	0	0
									0	0	0	0
									0	0	0	0
									0	0	0	0
									0	0	0	0
									0	0	0	0
									0	0	0	0
									0	0	0	0
									0	0	0	0
									0	0	0	0
									0	0	0	0
									0	0	0	0
									0	0	0	0
									0	0	0	0
									0	0	0	0
									0	0	0	0
									0	0	0	0
									0	0	0	0
									0	0	0	0
									0	0	0	0
									0	0	0	0
									0	0	0	0
									0	0	0	0
									0	0	0	0
									0	0	0	0
									0	0	0	0
									0	0	0	0
									0	0	0	0
									0	0	0	0
									0	0	0	0
									0	0	0	0
									0	0	0	0
									0	0	0	0
									0	0	0	0
									0	0	0	0
									0	0	0	0
									0	0	0	0
									0	0	0	0
									0	0	0	0
									0	0	0	0
									0	0	0	0
									0	0	0	0
									0	0	0	0
									0	0	0	0
									0	0	0	0
									0	0	0	0
									0	0	0	0
									0	0	0	0
									0	0	0	0
									0	0	0	0
									0	0	0	0
									0	0	0	0
									0	0	0	0
									0	0	0	0
									0	0	0	0
									0	0	0	0
									0	0	0	0
									0	0	0	0
									0	0	0	0
									0	0	0	0
									0	0	0	0
									0	0	0	0
									0	0	0	0
									0	0	0	0
									0	0	0	0
									0	0	0	0
									0	0	0	0
									0	0	0	0
									0	0	0	0
									0	0	0	0
									0	0	0	0
									0	0	0	0
									0	0	0	0
									0	0	0	0
									0	0	0	0
									0	0	0	0
									0	0	0	0
									0	0	0	0
									0	0	0	0
									0	0	0	0
									0	0	0	0
									0	0	0	0
									0	0	0	0
									0	0	0	0
									0	0	0	0
									0	0	0	0
									0	0	0	0
									0	0	0	0
									0	0	0	0
									0	0	0	0
									0	0	0	0
									0	0	0	0
									0	0	0	0
									0	0	0	0
									0	0	0	0
									0	0	0	0
									0	0	0	0
									0	0	0	0
									0	0	0	0
									0	0	0	0
									0	0	0	0
									0	0	0	0
									0	0	0	0
									0	0	0	0
									0	0	0	0
									0	0	0	0
									0	0	0	0
									0	0	0	0
									0	0	0	0
									0	0	0	0
									0	0	0	0
									0	0	0	0
									0	0	0	0
									0	0	0	0
									0	0	0	0
									0	0	0	0
									0	0	0	0
									0	0	0	0
									0	0	0	0
									0	0	0	0
									0	0	0	0
									0	0	0	0
									0	0	0	0
									0	0	0	0
									0	0	0	0
									0	0	0	0
									0	0	0	0
									0	0	0	0
									0	0	0	0
									0	0	0	0
									0	0	0	0
									0	0	0	0
									0	0	0	0
									0	0	0	0
									0	0	0	0
									0	0	0	0
									0	0	0	0
									0	0	0	0
									0	0	0	0
									0	0	0	0
									0	0	0	0
									0	0	0	0
									0	0	0	0
									0	0	0	0
									0	0	0	0
									0	0	0	0
									0	0	0	0
									0	0	0	0
									0	0	0	0
									0	0	0	0
									0	0	0	0
									0	0	0	0
									0	0	0	0
									0	0	0	0
									0	0	0	0
									0	0	0	0
									0	0	0	0
									0	0	0	0
									0	0	0	0
									0	0	0	0
									0	0	0	0
									0	0	0	0
									0	0	0	0
									0	0	0	0
									0	0	0	0
									0	0	0	0
									0	0	0	0
									0	0	0	0
									0	0	0	0
									0	0	0	0
									0	0	0	0
									0	0	0	0
									0	0	0	0
									0	0	0	0
									0	0	0	0
									0	0	0	0
									0	0	0	0
									0	0	0	0
									0	0	0	0
									0	0	0	0

## Sheet: Raw 40Hz
40Hz	Instant frequency 40Hz														Locomotor parameters
Animal	Inst freq		Inst freq		Inst freq		Inst freq		CTL	pre-Loco 40Hz	Loco 40Hz	Recov			Mean speed
A1	4.3587		6.94935		17.1381		5.70802		4.3587	6.94935	17.1381	5.70802			101.987
A1	4.73302		7.21503		13.0859		6.51267		4.73302	7.21503	13.0859	6.51267			97.2288
A1	4.28966		7.97138		12.1151		5.2531		4.28966	7.97138	12.1151	5.2531			93.7207
A2	4.16365		13.4211		19.3741		6.34411		4.16365	13.4211	19.3741	6.34411			90.1386
A2	4.7747		14.548		20.3287		5.81077		4.7747	14.548	20.3287	5.81077			89.1714
A2	5.13019		12.459		14.5559		6.03775		5.13019	12.459	14.5559	6.03775			90.3007
A3	2.39814	#DIV/0!	14.8611	#DIV/0!	15.6405	#DIV/0!	6.44687	#DIV/0!	2.39814	14.8611	15.6405	6.44687	#DIV/0!		97.3726
A3	5.62416	#DIV/0!	13.3918	#DIV/0!	20.4079	#DIV/0!	4.28108	#DIV/0!	5.62416	13.3918	20.4079	4.28108	#DIV/0!		90.3436
A3	3.76847	#DIV/0!	8.90493	#DIV/0!	20.995	#DIV/0!	5.21469	#DIV/0!	3.76847	8.90493	20.995	5.21469	#DIV/0!		91.1031
A4	2.98534	#DIV/0!		#DIV/0!	8.08928	#DIV/0!	3.91574	#DIV/0!	2.98534		8.08928	3.91574	#DIV/0!		88.6271
A4	3.55008	#DIV/0!	9.78481	#DIV/0!	7.48363	#DIV/0!	5.39102	#DIV/0!	3.55008	9.78481	7.48363	5.39102	#DIV/0!		80.6431
A4	3.30667	#DIV/0!	6.85401	#DIV/0!	9.10382	#DIV/0!	4.39483	#DIV/0!	3.30667	6.85401	9.10382	4.39483	#DIV/0!		89.6508
A5	3.12893	#DIV/0!	6.05694	#DIV/0!	9.58032	#DIV/0!	4.09194	#DIV/0!	3.12893	6.05694	9.58032	4.09194	#DIV/0!		62.0047
A5	2.77606	#DIV/0!		#DIV/0!	9.45309	#DIV/0!	4.01582	#DIV/0!	2.77606		9.45309	4.01582	#DIV/0!		60.2278
A5	3.57606	#DIV/0!		#DIV/0!	10.29	#DIV/0!	3.96375	#DIV/0!	3.57606		10.29	3.96375	#DIV/0!		67.1263
A1	4.46046		7.37859		14.113		5.82459		4.46046	7.37859	14.113	5.82459			97.6455
A2	4.68951		13.476		18.0862		6.06421		4.68951	13.476	18.0862	6.06421			89.8702
A3	3.93026	#DIV/0!	12.3859	#DIV/0!	19.0145	#DIV/0!	5.31421	#DIV/0!	3.93026	12.3859	19.0145	5.31421	#DIV/0!		92.9398
A4	3.2807	#DIV/0!	8.31941	#DIV/0!	8.22557	#DIV/0!	4.5672	#DIV/0!	3.2807	8.31941	8.22557	4.5672	#DIV/0!	#DIV/0!	86.307
A5	3.16035	#DIV/0!	6.05694	#DIV/0!	9.77446	#DIV/0!	4.02384	#DIV/0!	3.16035	6.05694	9.77446	4.02384	#DIV/0!	#DIV/0!	63.1196
Mean	3.90425		10.2015		13.8428		5.15881		3.90425	10.2015	13.8428	5.15881	#DIV/0!		85.9764
SD	0.922856		3.31595		4.86339		0.972266		0.922856	3.31595	4.86339	0.972266	#DIV/0!		12.835
A1	5.07876		6.94935		21.1413		3.94168		5.07876	6.94935	21.1413	3.94168
	4.76643				27.1733		7.05701		4.76643	0	27.1733	7.05701
	3.80663				12.4689		4.56417		3.80663	0	12.4689	4.56417
	4.78469				15.3376		7.10736		4.78469	0	15.3376	7.10736
	3.09882				16.6115		5.2246		3.09882	0	16.6115	5.2246
	4.61686				15.5519		6.3533		4.61686	0	15.5519	6.3533
					16				0	0	16	0
					12.8205				0	0	12.8205	0
									0	0	0	0
									0	0	0	0
									0	0	0	0
									0	0	0	0
									0	0	0	0
									0	0	0	0
									0	0	0	0
A1	4.7619		7.21503		15.2672		7.26746		4.7619	7.21503	15.2672	7.26746
	5.78368				12.3609		6.33714		5.78368	0	12.3609	6.33714
	4.58506				21.6449		4.90196		4.58506	0	21.6449	4.90196
	4.57039				12.3154		9.26779		4.57039	0	12.3154	9.26779
	4.52693				12.6421		5.40541		4.52693	0	12.6421	5.40541
	4.17014				12.9702		5.89625		4.17014	0	12.9702	5.89625
					9.66181				0	0	9.66181	0
					7.82475				0	0	7.82475	0
									0	0	0	0
									0	0	0	0
									0	0	0	0
									0	0	0	0
									0	0	0	0
									0	0	0	0
									0	0	0	0
A1	4.96769		7.9555		9.86209		4.95538		4.96769	7.9555	9.86209	4.95538
	3.60101		7.98727		14.9472		6.83049		3.60101	7.98727	14.9472	6.83049
	5.41124				10.8341		4.42088		5.41124	0	10.8341	4.42088
	4.11358				13.4411		5.88925		4.11358	0	13.4411	5.88925
	3.93386				8.65801		4.61261		3.93386	0	8.65801	4.61261
	3.71057				14.948		4.80995		3.71057	0	14.948	4.80995
									0	0	0	0
									0	0	0	0
									0	0	0	0
									0	0	0	0
									0	0	0	0
									0	0	0	0
									0	0	0	0
									0	0	0	0
									0	0	0	0
A2	4.30292		14.3266		13.459		5.80719		4.30292	14.3266	13.459	5.80719
	3.95101		12.5157		23.0415		5.84795		3.95101	12.5157	23.0415	5.84795
	3.61403				33.3333		5.9737		3.61403	0	33.3333	5.9737
	4.3649				34.3641		5.56485		4.3649	0	34.3641	5.56485
	4.13223				18.4843		6.62689		4.13223	0	18.4843	6.62689
	4.6168				18.7618		8.24405		4.6168	0	18.7618	8.24405
					16.9778				0	0	16.9778	0
					16.3399				0	0	16.3399	0
					13.5501				0	0	13.5501	0
					10.6383				0	0	10.6383	0
					14.1644				0	0	14.1644	0
									0	0	0	0
									0	0	0	0
									0	0	0	0
									0	0	0	0
A2	4.2992		15.6002		20.6602		7.70435		4.2992	15.6002	20.6602	7.70435
	4.26809		13.4957		24.5705		4.58075		4.26809	13.4957	24.5705	4.58075
	6.38563				29.4999		5.27987		6.38563	0	29.4999	5.27987
	5.06329				25.641		5.42304		5.06329	0	25.641	5.42304
	4.2052				30.959		5.91006		4.2052	0	30.959	5.91006
	4.42677				16.9492		5.96654		4.42677	0	16.9492	5.96654
					14.684				0	0	14.684	0
					14.7279				0	0	14.7279	0
					12.9535				0	0	12.9535	0
					12.642				0	0	12.642	0
									0	0	0	0
									0	0	0	0
									0	0	0	0
									0	0	0	0
									0	0	0	0
A2	5.27422		13.8319		9.83329		5.76032		5.27422	13.8319	9.83329	5.76032
	4.89952		11.0861		16.0764		5.72425		4.89952	11.0861	16.0764	5.72425
	5.32491				16.7233		6.15		5.32491	0	16.7233	6.15
	6.80272				17.5127		6.56173		6.80272	0	17.5127	6.56173
	4.50039				14.3273		6.0349		4.50039	0	14.3273	6.0349
	3.97936				16.6927		5.9953		3.97936	0	16.6927	5.9953
					14.0459				0	0	14.0459	0
					11.2359				0	0	11.2359	0
									0	0	0	0
									0	0	0	0
									0	0	0	0
									0	0	0	0
									0	0	0	0
									0	0	0	0
									0	0	0	0
A3	2.18532		19.4553		18.4501		6.84933		2.18532	19.4553	18.4501	6.84933
	2.61097		10.2669		18.4502		7.00281		2.61097	10.2669	18.4502	7.00281
					21.8342		7.5075		0	0	21.8342	7.5075
					24.0384		5.31915		0	0	24.0384	5.31915
					10.8932		5.55556		0	0	10.8932	5.55556
					10.4822				0	0	10.4822	0
					13.1926				0	0	13.1926	0
					10.4602				0	0	10.4602	0
					10.4603				0	0	10.4603	0
					16.835				0	0	16.835	0
					16.9491				0	0	16.9491	0
									0	0	0	0
									0	0	0	0
									0	0	0	0
									0	0	0	0
A3	5.43478		16.7781		43.4784		4.44059		5.43478	16.7781	43.4784	4.44059
	3.94319		11.5211		27.4738		4.38973		3.94319	11.5211	27.4738	4.38973
	7.25706		11.876		9.1743		4.01291		7.25706	11.876	9.1743	4.01291
	5.86161				25.3818				5.86161	0	25.3818	0
					27.6219				0	0	27.6219	0
					12.0482				0	0	12.0482	0
					14.9707				0	0	14.9707	0
					13.9267				0	0	13.9267	0
					11.1605				0	0	11.1605	0
					15.4328				0	0	15.4328	0
					30.4907				0	0	30.4907	0
					13.7354				0	0	13.7354	0
									0	0	0	0
									0	0	0	0
									0	0	0	0
A3	3.04139		10.4593		38.1858		3.80228		3.04139	10.4593	38.1858	3.80228
	3.47467		6.45161		11.3879		5.31916		3.47467	6.45161	11.3879	5.31916
	4.78935		9.80393		30.3031		5.84795		4.78935	9.80393	30.3031	5.84795
					18.8014		5.88938		0	0	18.8014	5.88938
					19.9191				0	0	19.9191	0
					20				0	0	20	0
					24.6247				0	0	24.6247	0
					11.9626				0	0	11.9626	0
					12.135				0	0	12.135	0
					22.6307				0	0	22.6307	0
									0	0	0	0
									0	0	0	0
									0	0	0	0
									0	0	0	0
									0	0	0	0
A4	2.38892				13.3333		3.41997		2.38892	0	13.3333	3.41997
	2.80269				8.52515		4.02902		2.80269	0	8.52515	4.02902
	2.59807				5.54324		3.18269		2.59807	0	5.54324	3.18269
	3.07977				4.95539		4.81928		3.07977	0	4.95539	4.81928
	3.90777						4.03388		3.90777	0	0	4.03388
	3.1348						4.00962		3.1348	0	0	4.00962
									0	0	0	0
									0	0	0	0
									0	0	0	0
									0	0	0	0
									0	0	0	0
									0	0	0	0
									0	0	0	0
									0	0	0	0
									0	0	0	0
A4	3.43408		9.78481		9.03349		5.67527		3.43408	9.78481	9.03349	5.67527
	3.73411				6.66233		6.51897		3.73411	0	6.66233	6.51897
	3.76931				5.44356		5.14666		3.76931	0	5.44356	5.14666
	3.30361				8.79514		3.97614		3.30361	0	8.79514	3.97614
	3.45186						6.02409		3.45186	0	0	6.02409
	3.60752						5.00499		3.60752	0	0	5.00499
									0	0	0	0
									0	0	0	0
									0	0	0	0
									0	0	0	0
									0	0	0	0
									0	0	0	0
									0	0	0	0
									0	0	0	0
									0	0	0	0
A4	3.94945		6.85401		10.2354		4.38021		3.94945	6.85401	10.2354	4.38021
	2.74424				9.77519		5.03778		2.74424	0	9.77519	5.03778
	3.15756				7.50186		4.67071		3.15756	0	7.50186	4.67071
	3.24675				10.4822		4.662		3.24675	0	10.4822	4.662
	3.41647				7.52445		3.74532		3.41647	0	7.52445	3.74532
	3.32557						3.87296		3.32557	0	0	3.87296
									0	0	0	0
									0	0	0	0
									0	0	0	0
									0	0	0	0
									0	0	0	0
									0	0	0	0
									0	0	0	0
									0	0	0	0
									0	0	0	0
A5	2.77546		6.05694		11.7786		3.93701		2.77546	6.05694	11.7786	3.93701
	2.93945				11.1732		3.8168		2.93945	0	11.1732	3.8168
	3.35796				7.41841		4.17013		3.35796	0	7.41841	4.17013
	3.25203				9.19115		4.13737		3.25203	0	9.19115	4.13737
	3.30797				8.34028		4.1911		3.30797	0	8.34028	4.1911
	3.1407						4.29924		3.1407	0	0	4.29924
									0	0	0	0
									0	0	0	0
									0	0	0	0
									0	0	0	0
									0	0	0	0
									0	0	0	0
									0	0	0	0
									0	0	0	0
									0	0	0	0
A5	2.41838				19.6078		4.13223		2.41838	0	19.6078	4.13223
	2.32503				8.13654		3.86549		2.32503	0	8.13654	3.86549
	2.8201				8.43187		3.98568		2.8201	0	8.43187	3.98568
	2.8596				5.99869		3.66836		2.8596	0	5.99869	3.66836
	3.29379				8.75661		4.10849		3.29379	0	8.75661	4.10849
	2.93945				5.78701		4.33465		2.93945	0	5.78701	4.33465
									0	0	0	0
									0	0	0	0
									0	0	0	0
									0	0	0	0
									0	0	0	0
									0	0	0	0
									0	0	0	0
									0	0	0	0
									0	0	0	0
A5	3.43883				21.4585		4.636		3.43883	0	21.4585	4.636
	3.52239				9.22523		4.30484		3.52239	0	9.22523	4.30484
	3.80952				9.13242		3.34667		3.80952	0	9.13242	3.34667
	3.34553				7.47926		3.47222		3.34553	0	7.47926	3.47222
	3.63636				6.09031		3.85949		3.63636	0	6.09031	3.85949
	3.7037				8.35399		4.16328		3.7037	0	8.35399	4.16328
									0	0	0	0
									0	0	0	0
									0	0	0	0
									0	0	0	0
									0	0	0	0
									0	0	0	0
									0	0	0	0
									0	0	0	0
									0	0	0	0
									0	0	0	0
									0	0	0	0
									0	0	0	0
									0	0	0	0
									0	0	0	0
									0	0	0	0
									0	0	0	0
									0	0	0	0
									0	0	0	0
									0	0	0	0
									0	0	0	0
									0	0	0	0
									0	0	0	0
									0	0	0	0
									0	0	0	0
									0	0	0	0
									0	0	0	0
									0	0	0	0
									0	0	0	0
									0	0	0	0
									0	0	0	0
									0	0	0	0
									0	0	0	0
									0	0	0	0
									0	0	0	0
									0	0	0	0
									0	0	0	0
									0	0	0	0
									0	0	0	0
									0	0	0	0
									0	0	0	0
									0	0	0	0
									0	0	0	0
									0	0	0	0
									0	0	0	0
									0	0	0	0
									0	0	0	0
									0	0	0	0
									0	0	0	0
									0	0	0	0
									0	0	0	0
									0	0	0	0
									0	0	0	0
									0	0	0	0
									0	0	0	0
									0	0	0	0
									0	0	0	0
									0	0	0	0
									0	0	0	0
									0	0	0	0
									0	0	0	0
									0	0	0	0
									0	0	0	0
									0	0	0	0
									0	0	0	0
									0	0	0	0
									0	0	0	0
									0	0	0	0
									0	0	0	0
									0	0	0	0
									0	0	0	0
									0	0	0	0
									0	0	0	0
									0	0	0	0
									0	0	0	0
									0	0	0	0
									0	0	0	0
									0	0	0	0
									0	0	0	0
									0	0	0	0
									0	0	0	0
									0	0	0	0
									0	0	0	0
									0	0	0	0
									0	0	0	0
									0	0	0	0
									0	0	0	0
									0	0	0	0
									0	0	0	0
									0	0	0	0
									0	0	0	0
									0	0	0	0
									0	0	0	0
									0	0	0	0
									0	0	0	0
									0	0	0	0
									0	0	0	0
									0	0	0	0
									0	0	0	0
									0	0	0	0
									0	0	0	0
									0	0	0	0
									0	0	0	0
									0	0	0	0
									0	0	0	0
									0	0	0	0
									0	0	0	0
									0	0	0	0
									0	0	0	0
									0	0	0	0
									0	0	0	0
									0	0	0	0
									0	0	0	0
									0	0	0	0
									0	0	0	0
									0	0	0	0
									0	0	0	0
									0	0	0	0
									0	0	0	0
									0	0	0	0
									0	0	0	0
									0	0	0	0
									0	0	0	0
									0	0	0	0
									0	0	0	0
									0	0	0	0
									0	0	0	0
									0	0	0	0
									0	0	0	0
									0	0	0	0
									0	0	0	0
									0	0	0	0
									0	0	0	0
									0	0	0	0
									0	0	0	0
									0	0	0	0
									0	0	0	0
									0	0	0	0
									0	0	0	0
									0	0	0	0
									0	0	0	0
									0	0	0	0
									0	0	0	0
									0	0	0	0
									0	0	0	0
									0	0	0	0
									0	0	0	0
									0	0	0	0
									0	0	0	0
									0	0	0	0
									0	0	0	0
									0	0	0	0
									0	0	0	0
									0	0	0	0
									0	0	0	0
									0	0	0	0
									0	0	0	0
									0	0	0	0
									0	0	0	0
									0	0	0	0
									0	0	0	0
									0	0	0	0
									0	0	0	0
									0	0	0	0
									0	0	0	0
									0	0	0	0
									0	0	0	0
									0	0	0	0
									0	0	0	0
									0	0	0	0
									0	0	0	0
									0	0	0	0
									0	0	0	0
									0	0	0	0
									0	0	0	0
									0	0	0	0
									0	0	0	0
									0	0	0	0
									0	0	0	0
									0	0	0	0
									0	0	0	0
									0	0	0	0
									0	0	0	0
									0	0	0	0
									0	0	0	0
									0	0	0	0
									0	0	0	0
									0	0	0	0
									0	0	0	0
									0	0	0	0
									0	0	0	0
									0	0	0	0
									0	0	0	0
									0	0	0	0
									0	0	0	0
									0	0	0	0
									0	0	0	0
									0	0	0	0
									0	0	0	0
									0	0	0	0
									0	0	0	0
									0	0	0	0
									0	0	0	0
									0	0	0	0
									0	0	0	0
									0	0	0	0
									0	0	0	0
									0	0	0	0
									0	0	0	0
									0	0	0	0
									0	0	0	0
									0	0	0	0
									0	0	0	0
									0	0	0	0
									0	0	0	0
									0	0	0	0
									0	0	0	0
									0	0	0	0
									0	0	0	0
									0	0	0	0
									0	0	0	0
									0	0	0	0
									0	0	0	0
									0	0	0	0
									0	0	0	0
									0	0	0	0
									0	0	0	0
									0	0	0	0
									0	0	0	0
									0	0	0	0
									0	0	0	0
									0	0	0	0
									0	0	0	0
									0	0	0	0
									0	0	0	0
									0	0	0	0
									0	0	0	0
									0	0	0	0
									0	0	0	0
									0	0	0	0
									0	0	0	0
									0	0	0	0
									0	0	0	0
									0	0	0	0
									0	0	0	0
									0	0	0	0
									0	0	0	0
									0	0	0	0
									0	0	0	0
									0	0	0	0
									0	0	0	0
									0	0	0	0
									0	0	0	0
									0	0	0	0
									0	0	0	0
									0	0	0	0
									0	0	0	0
									0	0	0	0
									0	0	0	0
									0	0	0	0
									0	0	0	0
									0	0	0	0
									0	0	0	0
									0	0	0	0
									0	0	0	0
									0	0	0	0
									0	0	0	0
									0	0	0	0
									0	0	0	0
									0	0	0	0
									0	0	0	0
									0	0	0	0
									0	0	0	0
									0	0	0	0
									0	0	0	0
									0	0	0	0
									0	0	0	0
									0	0	0	0
									0	0	0	0
									0	0	0	0
									0	0	0	0
									0	0	0	0
									0	0	0	0
									0	0	0	0
									0	0	0	0
									0	0	0	0
									0	0	0	0
									0	0	0	0
									0	0	0	0
									0	0	0	0
									0	0	0	0
									0	0	0	0
									0	0	0	0
									0	0	0	0
									0	0	0	0
									0	0	0	0
									0	0	0	0
									0	0	0	0
									0	0	0	0
									0	0	0	0
									0	0	0	0
									0	0	0	0
									0	0	0	0
									0	0	0	0
									0	0	0	0
									0	0	0	0
									0	0	0	0
									0	0	0	0
									0	0	0	0
									0	0	0	0
									0	0	0	0
									0	0	0	0
									0	0	0	0
									0	0	0	0
									0	0	0	0
									0	0	0	0
									0	0	0	0
									0	0	0	0
									0	0	0	0
									0	0	0	0
									0	0	0	0
									0	0	0	0
									0	0	0	0
									0	0	0	0
									0	0	0	0
									0	0	0	0
									0	0	0	0
									0	0	0	0
									0	0	0	0

[truncated: 1 more sheets: Raw locomotor speed]
