# Supplementary material for: Upregulation of breathing rate during running exercise by central locomotor circuits in mice
Source: Nat Commun. 2023 May 22;14:2939. doi: 10.1038/s41467-023-38583-6 (PMC10203288; doi:10.1038/s41467-023-38583-6)
Supplement: Supplementary file 3 — Source Data [file 41467_2023_38583_MOESM3_ESM.zip › Fig4-e-f-i.xlsx]

## Sheet: Fig4-e
Animal	Area µm²	# pix	# pixels/µm²	# pixels/µm² 10-3			# pix	# pixels/µm²	# pixels/µm² 10-3			# pix	# pixels/µm²	# pixels/µm² 10-3		Male	Female
PreBötC							PreBötC					ipsi PreBötC	ipsi PreBötC	ipsi PreBötC		3	0
1	159815	65	0.000406719	0.406719		Mean	158.111	0.000984652	0.984652		Mean	158.111	0.000984652	0.984652
	159815	285	0.00178331	1.78331		1	188.333	0.00117844	1.17844		1	188.333	0.00117844	1.17844
	159816	215	0.0013453	1.3453		2	149	0.000925715	0.925715		2	149	0.000925715	0.925715
2	160692	220	0.00136908	1.36908		3	137	0.0008498	0.8498		3	137	0.0008498	0.8498
	161214	135	0.000837394	0.837394
	161214	92	0.000570669	0.570669			# pix	# pixels/µm²	# pixels/µm² 10-3			# pix	# pixels/µm²	# pixels/µm² 10-3
3	161214	175	0.00108551	1.08551			pF					ipsi pF	ipsi pF	ipsi pF
	161214	121	0.000750553	0.750553		Mean	3851.11	0.00928805	9.28805		Mean	3851.11	0.00928805	9.28805
	161214	115	0.000713336	0.713336		1	5082.33	0.0124846	12.4846		1	5082.33	0.0124846	12.4846
pF						2	3812.33	0.00926702	9.26702		2	3812.33	0.00926702	9.26702
1	359811	4176	0.0116061	11.6061		3	2658.67	0.00611248	6.11248		3	2658.67	0.00611248	6.11248
	396210	6282	0.0158552	15.8552
	479254	4789	0.00999261	9.99261			# pix		# pix/µm²		# pixels/µm² 10-3
2	387596	1589	0.00409963	4.09963			PreBötC	pF	PreBötC	pF	PreBötC	pF
	400041	5026	0.0125637	12.5637		Mean	158.111	3851.11	0.000984652	0.00928805	0.984652	9.28805
	432943	4822	0.0111377	11.1377		1	188.333	5082.33	0.00117844	0.0124846	1.17844	12.4846
3	383005	1548	0.00404172	4.04172		2	149	3812.33	0.000925715	0.00926702	0.925715	9.26702
	467875	4247	0.00907721	9.07721		3	137	2658.67	0.0008498	0.00611248	0.8498	6.11248
	417936	2181	0.0052185	5.2185		STDev	26.8521	1212.3	0.000172065	0.00318614	0.172065	3.18614

## Sheet: Fig4-f
								pF subregions						Male	Female
Animal	pF subregions	side	Area µm²	# pix	# pixels/µ²	% pixel	Animal	Caudal Med	Caudal Lat	Interm Med	Interm lat	Rostral Med	Rostral Lat	3	0
1	caudal Med	right	2.029	4835085	2.38299e+06	6.97576	1	6.97576	14.4665	36.4195	24.1507	7.87426	10.1134
2	caudal Med	right	2.466	9959738	4.03882e+06	8.8894	2	8.8894	8.50295	31.6613	17.6236	20.7831	12.5397
3	caudal Med	left	4.083	11456402	2.80588e+06	11.785	3	11.785	21.4445	14.54	12.7933	20.7339	18.7034
1	caudal Lat	right	3.53	10027112	2.84054e+06	14.4665	Mean	9.21672	14.8046	27.5403	18.1892	16.4637	13.7855
2	caudal Lat	right	2.512	9526752	3.7925e+06	8.50295	SD	2.42128	6.47739	11.5072	5.69979	7.43875	4.42845
3	caudal Lat	left	6.588	20846524	3.16432e+06	21.4445
1	Intermediate Med	right	8.014	25243315	3.1499e+06	36.4195
2	Intermediate Med	right	7.149	35473551	4.96203e+06	31.6613
3	Intermediate Med	left	8.167	14134542	1.73069e+06	14.54
1	Intermediate Lat	right	6.294	16739467	2.65959e+06	24.1507
2	Intermediate Lat	right	4.768	19745533	4.14126e+06	17.6236
3	Intermediate Lat	left	7.066	12436527	1.76005e+06	12.7933
1	rostral Med	right	2.426	5457862	2.24974e+06	7.87426
2	rostral Med	right	5.368	23285484	4.33783e+06	20.7831
3	rostral Med	left	12.626	20155758	1.59637e+06	20.7339
1	rostral Lat	right	2.723	7009839	2.57431e+06	10.1134
2	rostral Lat	right	3.644	14049519	3.85552e+06	12.5397
3	rostral Lat	left	11.4	18181871	1.5949e+06	18.7034
Animal	Total # pix
1	69312680
2	112040577
3	97211624

## Sheet: Fig4-i
	pF subregions						Male	Female
Animal	Caudal Med	Caudal Lat	Interm Med	Interm Lat	Rostral Med	Rostral Lat	2	1
1			19	5	4	3
2	14	9	21	8	7	3
3	10	6	15	3	13	8
Mean	12	7.5	18.3333	5.33333	8	4.66667
SD	2.82843	2.12132	3.05505	2.51661	4.58258	2.88675
