# Supplementary material for: Upregulation of breathing rate during running exercise by central locomotor circuits in mice
Source: Nat Commun. 2023 May 22;14:2939. doi: 10.1038/s41467-023-38583-6 (PMC10203288; doi:10.1038/s41467-023-38583-6)
Supplement: Supplementary file 3 — Source Data [file 41467_2023_38583_MOESM3_ESM.zip › Fig5-c,f,i_FigS9-c,f.xlsx]

## Sheet: Fig5-c,f,i_FigS9-c,f
Fig5-panel-c
Animal	CTL	NMDA/5-HT 10-10	NMDA/5-HT 14-14	WO	NMDA/5-HT	CTL	NMDA/5-HT 10-10 % CTL	NMDA/5-HT 14-14 % CTL		NMDA/5-HT % CTL	WO % CTL
1	6.37747	7.29556	7.94902	7.24628	7.62229	100	114.396	124.642		119.519	113.623
2	2.50784	6.06715	5.109	2.85849	5.58807	100	241.927	203.721		222.824	113.982
3	2.72268	5.18725	6.94347	3.05728	6.06536	100	190.52	255.023		222.771	112.289
4	3.97502	6.26657	5.89652	4.43257	6.08154	100	157.649	148.339		152.994	111.511
5	6.31509	7.02249	10.9766	5.35093	8.99956	100	111.202	173.816		142.509	84.7325
6	8.32685	13.4846	12.248	8.15555	12.8663	100	161.941	147.091		154.516	97.9428
7	3.38723	3.12808	4.17434	3.50135	3.65121	100	92.3492	123.237		107.793	103.369
8	2.9595	4.79202	5.75148	3.16471	5.27175	100	161.919	194.339		178.129	106.934
9	2.6248	4.27931	5.29293	2.82753	4.78612	100	163.034	201.651		182.342	107.723
10	3.50643	4.60063	4.733	3.54031	4.66681	100	131.206	134.981		133.093	100.966
11	3.34998	4.87753	6.04083	3.28807	5.45918	100	145.599	180.324		162.962	98.152
12	8.13509	13.0384	19.3285	9.02524	16.1835	100	160.274	237.595		198.934	110.942
13	4.4479	5.97093	5.82144	4.50792	5.89619	100	134.242	130.881		132.561	101.349
Mean	4.27029	6.21236	6.90744	4.4135	7.16445		151.251	173.511		162.381	104.886
SD	1.64171	1.84395	2.09747	1.50627	3.58972		27.4631	35.6759		29.7968	6.58508
N	13
Fig5-panel-f
Animal	CTL	NMDA/5-HT 10-10	NMDA/5-HT 14-14	WO	CTL	NMDA/5-HT 10-10 % CTL	NMDA/5-HT 14-14 % CTL	WO		NMDA/5-HT % CTL	WO % CTL
1	14.5729	17.536	12.066	10.3062	100	120.333	82.7976	70.7213		101.565	70.7213
2	11.2119	11.2616	11.988	9.71989	100	100.443	106.922	86.693		103.683	86.693
3	6.45652	5.91414	5.31306	4.67955	100	91.5995	82.2899	72.478		86.9447	72.478
4	12.0878	13.0385	8.82887	8.94899	100	107.865	73.0394	74.0331		90.452	74.0331
5	5.94629	5.70114	6.83045	8.75121	100	95.8774	114.869	147.171		105.373	147.171
Mean	10.0551	10.6903	9.00528	8.48116	100	103.224	91.9837	90.2193		97.6036	90.2193
SD	3.08294	3.90611	2.41738	1.52064		8.70019	15.1297	22.7807		7.12423	22.7807
N	5
Fig5-panel-i
Animal	CTL	NMDA/5-HT 10-10	NMDA/5-HT 14-14	WO	CTL	NMDA/5-HT 10-10 % CTL	NMDA/5-HT 14-14 % CTL	WO		NMDA/5-HT % CTL	WO % CTL
1	5.59458	5.47065	5.91118	6.25034	100	97.7849	105.659	111.721		101.722	111.721
2	4.95976	3.8642	5.84209	3.5934	100	77.911	117.79	72.4511		97.8504	72.4511
3	2.85601	2.73602	2.46795	3.62764	100	95.7987	86.4128	127.018		91.1057	127.018
4	4.53651	4.47924	4.33503	2.95361	100	98.7375	95.5586	65.1075		97.1481	65.1075
5	4.29165	3.25334	5.34922	4.15192	100	75.8063	124.642	96.7442		100.224	96.7442
6	4.3359	4.34094	4.39783	4.44413	100	100.116	101.428	102.496		100.772	102.496
7	9.4561	11.5349	6.18361	5.50316	100	121.984	65.3928	58.1969		93.6884	58.1969
8	8.01403	8.08648	7.40669	5.029	100	100.904	92.4216	62.7525		96.6629	62.7525
Mean	5.50557	5.47073	5.2367	4.44415		96.1303	98.6631	87.0609		97.3967	87.0609
SD	1.637	2.16999	1.12732	0.862512		9.71875	13.7167	22.4339		2.74547	22.4339
N	8
FigS9-panel-c transection
Animal	CTL	NMDA/5-HT								NMDA/5-HT % CTL
1	6.32309	6.2702								99.1635
2	3.38636	2.95924								87.387
3	5.43514	5.69793								104.835
Mean	5.0482	4.97579								97.1285
SD	1.10789	1.34437								6.49437
N	3
FigS9-panel-f
Animal	CTL	Light	WO							Light	WO
1	5.98559	7.23323	6.59599							120.844	110.198
2	14.0719	28.1984	12.9929							200.388	92.3326
3	7.89231	10.6186	6.95827							134.544	88.1652
4	5.40542	12.2543	5.52458							226.705	102.204
5	6.72088	9.41322	5.98692							140.059	89.0794
6	3.57852	6.99526	3.21881							195.479	89.9483
Mean	7.27577	12.4522	6.87958							169.67	95.3213
SD	2.47088	5.24873	2.06401							37.8541	7.25318
N	6

## Sheet: Fig4-raw-c
	Wild-type preparations
burst/min	CTL	10-10	WO	14-14	WO
1	6.37747	7.29556	6.8953	7.94902	7.24628
2	2.50784	6.06715	1.83059	5.109	2.85849
3	2.72268	5.18725	3.29477	6.94347	3.05728
4	3.97502	6.26657	3.88764	5.89652	4.43257
5	6.31509	7.02249	7.71948	10.9766	5.35093
6	8.32685	13.4846	9.2121	12.248	8.15555
7	3.38723	3.12808	3.55987	4.17434	3.50135
8	2.9595	4.79202	2.5224	5.75148	3.16471
9	2.6248	4.27931	3.39529	5.29293	2.82753
10	3.50643	4.60063	3.79424	4.733	3.54031
11	3.34998	4.87753	4.64576	6.04083	3.28807
12	8.13509	13.0384	8.83958	19.3285	9.02524
13	4.4479	5.97093	4.17111	5.82144	4.50792
Mean	4.27029	6.21236	4.61117	6.90744	4.4135
SD	1.64171	1.84395	1.99868	2.09747	1.50627
N=
13
1	6.65713	6.80951	4.86881	7.89795	6.59091
	6.6457	10.0805	6.6946	6.9027	6.35701
	5.90232	8.08816	3.84268	7.19325	5.2632
	5.96025	5.91485	6.20941	3.8144	6.40164
	4.88327	7.47133	7.14069	7.4025	8.22244
	7.21327	3.29193	7.12517	7.5416	8.59557
	3.98006	7.137	6.93365	7.40741	7.78705
	6.93297	8.17378	5.13778	8.21904	6.81296
	9.22226	7.17986	6.49193	8.20464	7.5428
		7.97675	7.08416	10.7301	8.07858
		6.36025	6.69348	7.60249	7.44597
		8.038	7.0636	8.86545	6.96973
		8.32032	7.18373	7.93084	7.59238
			7.59206	8.64721	7.78772
			7.69565	7.79911
			7.1455	8.39337
			8.56445	10.5483
			6.824	7.98201
			6.36176
			8.36658
			10.626
			6.27782
			6.12995
			6.4979
			7.0753
			7.89516
			6.65137
2	2.09531	4.284	2.02534	0.814269	1.48776
	2.02709	7.52248	1.00782	3.0282	1.37168
	3.88189	7.21308	1.27262	1.56576	3.36908
	1.89097	7.22867	4.86841	0.885209	1.25877
	2.5988	1.4565	0.727402	6.80624	9.34841
	1.8924	7.81902	1.08193	3.33766	4.24979
	1.31489	7.74147		3.57344	8.32952
	4.92064	3.10486		5.601	0.937533
	1.37361	7.34259		4.44566	0.841488
	4.03356	3.22938		7.95202	0.586824
	2.7326	3.07826		6.10936	2.22585
	3.41333	7.97104		5.64845	2.19425
	2.31452	7.7067		8.97826	2.80391
	1.63853	8.37886		6.26476	0.759802
	1.48953	7.17221		3.67506	2.17707
		4.52787		8.89119	1.5163
		5.50001		9.27644	1.82402
		2.77722			1.44713
		5.69659			5.3331
		8.91249			1.98224
		8.74683			1.30974
					3.64259
					2.80878
					6.47336
					3.18312
3	1.92069	1.14489	1.30927	6.09775	4.48846
	1.69701	4.20308	3.37256	3.08368	2.2325
	4.08686	2.5663	3.1052	13.6325	3.13009
	2.52933	3.31868	2.736	4.39553	3.16358
	3.36843	6.41043	1.85576	7.26164	4.80935
	2.02627	6.47441	2.40862	8.5926	1.52737
	1.69934	6.63485	4.67339	7.36191	4.28869
	2.45277	7.87314	3.15645	6.80832	2.6905
	2.59932	6.4869	3.97486	7.41923	2.97519
	1.33034	5.32186	3.76059	6.24177	1.98196
	6.62215	5.59679	3.38717	7.00341	2.48786
	2.33969	5.24338	5.79733	6.24799	1.09787
		5.64356		6.1188	4.22032
		5.70319			3.57178
					4.24103
					2.03182
					2.99634
					2.17927
					1.92807
					3.99879
					1.46202
					4.62854
					2.95507
					4.28834
4	3.89891	4.16896	3.08582	3.72129	3.65171
	2.66407	6.2237	3.12849	4.77564	2.67468
	4.4098	4.83987	3.81967	4.13331	4.86952
	4.63859	6.92456	3.03738	4.77481	3.37635
	1.87812	5.13597	3.25608	4.59978	4.52022
	3.85536	8.86328	3.5975	6.79148	3.37169
	4.70338	5.63802	6.93633	5.31766	4.63779
	3.62191	5.68096	2.85092	6.5305	3.20913
	4.24726	6.33714	2.98214	8.1436	5.48168
	4.06471	4.83401	4.50693	7.74378	6.41509
	4.60715	6.95274	4.22644	7.85556	3.13982
	4.21782	7.72636	2.89959	8.02193	5.46264
	4.44014	6.2781	4.53301	6.45478	4.49893
	3.89307	6.71249	3.83861	7.82785	4.18744
	3.93926	7.68243	3.94001	7.97077	4.5054
	4.52073		5.5633	7.99028	5.29068
				7.2852	6.04181
				7.41599	4.45163
				6.79458
				5.79374
				5.21192
				7.46547
				4.89082
				4.27044
				5.29103
				5.14125
				4.9852
				3.75201
				4.92629
				6.42906
				2.74288
				3.63963
5	5.1486	2.32862	7.49092	5.38778	4.20196
	4.33197	4.01123	4.86174	4.96637	4.38916
	4.97127	5.46744	11.153	7.39241	4.47024
	14.4116	4.50907	4.12072	6.84954	5.01635
	8.50045	30.039	6.79802	5.24491	3.74648
	4.00231	4.54636	4.5334	6.89779	6.91714
	11.8367	4.63611	8.35398	7.79518	4.23787
	8.79005	4.86768	8.98567	50.7641	7.73869
	7.78513	4.50345	7.75835	10.4913	4.19088
	5.83564	5.39314	6.3142	8.23236	7.36708
	4.65573	12.5145	12.5126	6.72099	6.12413
	4.6732	4.0331	8.40813		4.06193
	4.27407	4.44276	8.50226		5.90677
	6.46674		10.2247		7.05567
	7.92984		5.28861		3.95408
	3.98882		8.35166		4.35769
	7.96178		4.05515		4.51857
	4.79011		8.50286		9.46543
	4.19986		6.65182		4.79501
	6.9924		8.5689		2.89867
	3.88975		7.13721		9.8505
	5.32392		5.80032		3.32941
	5.09249		4.43164		4.16002
	6.21532		4.59652		5.66862
	5.03595		14.5138
	4.83602		3.99243
	4.3576		6.13587
	5.86401		18.1009
	13.6183
	3.67295
6	8.08729	6.74866	14.1658	9.78429	13.4501
	6.03012	11.9372	8.72321	7.34951	10.4247
	8.35643	10.3572	9.81507	8.87746	7.22054
	9.28246	19.2713	8.17951	13.962	6.30211
	8.49305	10.0821	7.63262	14.1297	6.74565
	5.30743	14.6685	6.12079	9.02323	14.1794
	7.31061	12.9938	7.59273	15.6306	5.79206
	10.1107	16.4076	8.20642	9.70476	6.66186
	8.75535	15.8479	8.08577	10.9877	5.23469
	7.4933	9.62367	7.38457	10.9892	7.68215
	8.25326	14.8897	10.1748	10.553	10.2412
	8.2369	15.9326	13.5612	9.2227	4.32253
	6.92761	10.2417	6.61277	9.82243	5.7282
	6.89611	17.6913	10.1315	7.339	6.86288
	8.12606	12.5824	11.4665	10.5686	9.17256
	6.14814	17.8316	8.58154	13.9622	6.93607
	8.33148	12.0961	6.41009	9.51725	9.29179
	10.2516	8.77185	19.0749	7.32251	6.78911
	7.67837	14.6712	6.81535	16.8686	7.6441
	7.46121	13.628	8.90691	30.4912	7.95196
	9.83841	18.11	15.177	19.5886	12.6329
	8.352	13.3693	9.2004	8.50329
	9.91523	19.2998	5.6986	11.87
	9.85093	11.2846	8.68658	10.2753
	7.87571	7.8998	8.6949	24.3754
	10.0991	14.9465	7.10122	9.0025
	9.04847	16.247	11.4038	10.3812
	8.28901	18.452	9.40308	9.63855
	7.42749	18.2951	7.6298	10.0043
	9.1092	7.1591	9.04794	17.6955
	10.7893	14.3022	10.8758
		8.05389	7.55596
		16.2002	8.31763
		17.6266	7.94812
		10.8602	8.27991
		7.06459	7.01078
			9.83156
			8.08055
			11.6861
7	5.40086	4.29488	4.83555	2.08707	5.73938
	4.41904	1.72739	4.92722	3.55927	2.5305
	2.68912	3.98007	3.10342	2.94332	4.02437
	2.28772	4.1917	3.20678	2.6425	3.84586
	4.39404	2.6714	4.67774	2.62501	3.04126
	4.39155	4.2301	2.34954	4.41844	1.99975
	1.67371	4.51923	2.89814	3.21608	2.25796
	2.98987	2.83129	2.62183	3.28272	3.25337
	3.6154	3.01825	3.1257	4.88598	2.48128
	3.38944	2.79553	4.15857	4.69462	3.08468
	2.60097	2.21148	4.31723	4.83278	3.36057
	2.65172	3.29775	3.17471	4.61653	3.26627
	3.53057	3.61574	2.88187	4.62463	3.23133
		3.44148		5.01099	4.62068
		1.60048		4.97574	4.57762
		2.71788		4.87721	4.22
		3.12302		4.52182	2.69293
		3.21576		3.05491	3.65566
		2.54815		6.15345	4.64216
		4.47156		3.229
		4.28403		4.2371
		2.70798		4.04643
		2.84265		5.52712
		3.10155		4.04468
		2.12523		4.62198
		1.76551		5.51496
				3.28101
				5.10294
				4.42745
8	2.62328	2.9897	5.12785	3.02404	2.66472
	1.35768	3.79661	2.93812	3.88754	2.22107
	2.48338	4.22825	1.92646	4.82584	2.61411
	2.79294	4.53781	2.2625	3.26553	2.5438
	2.71267	4.47349	2.05781	4.60093	3.08149
	3.13388	4.97925	1.97322	4.35137	3.73024
	2.34217	4.67816	2.50864	4.97921	2.67809
	6.64096	5.09773	1.82108	5.44272	3.34411
	2.78749	5.96007	1.8158	4.9586	3.49209
	2.59196	5.30072	2.76311	5.01523	4.0751
	3.61982	5.62412	2.42165	4.89334	4.28782
	2.42782	5.26659	2.67003	5.38393	2.95957
		5.24329	2.34489	7.07539	2.74306
		4.50149	2.19271	6.05625	4.17596
		5.20294	3.01209	7.1599	2.85936
				6.6103
				8.5399
				8.43711
				6.74657
				7.2692
				7.17532
				6.83437
9	2.3146	4.02393	2.99218	3.71464	2.44533
	2.23112	4.84446	3.08675	4.89738	3.20621
	2.17347	4.75442	2.85647	4.24401	2.50864
	2.4447	3.49362	3.18191	5.60898	4.15741
	2.87164	3.59204	3.02599	4.76498	3.91082
	2.57503	5.18382	3.22723	4.89008	3.8792
	1.8544	4.77738	2.97815	4.92636	2.98055
	2.90775	4.74712	3.42945	6.65235	2.19271
	2.64326	3.95812	3.80396	5.48427	3.00666
	2.67377	4.10973	3.45503	5.77596	2.78976
	3.61024	4.06342	3.44161	7.26326	3.00378
	3.01461	3.8037	3.58064		2.13903
	2.80784		3.18694		2.76824
			3.06177		1.47771
			3.49059		1.94684
			3.49173
			4.36343
			4.4614
10	4.01338	5.1359	2.96878	3.07849	1.95612
	3.66125	4.02673	3.79883	3.20226	2.46919
	3.86412	4.21102	4.22746	4.39577	3.08968
	2.59723	3.80153	4.27494	4.46645	3.45001
	3.57838	4.95618	3.97766	5.36325	3.59863
	1.92836	3.92612	5.18943	5.17227	3.43712
	2.37256	4.3888	3.27189	4.62299	2.92722
	4.06682	5.69063	3.51481	5.06968	4.29524
	3.77401	5.21304	3.87839	4.52775	4.47808
	3.005	4.86454	3.75969	5.00373	3.95011
	3.8394	4.60538	4.62863	5.97959	4.53845
	3.9822	4.38769	4.43171	4.91079	3.70998
	3.86993		3.59651	5.736	4.12426
	3.48083		3.20769
	3.95019		3.23291
	3.51477		3.34239
	4.1108		4.25225
			2.74236
11	1.75247	3.50982	4.50006	3.8502	2.89383
	3.47905	3.60792	5.82912	5.92938	2.82154
	3.15389	5.64507	3.23153	3.70836	3.39544
	3.65707	7.3501	3.37604	3.5837	2.46753
	3.98364	4.39567	11.9277	8.47961	4.54494
	4.07898	3.86911	5.05136	6.2221	4.60621
	2.07967	5.93644	2.89745	6.09125	4.2177
	3.3127	5.8161	2.23145	5.40496	4.95325
	3.02766	4.67062	3.86557	10.4476	3.56571
	3.44417	5.49652	5.85548	5.03722	2.51706
	3.81022	4.03439	2.33761	9.0793	2.16193
	2.56627	4.19863		5.34102	2.64158
	2.30714			5.50058	1.95818
	2.20658			5.15377
	3.91733			10.1804
	3.5863			4.26099
	3.58512			7.40389
	3.38935			5.80118
	5.47221			10.4503
	4.18976			3.48665
				3.8637
				3.62203
12	6.88642	12.3967	5.70874	7.48232	13.7536
	8.98419	9.44306	5.24116	11.6132	6.89034
	9.12659	7.62937	8.36739	6.14801	14.6245
	5.30103	8.01412	9.27479	13.219	5.88287
	10.7492	11.0257	9.32488	15.2333	5.50858
	6.60717	9.28626	7.89224	20.9978	7.32408
	7.63898	9.18375	11.5083	12.39	6.47365
	4.33957	9.24206	10.1717	12.5407	6.02512
	10.0957	17.0329	12.7639	18.7661	8.99179
	6.79614	9.11062	6.68792	35.3461	7.53037
	8.16265	8.93406	6.14883	11.6471	7.40371
	8.88507	11.6465	8.64953	17.7387	7.9535
	6.76834	14.0224	6.1231	16.7291	8.77305
	10.1177	11.3792	5.79862	12.9057	6.0325
	10.0362	10.4365	9.88598	16.6433	5.87092
	12.1991	12.0062	8.45487	19.8282	10.5229
	11.3547	9.81204	7.74473	58.7911	8.6124
	4.33136	11.4423	9.44696	11.7843	8.79462
	6.62428	10.6475	8.45178	17.9547	14.1941
	5.94101	15.0872	9.30744	17.7985	10.49
	5.41883	11.1848	5.55204	19.1163	5.66587
	9.98484	16.2173	6.51868	14.7048	12.11
	9.25634	7.98553	9.81701	24.9616	9.64747
	7.69117	14.7899	17.0965	34.7877	15.6558
	8.48669	11.7161	8.36815	12.9854	6.49894
	7.10947	23.2226	8.68607	14.0454	11.5019
	6.17516	12.3337	6.0051	18.413	11.2982
	6.88954	10.9622	6.5147	35.4885	8.19497
	8.14704	8.95898	6.31183	18.7127	7.35038
	8.96459	18.7312	21.9118	20.1859	11.1811
	10.4491	13.1622	10.7006	27.296
	10.8046	12.0426	4.45732	24.2332
		25.6027	12.8135	18.1632
		14.3971		18.5192
		11.0865
		23.2931
		26.2561
		12.9013
		11.6252
		17.2895
13	5.19908	4.21975	2.5483	4.28627	4.83314
	5.31821	4.42062	3.26435	4.24149	3.91548
	5.23129	3.82956	4.79553	5.71124	3.2729
	3.22595	4.36783	4.40938	5.66858	4.76396
	4.59422	6.08003	3.88443	5.57556	4.8771
	4.70514	6.69034	4.58635	6.83792	4.74813
	3.51523	11.8711	4.77456	5.77409	4.41165
	3.59526	5.95709	4.6928	6.59866	4.67162
	2.86472	10.8301	3.93311	5.45746	4.07678
	3.70415	6.06436	4.63605	6.21899	5.02945
	5.39371	5.98136	3.98886	6.35164	4.99977
	3.9304	5.70754	3.96518	6.3647	4.49506
	3.31897	5.58628	4.44127	5.27003
	4.85622	5.35566	2.91696	6.39088
	4.37859	5.16729	3.17352	6.36385
	5.31032	4.74225	4.61434	5.26301
	4.6121	5.43765	5.05393	5.80636
	5.68109	5.76814	2.89522	6.6052
	5.0593	7.87893	3.52637
	4.46402	4.28058	4.48685
		5.36057	4.00145
		5.7636	6.47572
			4.87109

## Sheet: Fig4-raw-f
	Transected preparations
burst/min	CTL	10-10	WO	14-14	WO
1	14.5729	17.536	13.9603	12.066	10.3062
2	11.2119	11.2616	7.64946	11.988	9.71989
3	6.45652	5.91414	5.12698	5.31306	4.67955
4	12.0878	13.0385	8.89034	8.82887	8.94899
5	5.94629	5.70114	7.54029	6.83045	8.75121
Mean	10.0551	10.6903	8.63348	9.00528	8.48116
SD	3.08294	3.90611	2.23348	2.41738	1.52064
N=
5
1	10.2201	5.92959	12.5598	11.8224	10.6172
	6.34749	13.4118	20.4513	10.9205	9.49382
	13.0184	16.0559	11.1605	7.63912	7.19485
	8.96633	8.41094	9.01009	17.638	8.17372
	22.2256	9.21433	11.978	6.01492	7.75429
	12.5684	20.1144	14.0389	11.2142	11.5334
	32.8329	11.5581	11.4905	11.5432	7.18111
	11.8941	20.4092	26.1449	14.9229	9.1485
	15.4756	14.6813	12.7679	11.7144	39.2888
	10.0696	6.92661	7.17871	9.78304	6.13823
	8.59545	15.7202	12.1973	8.06448	13.891
	12.3474	5.66191	14.8898	14.4937	7.64716
	24.3329	31.9298	5.56736	18.4463	7.59869
	9.85247	13.7937	18.16	14.0812	9.87337
	57.205	29.0993	15.6606	36.5944	18.9263
	10.0142	13.9391	13.9801	15.1046	6.23276
	11.0581	28.9087	10.8066	18.7935	9.3517
	8.16087	10.3666	12.4037	9.2589	7.38648
	37.0954	12.1065	9.12409	10.1087	11.2518
	8.88949	90.4082	8.46505	16.2096	10.2242
	11.3529	12.1585	12.8628	7.12264	6.10131
	16.0899	21.9191	10.2343	8.58588	7.62836
	8.36744	8.85274	27.8398	8.82369	12.1363
	8.13168	15.8575	18.1452	9.57768	11.6371
	19.0731	16.4584	22.336	8.62061	13.0303
	11.093	9.00073	13.5155	9.1801	13.2952
	12.1381	15.7536		9.3328	5.51344
	9.21845	27.1739		11.8393	8.0014
	8.00277	10.3334		8.43778	8.58406
	9.52282	9.92679		11.4834	8.3813
	8.13246			12.0808	8.57987
	19.334			12.0598	8.90817
	9.27953			6.66569	17.9051
					7.55906
					6.80808
					8.04539
2	5.62981	8.15024	5.89107	6.55326	18.0541
	8.37644	12.8339	4.27195	6.59395	4.18774
	40.2374	11.1983	6.48466	5.84696	4.9906
	4.50108	19.9373	3.82785	9.52268	4.16897
	5.73342	22.2073	6.25798	6.18168	8.0223
	6.49027	17.1831	9.22113	7.35198	41.3665
	8.00502	26.2755	8.71296	17.6156	46.1112
	34.5106	18.0601	9.663	14.7975	8.94808
	7.41757	22.6677	12.891	21.848	12.3241
	5.87889	19.6046	4.23054	26.6337	6.15916
	5.95085	10.2121	5.31415	17.7305	6.57163
	7.59542	13.714	6.275	22.9811	8.33733
	5.85614	8.98078	6.10376	14.697	4.56499
	11.589	9.51739	5.89157	22.196	6.18771
	6.40154	8.10821	6.30447	13.9325	4.99767
	6.87782	11.7838	5.23619	13.2644	15.4901
	6.6517	9.03993	5.32309	11.554	4.12417
	42.8065	9.35144	6.06891	9.18643	5.44989
	6.39522	8.5355	7.38557	11.0061	4.97248
	8.28781	8.90505	10.0242	10.2011	4.83953
	4.41987	7.41505	7.43366	7.9434	4.35717
	9.09752	9.22917	5.93023	10.4797	4.57211
	7.36233	7.17921	5.67166	8.95067	4.52233
	11.3237	10.9902	36.5478	8.65809	3.02232
	6.39812	9.33013	3.74913	10.5622	4.43472
	36.3097	8.46923	4.92441	10.2588	6.50764
	5.26533	7.19004	7.63533	12.8528	6.11631
	9.07064	9.37541	6.91365	7.46756	6.23976
	6.95439	7.39987		9.62425	33.1132
	4.96159	11.4982		9.65586	3.98017
		9.55324		7.7598	4.58283
		8.05129		9.80833
		6.59556		11.8875
		8.0716
		9.41546
		9.61726
		9.57558
		10.6211
		6.81334
		7.80596
3	7.5998	6.59427	4.34983	3.81076	3.60567
	5.04571	6.65735	3.83817	6.43356	4.08529
	7.63335	5.51846	4.74706	5.5977	2.80379
	5.60955	7.40772	4.45583	5.44355	4.55156
	10.0686	7.14834	6.38767	8.29642	5.90426
	6.35391	8.30734	4.36213	5.37555	4.34786
	6.35923	5.83594	3.91007	5.06034	6.26743
	5.96614	7.12243	6.63566	5.16032	4.09787
	5.8001	7.99687	4.57439	5.07618	8.47763
	6.9056	6.88165	11.2398	3.95188	2.38853
	4.9288	6.24482	3.92815	7.14554	2.83193
	7.41945	6.48568	5.46707	4.13733	2.52109
	4.93376	5.08909	3.85442	3.32326	4.75282
	7.11314	5.69851	4.70767	3.19982	5.14141
	7.22443	4.89431	4.3443	4.13438	4.6727
	5.58651	5.31461	5.75697	4.24173	5.11786
	7.35845	5.06578	6.02685	5.27691	5.24666
	5.47862	6.94151	3.69966	6.89883	5.1924
	7.22692	4.72227		3.33984	3.84786
	5.96466	5.51412		13.1151	5.14033
	5.67381	4.81295		6.31272	2.64292
	8.80599	5.06928		5.97673	6.06608
	5.62871	4.69362		4.95758	4.37218
	5.46015	6.90017		5.71772	4.98316
	7.70574	4.06644		2.77017	4.4006
	5.21497	5.77447		3.38573	5.94045
	5.25986	5.53981			5.53932
		3.29806			6.08782
4	9.75102	6.5468	2.90111	3.07229	4.81682
	4.12838	22.8928	7.13114	14.5567	14.4922
	3.95435	9.14682	14.2864	5.23107	3.90979
	2.55629	14.8152	4.07934	18.4411	3.72441
	24.9097	28.1422	3.56979	4.20893	5.74707
	3.58055	6.76726	3.96135	14.6906	8.39608
	5.13921	7.74693	5.73187	4.04597	4.36527
	3.363	9.18239	5.84747	4.18292	10.1125
	3.53137	7.1698	3.47538	4.97546	28.9764
	21.6767	9.58514	10.6654	6.33981	3.74038
	7.00313	8.35964	6.66311	10.2273	8.14808
	7.32609	8.24717	3.61297	4.70371	2.04934
	12.8029	9.20135	11.0397	11.7569	22.6749
	13.2058	7.02288	7.82744	6.95924	7.98478
	6.74237	5.36216	7.61204	11.434	2.13915
	5.57282	82.7907	7.33639	4.35137	3.14119
	2.97857	11.0297	31.7201	8.15605	5.0329
	41.027	12.9071	1.82768	4.77073	9.0324
	23.8271	8.20776	12.6546	19.9273	8.23672
	6.35701	6.68808	13.2507	19.2713	17.7135
	48.4616	10.5583	15.419	4.10348	17.6393
	3.15262	42.4422	17.7478		9.60384
	13.1277	24.1467	3.22679		3.6053
	9.14647	5.55847	3.23683		24.3649
	18.8739	12.2334	5.66831		8.34112
		8.91092	20.656		7.78674
		18.3695			2.95516
		6.79807			5.19166
		6.12413			5.59888
		6.60636
		12.7347
		7.13572
		3.806
		4.83627
		35.2449
		3.10394
		8.55851
		9.12738
		7.16006
		6.27168
5	6.20004	4.57228	5.93554	5.67492	6.59866
	17.1404	7.29497	5.07181	5.18878	6.19349
	2.9835	5.81711	7.80625	6.54772	7.5601
	3.896	10.4058	6.89137	6.23899	5.13045
	8.7885	7.66589	6.64132	9.62763	5.29591
	3.17201	8.27986	5.72888	7.4184	18.187
	3.69601	7.15228	5.57986	8.0633	3.98438
	8.85243	6.2863	5.18251	9.09815	6.11481
	3.75993	7.01706	5.95191	6.43182	6.70444
	4.07768	7.22867	5.68866	7.21102	6.11556
	5.18838	6.75495	4.54609	8.52735	5.81668
	5.07071	5.51597	4.98815	7.19352	5.45437
	6.53684	5.28284	5.77129	8.08339	6.08927
	4.1845	5.25836	5.75402	5.97134	51.4773
	2.55902	5.21433	6.29974	7.65483	4.60234
	5.57077	4.22143	40.6177	6.06996	5.63638
	4.649	4.49697	4.85152	6.27726	6.23106
	3.86186	3.68486	7.45151	7.13662	7.51103
	15.5259	3.53044	7.76685	5.18014	6.77655
	5.05376	4.18541	4.65806	6.94367	7.53089
	4.10469	2.61682	8.47471	6.11656	6.4193
		6.30484	5.73923	6.48868	8.42697
		3.51012	7.15333	5.76985	15.2635
		5.16132	7.76771	5.01683	4.77583
		5.06971	6.18932		7.25728
					6.37802

## Sheet: Fig4-raw-i
	pF mutants
burst/min	CTL	10-10	WO	14-14	WO
1	5.59458	5.47065	5.75663	5.91118	6.25034
2	4.95976	3.8642	5.57695	5.84209	3.5934
3	2.85601	2.73602	3.62764	2.46795	3.62764
4	4.53651	4.47924	4.08802	4.33503	2.95361
5	4.29165	3.25334	4.10748	5.34922	4.15192
6	4.3359	4.34094	3.25536	4.39783	4.44413
7	9.4561	11.5349	6.70563	6.18361	5.50316
8	8.01403	8.08648	6.86104	7.40669	5.029
Mean	5.50557	5.47073	4.99735	5.2367	4.44415
SD	1.637	2.16999	1.22772	1.12732	0.862512
N=
8
1	4.43743	5.15331	5.29007	5.75417	5.55777
	5.82669	5.35735	5.56602	5.94995	6.0551
	5.35146	5.28503	6.27579	5.96007	6.55978
	3.73614	5.2149	5.32741	5.49136	5.74396
	5.35901	5.4888	5.45777	6.67009	6.12542
	5.28662	5.835	5.18782	6.83826	6.05724
	4.54966	5.292	5.62393	6.63637	6.87608
	4.14668	6.06049	5.88683	5.02643	5.76837
	5.21798	5.09511	5.91914	5.08628	6.32471
	5.46715	5.2337	6.30912	5.69886	6.44043
	4.70422	5.28998	6.16519		6.61628
	5.345	5.8927	5.96641		6.62401
	4.90592	5.89408	4.97329		6.02367
	5.34902	5.86106	7.45934		6.38767
	5.90377	5.1063	5.48782		5.98596
	5.14776		5.98101		5.63279
	15.5992		5.87717		7.30171
	4.36869		4.96194		6.43825
			5.65989		6.4652
					6.01101
					5.16519
					6.03083
					6.35494
					6.99652
					6.71554
2	5.91451	2.83018	5.29007	5.91914	4.2103	(WO 10-10)
	3.44367	5.52234	5.56602	6.30912	1.42879
	3.5895	2.72366	6.27579	6.16519	9.74887
	7.63034	4.35422	5.32741	5.96641	4.00939
	3.24093	3.89061	5.45777	4.97329	3.23711
	4.5528		5.18782	7.45934	2.5212
	6.20636		5.62393	5.48782	3.28523
	3.08079		5.88683	5.98101	3.58917
	4.74699			5.87717	3.70563
	4.67028			4.96194	3.9666
	4.9625			5.65989	2.98972
	6.34675			5.54245	1.64677
	5.20359			5.78988	3.33954
	3.93337			5.18189	1.89879
	5.9129			5.32139	6.70691
	8.40962			6.16494	3.35589
	3.85928			6.89106	1.99254
	4.41034			6.41482	4.07978
	4.68781			4.91294	2.69193
	4.99467			5.75417	3.46385
	5.0165			5.94995
	5.3778
	3.8832
3	2.48822	1.0873	3.32137	2.7653	3.32137	8-8 12-12
	1.40146	1.33528	5.00213	3.41398	5.00213
	3.74651	1.44254	0.714502	3.93946	0.714502
	0.94066	2.44215	3.67009	3.53665	3.67009
	2.50382	4.45203	4.74421	1.0873	4.74421
	1.15048	1.22838	1.91919	1.33528	1.91919
	3.68146	1.50443	3.30709	1.44254	3.30709
	2.69498	3.73297	4.85813	2.44215	4.85813
	2.74558	3.80186	3.41965	4.45203	3.41965
	4.32328	2.29167	3.18323	1.22838	3.18323
	1.77712	4.1597	5.61012	1.50443	5.61012
	5.59167	1.21523	4.99958		4.99958
	4.27716	3.60322	4.52134		4.52134
	2.1172	2.39088	2.54371		2.54371
	2.94688	2.70296	6.05873		6.05873
	1.859	4.76663	2.984		2.984
	3.83937	3.91933	4.45414		4.45414
	2.7653	2.42695	2.62657		2.62657
	3.41398	1.55475	4.34008		4.34008
		4.80416	2.79981		2.79981
		2.59393	1.08707		1.08707
			3.64328		3.64328
4	4.72463	4.94517	4.81657	5.16817	4.18818
	4.6717	4.91567	4.20483	2.2821	2.03328
	5.04566	4.57231	1.94283	4.75388	2.03538
	4.1504	4.98184	5.10165	4.68439	2.69479
	2.89659	2.32561	2.72436	4.1999	3.86144
	4.37876	3.89948	5.25686	4.69045	4.18072
	2.88572	5.04106	4.42537	5.32951	3.11651
	5.23407	4.21963	4.54076	5.33615	3.18334
	4.91444	4.51742	4.28259	4.84349	2.27923
	5.93302	4.51972	3.32581	4.67426	2.74838
	5.77164	3.83278	5.48586	1.72299	4.6094
	5.52598	3.52884	4.71087		0.515205
	3.74181	5.32425	2.90613		3.11165
	4.0452	5.59803	4.0137		3.69822
	4.29701	4.96676	3.87115		2.04842
	4.54764		3.6513
	4.8967		2.92199
	3.50782		3.2221
	2.75235		5.16569
	5.64922		5.18993
	5.06853
	5.16432
5	3.1318	1.81616	4.02549	6.15821	8.3878
	5.30872	2.32727	4.43944	3.24853	7.65639
	4.86169	3.16489	6.23947	4.56518	5.21171
	2.21252	2.4312	2.54118	7.81037	3.83422
	7.49682	5.76804	4.4466	2.32731	3.47596
	7.07693	4.01251	5.72981	3.30462	3.70081
	3.08082		2.45665	5.31157	1.56397
	3.28906		4.6052	8.32975	4.43865
	4.38693		5.88868	8.53	2.39146
	4.10756		2.87949	5.18961	3.16164
	4.86291		1.9303	4.06621	1.81173
	3.17054				1.93386
	4.33582				6.28873
	1.95863				2.21503
	3.01088				6.20688
	6.37481
6	4.07574	4.76576	3.21197	4.35282	4.47739
	4.1117	3.08561	2.62672	2.75279	4.21369
	3.59204	4.22764	2.22521	5.38843	3.65002
	4.09761	3.99593	2.79397	4.43354	5.18374
	4.49934	4.55037	3.82297	4.56489	3.94778
	4.1047	4.63329	2.46015	4.42007	4.17461
	4.61226	3.51364	1.33658	4.82497	4.34388
	3.96795	5.23496	3.18059	4.23435	4.36587
	4.21152	5.06125	2.88348	4.6086	4.11679
	4.33747		2.28307		5.21
	4.11801		4.69219		4.91993
	4.29178		5.15938		5.02679
	4.2739		3.05943		4.86865
	4.46515		3.50451		3.71871
	4.78854		5.59024
	4.80962
	4.34808
	5.06455
	5.09255
	5.72432
	5.74377
	4.6372
	3.45064
	3.80141
	4.42665
	3.7208
	3.3778
	3.66022
7	7.28465	9.41536	6.5047	0.900708	7.23615
	6.73061	5.46987	8.11162	5.37806	2.66556
	5.1955	9.63483	11.0366	6.87526	4.63761
	7.75008	9.01184	9.49607	3.63253	4.02235
	7.26177	8.62708	5.48587	2.27936	7.64585
	7.49687	15.0499	6.68837	4.50222	3.79558
	7.87355	4.77669	4.50974	4.81548	3.52843
	7.22178	44.5486	2.70543	8.90356	9.55186
	6.36993	9.25225	7.05671	18.7361	2.51636
	5.20134	7.55153	7.53513	5.81279	8.07103
	12.8517	9.92843	7.37263		6.86401
	6.419	10.4741	9.52034
	11.2875	8.95456	6.11789
	4.80119	9.57024	7.51785
	8.53546	8.90757	8.34823
	5.00494	7.18375	8.50244
	6.42137	10.6095	2.85055
	11.6291	19.898	5.90621
	4.56806	10.2998	8.66395
	8.54024		8.30824
	12.5544		5.296
	9.59976		6.10666
	21.3954		6.58122
	10.2707		9.73757
	7.19705		7.48732
	36.3967		1.80174
			4.38187
			5.39031
			4.77777
			6.51243
			7.56316
8	7.78478	5.38656	6.85851	8.88099	6.65449
	5.63483	6.41293	6.7954	9.26578	3.95886
	5.29855	13.5548	5.88934	6.75524	4.44953
	8.0813	5.84197	8.18783	7.10727	6.43391
	10.8779	7.43552	7.29505	7.1656	7.78302
	6.05486	14.2408	6.78906	6.88668	5.60469
	7.15227	6.22138	6.82625	7.64684	4.5692
	11.4004	6.14135	7.54546	6.26342	5.26912
	6.59979	13.0812	6.68747	6.6969	7.41275
	6.10603	6.05262	7.17231	7.64423	3.8189
	11.2583	10.8098	5.42363	7.64051	3.51372
	5.07106	6.44646	4.81284	6.48395	3.43882
	13.7503	7.34254	5.47001	7.09949	4.36387
	9.25468	8.51588	7.05878	5.94615	4.18841
	7.37831	8.0987	8.55457	7.15467	3.71953
	8.46847	6.38179	4.80238	9.52334	5.48089
	5.95678	7.10359	7.39353	6.10473	5.24886
	7.92006	6.89398	8.61127	6.31151	4.00258
	7.64015	5.92041	7.03145	6.39974	4.46182
	6.79729	4.6129	6.67111	11.2527	4.61399
	8.01689	7.0074	6.88046	5.91552	4.64619
	8.81207	6.70925	6.3353	7.09818	3.3398
	6.53915	6.29195	6.60375	7.41267	4.6829
	12.7763	15.5335	7.03177	7.11522	6.95103
	7.58932	7.63985	6.54307	10.8402	7.11807
	6.85777	6.70372	7.15768	6.13391
	6.16874	10.2464	7.05235	7.3841
	8.61444	5.75923	5.01695	8.02823
	7.17807	6.22532	10.4727	6.64204
	9.89283	16.4553		8.60562
	7.48353	6.2319		6.53857
	9.89936	6.47075		8.31947
	5.76991	5.93435		6.42587
	14.6568	9.47474		7.13824
	8.5163	12.1954
	6.11266	5.73916
	5.45427
	5.70853

## Sheet: FigS9-raw-c
	Intact preparation					After cervical transection
burst/min	CTL	10-10	WO	14-14	WO	CTL	14-14
1	6.37747	7.29556	6.8953	7.94902	7.24628	6.32309	6.2702
2	2.72268	5.18725	3.29477	6.94347	3.05728	3.38636	2.95924
3	3.97502	6.26657	3.88764	5.89652	4.93257	5.43514	5.69793
Mean	4.35839	6.24979	4.69257	6.92967	5.07871	5.0482	4.97579
SD	1.34605	0.708363	1.46849	0.688768	1.44505	1.10789	1.34437
N=
3
1	6.65713	6.80951	4.86881	7.89795	6.59091	7.03651	4.17411
	6.6457	10.0805	6.6946	6.9027	6.35701	7.40508	4.28219
	5.90232	8.08816	3.84268	7.19325	5.2632	7.64638	8.67973
	5.96025	5.91485	6.20941	3.8144	6.40164	7.6075	8.34764
	4.88327	7.47133	7.14069	7.4025	8.22244	6.39464	4.35433
	7.21327	3.29193	7.12517	7.5416	8.59557	6.38227	4.66119
	3.98006	7.137	6.93365	7.40741	7.78705	4.53465	4.19681
	6.93297	8.17378	5.13778	8.21904	6.81296	8.35952	5.40002
	9.22226	7.17986	6.49193	8.20464	7.5428	4.1853	8.21004
		7.97675	7.08416	10.7301	8.07858	7.91041	2.67409
		6.36025	6.69348	7.60249	7.44597	7.48205	4.0644
		8.038	7.0636	8.86545	6.96973	7.69659	8.21981
		8.32032	7.18373	7.93084	7.59238	7.07581	7.85527
			7.59206	8.64721	7.78772	2.50143	8.58523
			7.69565	7.79911		6.84912	8.21735
			7.1455	8.39337		2.79326	4.11075
			8.56445	10.5483		3.70759	7.38098
			6.824	7.98201		1.77197	7.7049
			6.36176			7.69161	8.01489
			8.36658			7.04755
			10.626			7.3013
			6.27782			7.64599
			6.12995			2.38137
			6.4979			8.74456
			7.0753			8.07435
			7.89516			6.72076
			6.65137			7.7758
2	1.92069	1.14489	1.30927	6.09775	4.48846	2.96152	1.41903
	1.69701	4.20308	3.37256	3.08368	2.2325	2.45019	1.29411
	4.08686	2.5663	3.1052	13.6325	3.13009	1.92862	7.08079
	2.52933	3.31868	2.736	4.39553	3.16358	3.92352	1.8472
	3.36843	6.41043	1.85576	7.26164	4.80935	5.35888	2.24179
	2.02627	6.47441	2.40862	8.5926	1.52737	4.84636	3.83336
	1.69934	6.63485	4.67339	7.36191	4.28869	1.34799	2.99837
	2.45277	7.87314	3.15645	6.80832	2.6905	5.0705
	2.59932	6.4869	3.97486	7.41923	2.97519	3.12396
	1.33034	5.32186	3.76059	6.24177	1.98196	2.85206
	6.62215	5.59679	3.38717	7.00341	2.48786
	2.33969	5.24338	5.79733	6.24799	1.09787
		5.64356		6.1188	4.22032
		5.70319			3.57178
					4.24103
					2.03182
					2.99634
					2.17927
					1.92807
					3.99879
					1.46202
					4.62854
					2.95507
					4.28834
3	3.89891	4.16896	3.08582	3.72129	3.65171	5.35954	5.83626
	2.66407	6.2237	3.12849	4.77564	2.67468	4.68152	6.1724
	4.4098	4.83987	3.81967	4.13331	4.86952	4.3178	5.94757
	4.63859	6.92456	3.03738	4.77481	3.37635	4.68324	5.34533
	1.87812	5.13597	3.25608	4.59978	4.52022	5.43178	6.42508
	3.85536	8.86328	3.5975	6.79148	3.37169	5.89759	6.47813
	4.70338	5.63802	6.93633	5.31766	4.63779	4.74141	5.05948
	3.62191	5.68096	2.85092	6.5305	3.20913	6.4093	5.57232
	4.24726	6.33714	2.98214	8.1436	5.48168	6.95778	5.3587
	4.06471	4.83401	4.50693	7.74378	6.41509	5.56491	4.31783
	4.60715	6.95274	4.22644	7.85556	3.13982	4.87857	5.71818
	4.21782	7.72636	2.89959	8.02193	5.46264	6.25778	5.64957
	4.44014	6.2781	4.53301	6.45478	4.49893	5.77487	4.54048
	3.89307	6.71249	3.83861	7.82785	9.18744	5.11287	5.89149
	3.93926	7.68243	3.94001	7.97077	8.5054	5.47023	7.87935
	4.52073		5.5633	7.99028	5.29068	7.4366	4.75219
				7.2852	6.04181	4.94179	5.97704
				7.41599	4.45163	3.30098	5.64143
				6.79458		6.04918
				5.79374
				5.21192
				7.46547
				4.89082
				4.27044
				5.29103
				5.14125
				4.9852
				3.75201
				4.92629
				6.42906
				2.74288
				3.63963

## Sheet: FigS9-raw-f
	Optogenetics
burst/min	CTL	Light	WO
1	5.98559	7.23323	6.59599
2	14.0719	28.1984	12.9929
3	7.89231	10.6186	6.95827
4	5.40542	12.2543	5.52458
5	6.72088	9.41322	5.98692
6	3.57852	6.99526	3.21881
Mean	7.27577	12.4522	6.87958
SD	2.47088	5.24873	2.06401
N=
6
1	4.9021	6.16697	5.99919
	4.65199	5.71325	7.31369
	6.6653	6.50996	5.96983
	6.35886	7.28053	6.38014
	7.16529	7.58438	6.16123
	4.82834	7.45591	6.27668
	5.99919	7.30318	7.58917
	7.31369	7.64506	7.07798
		8.7745
		7.89859
2	8.55626	42.0997	11.1997
	9.34793	29.405	9.44631
	10.361	26.4703	20.5561
	15.6781	11.7876	7.86822
	20.246	18.698	9.33162
	13.2022	47.8833	11.6554
	19.0961	24.0644	20.8932
	16.0874	46.6872
		27.416
		32.623
		27.5817
		24.8524
		17.7081
		20.9958
		37.7492
		15.1519
3	5.60312	12.1863	6.3474
	6.45276	18.4523	6.63721
	12.1014	8.82801	7.54723
	4.12309	10.473	5.64998
	9.92859	8.52138	9.86416
	17.5919	7.89415	6.40559
	6.44936	10.3286	7.20277
	5.60142	7.14549	4.84227
	5.96194	10.3812	5.00652
	5.10945	10.2576	11.6501
		10.8756	5.38772
		14.0491
		12.1255
		6.74565
		7.86486
		13.7695
4	5.01769	6.15049	4.2167
	3.05094	20.531	3.89797
	6.41362	7.06443	5.06433
	5.57383	7.20431	5.56037
	4.85203	6.85589	6.25674
	5.39377	18.0037	5.49783
	8.18687	6.60957	4.94796
	4.96648	28.9366	10.2431
	5.36556	6.83323	4.75856
	5.23346	7.82141	4.79718
		6.85509	5.52957
		7.97806
		45.9693
		8.82341
		7.17154
		10.1424
		7.57695
		14.093
		13.1071
		10.2846
		15.6928
		8.26325
		9.88168
5	4.06371	19.7291	7.37395
	9.10277	7.35785	4.04589
	14.4725	6.42963	6.61854
	8.30375	18.4454	5.36004
	4.91737	8.50905	6.09524
	5.79229	9.24499	11.301
	4.85203	9.95902	6.09892
	5.39377	9.21022	4.31799
	8.18687	8.68142	5.85823
	4.96648	10.9889	4.05229
	5.36556	8.18945	4.37222
	5.23346	8.08105	6.34867
		9.23294
		9.11183
		7.52042
		7.37429
		9.48214
		6.68915
		6.73339
		7.29406
6	3.13352	4.90075	4.35043
	3.2838	9.30354	2.58227
	4.27209	4.88676	4.6145
	3.53483	4.13609	2.49694
	3.66835	4.58979	2.04993
		8.18945
		8.08105
		9.23294
		9.11183
		7.52042
