# Supplementary material for: Upregulation of breathing rate during running exercise by central locomotor circuits in mice
Source: Nat Commun. 2023 May 22;14:2939. doi: 10.1038/s41467-023-38583-6 (PMC10203288; doi:10.1038/s41467-023-38583-6)
Supplement: Supplementary file 3 — Source Data [file 41467_2023_38583_MOESM3_ESM.zip › Fig6-d,f_FigS11-b,d,e.xlsx]

## Sheet: Fig6-panel-d
	REST Dreadd-injected CNO-administered
			FREQ					Ti					Te					AMPL % CTL					AMPL			-1h						0h					+2h					+3h					+5h
Animal		CTL	CNO	REC			CTL	CNO	REC			CTL	CNO	REC			CTL	CNO	REC			CTL	CNO	REC
1		3.3558	3.43252	3.60971			73.0947	93.7806	85.2737			235.845	206.325	202.974			100	72.2884	75.6561			75.5528	54.6159	57.1603
2		4.07827	3.31323	3.24727			66.429	88.6147	72.7353			183.973	218.4	240.424			100	71.0574	179.491			54.7074	38.8736	98.1951			Ampl	Freq	Ti	Te	Ampl	Ampl	Freq	Ti	Te	Ampl	Ampl	Freq	Ti	Te	Ampl	Ampl	Freq	Ti	Te	Ampl	Ampl	Freq	Ti
3		4.3291	3.65109	3.65554			73.3905	72.7376	83.545			172.002	205.873	187.28			100	62.4686	80.4121			182.831	114.212	147.019
MEAN		3.92106	3.46561	3.50417			70.9714	85.0443	80.518			197.273	210.199	210.226			100	68.6048	111.853			104.364	69.2339	100.791
SD		0.505335	0.171344	0.223662			3.93661	10.9664	6.79521			33.9356	7.10573	27.3039			0	5.34959	58.6246			68.7495	39.7397	44.9854
Variation C		0.128877	0.0494411	0.0638273			0.0554676	0.12895	0.0843937			0.172023	0.0338047	0.129879			0	0.0779769	0.524121			0.658749	0.573992	0.446322		1
			FREQ					Ti					Te					AMPL									0.073049	2.65604	85.8	276.6	73.049	0.079475	2.67666	56.8	303	79.475	0.082199	3.13972	83.2	239.6	82.199	0.0562658	4.20521	134.3	158.9	56.2658	0.0791146	4.67508	95.8
	-1h	0h	+2h	+3h	+5h	-1h	0h	+2h	+3h	+5h	-1h	0h	+2h	+3h	+5h	-1h	0h	+2h	+3h	+5h		Male	Female				0.110213	3.42935	69.5	249.9	110.213	0.0624419	3.05157	62.6	278.2	62.4419	0.088712	3.00933	79.5	237.1	88.712	0.0336635	2.86287	195.6	215.7	33.6635	0.0595776	3.78788	108.5
MEAN	3.67975	4.16237	3.45134	3.47989	3.50417	72.3413	69.6015	84.7675	85.321	80.518	214.579	179.968	213.079	207.319	210.226	104.957	103.771	70.6148	67.853	100.791		1	2				0.14083	3.03398	59.2	270.7	140.83	0.065708	3.59195	55.4	208.3	65.708	0.105856	3.98089	83.2	195.5	105.856	0.0389529	3.61402	69.7	235.1	38.9529	0.0377746	3.75799	74.1
1	3.17212	3.53949	3.52002	3.34502	3.60971	69.3	76.8895	100.028	87.5333	85.2737	257.147	214.542	193.706	218.944	202.974	78.8067	72.2988	63.0874	46.1444	57.1603							0.035206	2.84738	59.2	284	35.206	0.0821809	3.51124	87.4	183.5	82.1809	0.077869	3.19795	87	203.1	77.869	0.0441829	3.26691	87.8	188.6	44.1829	0.0397306	3.57271	74.1
2	3.92861	4.22792	3.20398	3.42248	3.24727	61.7762	71.0818	85.5471	91.6824	72.7353	201.429	166.518	233.676	203.124	240.424	67.9325	41.4823	39.5092	38.238	98.1951							0.077211	3.06654	71	261.8	77.211	0.0627629	4.24088	67	196.7	62.7629	0.110974	3.98883	87	182.9	110.974	0.0594719	4.66418	133	117.5	59.4719	0.0964126	3.84024	89.4
3	3.93852	4.71968	3.63001	3.67217	3.65554	85.9476	60.8333	68.7278	76.7474	83.545	185.162	158.843	211.856	199.889	187.28	168.13	197.532	109.248	119.177	147.019							0.092444	3.7161	66.6	189.5	92.444	0.048561	3.43053	109.3	167.5	48.561	0.107039	3.73413	95.9	195	107.039	0.0376879	3.27869	102	193.7	37.6879	0.0882846	4.27533	86.8
SD	0.439652	0.592819	0.221162	0.170961	0.223662	12.3694	8.12978	15.6646	7.70936	6.79521	37.7514	30.1872	20.0135	10.1968	27.3039	54.9797	82.6486	35.4735	44.623	44.9854											0	0.0696319	3.92311	75.7	178.4	69.6319					0					0	0.111296	3.63504	97
																															0					0					0					0
1	2.65604	2.67666	3.13972	4.20521	4.67508	85.8	56.8	83.2	134.3	95.8	276.6	303	239.6	158.9	158.3	73.049	79.475	82.199	56.2658	79.1146																0					0					0
	3.42935	3.05157	3.00933	2.86287	3.78788	69.5	62.6	79.5	195.6	108.5	249.9	278.2	237.1	215.7	166	110.213	62.4419	88.712	33.6635	59.5776							0.095687	2.97796	60.3	289.9	95.687	0.116113	4.3535	76.9	127.4	116.113	0.03248	3.04507	108	173.6	32.48	0.0548517	2.62605	70.4	280.3	54.8517	0.0445763	3.04785	95.5
	3.03398	3.59195	3.98089	3.61402	3.75799	59.2	55.4	83.2	69.7	74.1	270.7	208.3	195.5	235.1	189	140.83	65.708	105.856	38.9529	37.7746							0.060474	2.97442	99.6	200.7	60.474	0.084344	3.57782	53	245.9	84.344	0.034248	3.78215	79.7	226.3	34.248	0.0423707	2.91206	61.8	276	42.3707	0.0338883	2.88517	74.1
	2.84738	3.51124	3.19795	3.26691	3.57271	59.2	87.4	87	87.8	74.1	284	183.5	203.1	188.6	186.4	35.206	82.1809	77.869	44.1829	39.7306							0.097706	4.19463	71	179	97.706	0.102897	3.52983	83.2	194.2	102.897	0.078457	3.23311	95.5	255.8	78.457	0.0757337	3.12305	74.8	255.9	75.7337	0.0339993	3.55998	80.4
	3.06654	4.24088	3.98883	4.66418	3.84024	71	67	87	133	89.4	261.8	196.7	182.9	117.5	177.5	77.211	62.7629	110.974	59.4719	96.4126							0.111297	4.40141	66	186.4	111.297	0.083939	4.6729	71.9	145	83.939	0.042861	3.08833	110.6	217.3	42.861	0.0389577	3.8373	61.8	211.3	38.9577	0.122451	3.7037	76.6
	3.7161	3.43053	3.73413	3.27869	4.27533	66.6	109.3	95.9	102	86.8	189.5	167.5	195	193.7	164.7	92.444	48.561	107.039	37.6879	88.2846							0.112314	4.06173	65.1	171.6	112.314	0.041517	3.53232	94.6	164	41.517	0.029556	3.07031	77.2	210.9	29.556	0.0800317	3.87296	64.7	197	80.0317	0.0451177	4.37828	71.6
	0	3.92311	0	0	3.63504	0	75.7	0	0	97	0	178.4	0	0	172.4	0	69.6319	0	0	111.296							0.069934	3.16656	72.5	249.9	69.934	0.105329	4.67072	95.9	143.8	105.329	0.035163	4.12201	93.9	180	35.163	0.0434346	3.2352	69	215.7	43.4346	0.0455071	3.7594	82.9
	0	0	0	0	0	0	0	0	0	0	0	0	0	0	0	0	0	0	0	0											0	0.074153	4.16493	113.5	126.1	74.153					0					0
	0	0	0	0	0	0	0	0	0	0	0	0	0	0	0	0	0	0	0	0											0					0					0					0
	2.97796	4.3535	3.04507	2.62605	3.04785	60.3	76.9	108	70.4	95.5	289.9	127.4	173.6	280.3	208.6	95.687	116.113	32.48	54.8517	44.5763											0					0					0					0
	2.97442	3.57782	3.78215	2.91206	2.88517	99.6	53	79.7	61.8	74.1	200.7	245.9	226.3	276	242.5	60.474	84.344	34.248	42.3707	33.8883							0.053327	2.80585	73.5	266.9	53.327	0.058736	2.31428	55.3	364.2	58.736	0.036687	4.06009	87.3	162	36.687	0.0642655	2.74198	77.6	266	64.2655	0.0388079	2.35961	104.4
	4.19463	3.52983	3.23311	3.12305	3.55998	71	83.2	95.5	74.8	80.4	179	194.2	255.8	255.9	223.6	97.706	102.897	78.457	75.7337	33.9993							0.030253	3.08739	63.9	286.1	30.253	0.118445	2.95508	55.3	262.5	118.445	0.0780604	2.80191	123.5	183.9	78.0604	0.0432525	2.82406	77.6	258.8	43.2525	0.0402913	2.48385	87.5
	4.40141	4.6729	3.08833	3.8373	3.7037	66	71.9	110.6	61.8	76.6	186.4	145	217.3	211.3	197.3	111.297	83.939	42.861	38.9577	122.451							0.059709	2.22272	49.5	359.6	59.709	0.0349111	2.76091	78.5	323	34.9111	0.0362374	4.17711	114.5	135	36.2374	0.0293205	3.02939	89.1	245.8	29.3205	0.0153599	3.35459	102.7
	4.06173	3.53232	3.07031	3.87296	4.37828	65.1	94.6	77.2	64.7	71.6	171.6	164	210.9	197	179.7	112.314	41.517	29.556	80.0317	45.1177							0.076932	2.85142	78.3	284.5	76.932	0.0445591	3.05064	81.1	226.5	44.5591	0.0543344	3.82849	150.5	153	54.3344	0.030933	3.03306	67.6	254.5	30.933	0.0495139	4.29185	72.4
	3.16656	4.67072	4.12201	3.2352	3.7594	72.5	95.9	93.9	69	82.9	249.9	143.8	180	215.7	183.4	69.934	105.329	35.163	43.4346	45.5071							0.043128	2.43249	67.1	364.4	43.128	0.0379731	3.24149	87.5	238.1	37.9731	0.0666541	2.94291	117	178.8	66.6541	0.0413117	3.38983	71.9	227.2	41.3117	0.0329889	3.93081	65.6
	0	4.16493	0	0	0	0	113.5	0	0	0	0	126.1	0	0	0	0	74.153	0	0	0											0					0	0.0381851	4.158	127	156.9	38.1851	0.0159107	6.03866	66.9	143	15.9107	0.0713539	3.28516	80.8
	0	0	0	0	0	0	0	0	0	0	0	0	0	0	0	0	0	0	0	0											0					0					0					0
	0	0	0	0	0	0	0	0	0	0	0	0	0	0	0	0	0	0	0	0											0					0					0					0
	2.80585	2.31428	4.06009	2.74198	2.35961	73.5	55.3	87.3	77.6	104.4	266.9	364.2	162	266	314.7	53.327	58.736	36.687	64.2655	38.8079											0					0					0					0
	3.08739	2.95508	2.80191	2.82406	2.48385	63.9	55.3	123.5	77.6	87.5	286.1	262.5	183.9	258.8	291.2	30.253	118.445	78.0604	43.2525	40.2913											0					0					0					0
	2.22272	2.76091	4.17711	3.02939	3.35459	49.5	78.5	114.5	89.1	102.7	359.6	323	135	245.8	195.2	59.709	34.9111	36.2374	29.3205	15.3599											0					0					0					0
	2.85142	3.05064	3.82849	3.03306	4.29185	78.3	81.1	150.5	67.6	72.4	284.5	226.5	153	254.5	171.7	76.932	44.5591	54.3344	30.933	49.5139											0					0					0					0
	2.43249	3.24149	2.94291	3.38983	3.93081	67.1	87.5	117	71.9	65.6	364.4	238.1	178.8	227.2	203.7	43.128	37.9731	66.6541	41.3117	32.9889											0					0					0					0
	0	0	4.158	6.03866	3.28516	0	0	127	66.9	80.8	0	0	156.9	143	230.6	0	0	38.1851	15.9107	71.3539											0					0					0					0
	0	0	0	0	0	0	0	0	0	0	0	0	0	0	0	0	0	0	0	0											0					0					0					0
	0	0	0	0	0	0	0	0	0	0	0	0	0	0	0	0	0	0	0	0											0					0					0					0
	0	0	0	0	0	0	0	0	0	0	0	0	0	0	0	0	0	0	0	0											0					0					0					0
	0	0	0	0	0	0	0	0	0	0	0	0	0	0	0	0	0	0	0	0											0					0					0					0
	0	0	0	0	0	0	0	0	0	0	0	0	0	0	0	0	0	0	0	0											0					0					0					0
	0	0	0	0	0	0	0	0	0	0	0	0	0	0	0	0	0	0	0	0											0					0					0					0
	0	0	0	0	0	0	0	0	0	0	0	0	0	0	0	0	0	0	0	0											0					0					0					0
	0	0	0	0	0	0	0	0	0	0	0	0	0	0	0	0	0	0	0	0											0					0					0					0
	0	0	0	0	0	0	0	0	0	0	0	0	0	0	0	0	0	0	0	0											0					0					0					0
	0	0	0	0	0	0	0	0	0	0	0	0	0	0	0	0	0	0	0	0											0					0					0					0
	0	0	0	0	0	0	0	0	0	0	0	0	0	0	0	0	0	0	0	0											0					0					0					0
	0	0	0	0	0	0	0	0	0	0	0	0	0	0	0	0	0	0	0	0											0					0					0					0
	0	0	0	0	0	0	0	0	0	0	0	0	0	0	0	0	0	0	0	0											0					0					0					0
	0	0	0	0	0	0	0	0	0	0	0	0	0	0	0	0	0	0	0	0											0					0					0					0
	0	0	0	0	0	0	0	0	0	0	0	0	0	0	0	0	0	0	0	0											0					0					0					0
	0	0	0	0	0	0	0	0	0	0	0	0	0	0	0	0	0	0	0	0											0					0					0					0
	0	0	0	0	0	0	0	0	0	0	0	0	0	0	0	0	0	0	0	0											0					0					0					0
	0	0	0	0	0	0	0	0	0	0	0	0	0	0	0	0	0	0	0	0											0					0					0					0
	0	0	0	0	0	0	0	0	0	0	0	0	0	0	0	0	0	0	0	0											0					0					0					0
	0	0	0	0	0	0	0	0	0	0	0	0	0	0	0	0	0	0	0	0											0					0					0					0
	0	0	0	0	0	0	0	0	0	0	0	0	0	0	0	0	0	0	0	0											0					0					0					0
	0	0	0	0	0	0	0	0	0	0	0	0	0	0	0	0	0	0	0	0											0					0					0					0
	0	0	0	0	0	0	0	0	0	0	0	0	0	0	0	0	0	0	0	0											0					0					0					0
	0	0	0	0	0	0	0	0	0	0	0	0	0	0	0	0	0	0	0	0											0					0					0					0
	0	0	0	0	0	0	0	0	0	0	0	0	0	0	0	0	0	0	0	0											0					0					0					0
	0	0	0	0	0	0	0	0	0	0	0	0	0	0	0	0	0	0	0	0											0					0					0					0
	0	0	0	0	0	0	0	0	0	0	0	0	0	0	0	0	0	0	0	0											0					0					0					0
	0	0	0	0	0	0	0	0	0	0	0	0	0	0	0	0	0	0	0	0											0					0					0					0
	0	0	0	0	0	0	0	0	0	0	0	0	0	0	0	0	0	0	0	0											0					0					0					0
	0	0	0	0	0	0	0	0	0	0	0	0	0	0	0	0	0	0	0	0											0					0					0					0
	0	0	0	0	0	0	0	0	0	0	0	0	0	0	0	0	0	0	0	0											0					0					0					0
	0	0	0	0	0	0	0	0	0	0	0	0	0	0	0	0	0	0	0	0											0					0					0					0
	0	0	0	0	0	0	0	0	0	0	0	0	0	0	0	0	0	0	0	0											0					0					0					0
	0	0	0	0	0	0	0	0	0	0	0	0	0	0	0	0	0	0	0	0						2
	0	0	0	Animal	0	0	0	0	0	0	0	0	0	0	0	0	0	0	0	0							0.0571027	4.03388	46.2	204.1	57.1027	0.0400705	3.55492	65.7	187.9	40.0705	0.0359132	3.30687	93.7	185.1	35.9132	0.0419917	3.41181	93.8	193.6	41.9917	0.129091	3.71888	77.9
	0	0	0	1	0	0	0	0	0	0	0	0	0	0	0	0	0	0	0	0							0.0697407	4.77099	47.5	159.2	69.7407	0.0355686	3.6036	82.1	197	35.5686	0.03727	3.58423	73.6	252	37.27	0.0418821	3.77073	87.8	177.7	41.8821	0.086738	3.73548	68.8
	0	0	0	0	0	0	0	0	0	0	0	0	0	0	0	0	0	0	0	0							0.0649708	3.34001	56.5	218.2	64.9708	0.030453	4.51467	78.5	144.1	30.453	0.03545	2.92911	66.9	229.7	35.45	0.0391892	3.85357	91.8	151.7	39.1892	0.074629	3.39676	68.8
	0	0	0	0	0	0	0	0	0	0	0	0	0	0	0	0	0	0	0	0							0.0569238	3.59066	60.3	209.2	56.9238	0.045134	4.08998	69.3	166	45.134	0.0314485	3.6036	80.3	196.3	31.4485	0.0351211	3.61272	111.8	173.7	35.1211	0.136118	3.04139	74.2
	0	0	0	0	0	0	0	0	0	0	0	0	0	0	0	0	0	0	0	0							0.0557646	3.30142	64.2	234.9	55.7646	0.049495	4.39174	74.8	147.8	49.495	0.0324315	2.97796	80.3	249.8	32.4315	0.0404365	3.4965	87.8	197.6	40.4365	0.125859	3.56884	83.3
	0	0	0	0	0	0	0	0	0	0	0	0	0	0	0	0	0	0	0	0							0.093154	6.04961	66.7	106.5	93.154	0.0526161	5.18943	73	151.4	52.6161	0.0437404	3.13972	87	232	43.7404	0.0528442	4.01446	83.8	161.7	52.8442	0.079559	2.63781	74.2
	0	0	0	0	0	0	0	0	0	0	0	0	0	0	0	0	0	0	0	0							0.0540098	3.87447	83.4	202.8	54.0098	0.0451816	3.66838	73	166	45.1816					0					0
2	0	0	0	0	0	0	0	0	0	0	0	0	0	0	0	0	0	0	0	0											0					0					0					0
	4.03388	3.55492	3.30687	3.41181	3.71888	46.2	65.7	93.7	93.8	77.9	204.1	187.9	185.1	193.6	170.2	57.1027	40.0705	35.9132	41.9917	129.091											0					0					0					0
	4.77099	3.6036	3.58423	3.77073	3.73548	47.5	82.1	73.6	87.8	68.8	159.2	197	252	177.7	217.3	69.7407	35.5686	37.27	41.8821	86.738											0					0					0					0
	3.34001	4.51467	2.92911	3.85357	3.39676	56.5	78.5	66.9	91.8	68.8	218.2	144.1	229.7	151.7	210.1	64.9708	30.453	35.45	39.1892	74.629							0.0697417	3.70233	46.2	206.6	69.7417	0.0381259	4.25352	63.9	193.4	38.1259	0.0342411	2.7647	89.2	236.4	34.2411	0.0290229	3.55748	107.8	203.6	29.0229	0.088161	2.84331	76.1
	3.59066	4.08998	3.6036	3.61272	3.04139	60.3	69.3	80.3	111.8	74.2	209.2	166	196.3	173.7	244.5	56.9238	45.134	31.4485	35.1211	136.118							0.0587537	3.45184	55.2	247.7	58.7537	0.0396067	4.07664	73	204.3	39.6067	0.0370242	2.97976	104.8	287.7	37.0242	0.0355582	2.81056	93.8	195.6	35.5582	0.104979	3.00124	73.4
	3.30142	4.39174	2.97796	3.4965	3.56884	64.2	74.8	80.3	87.8	83.3	234.9	147.8	249.8	197.6	215.5	55.7646	49.495	32.4315	40.4365	125.859							0.0615733	3.20411	52.6	237.5	61.5733	0.0391067	3.79219	82.1	144.1	39.1067	0.0354127	2.47525	93.7	307.8	35.4127	0.0368116	3.57782	91.8	187.6	36.8116	0.097224	2.96296	68.8
	6.04961	5.18943	3.13972	4.01446	2.63781	66.7	73	87	83.8	74.2	106.5	151.4	232	161.7	302.4	93.154	52.6161	43.7404	52.8442	79.559							0.059581	4.04858	68	190	59.581	0.0416308	3.58808	67.5	164.2	41.6308	0.0522495	3.34895	89.2	203	52.2495	0.035932	3.51494	87.8	243.5	35.932	0.113918	2.95769	70.6
	3.87447	3.66838	0	0	0	83.4	73	0	0	0	202.8	166	0	0	0	54.0098	45.1816	0	0	0							0.097104	4.21053	46.2	216.9	97.104	0.0436977	5.43478	73	147.8	43.6977	0.0467045	3.53357	84.8	209.7	46.7045	0.0313836	3.22686	91.8	243.5	31.3836	0.084194	3.21027	74.2
	0	0	0	0	0	0	0	0	0	0	0	0	0	0	0	0	0	0	0	0							0.060952	3.95099	42.4	170.7	60.952	0.035887	4.27533	73	158.7	35.887					0	0.0382781	3.06748	79.8	203.6	38.2781
	0	0	0	0	0	0	0	0	0	0	0	0	0	0	0	0	0	0	0	0							0.093514	4.64254	61.4	173.3	93.514	0.0399729	3.85208	67.5	167.9	39.9729					0					0
	0	0	0	0	0	0	0	0	0	0	0	0	0	0	0	0	0	0	0	0											0					0					0					0
	3.70233	4.25352	2.7647	3.55748	2.84331	46.2	63.9	89.2	107.8	76.1	206.6	193.4	236.4	203.6	284.3	69.7417	38.1259	34.2411	29.0229	88.161											0					0					0					0
	3.45184	4.07664	2.97976	2.81056	3.00124	55.2	73	104.8	93.8	73.4	247.7	204.3	287.7	195.6	248.1	58.7537	39.6067	37.0242	35.5582	104.979											0					0					0					0
	3.20411	3.79219	2.47525	3.57782	2.96296	52.6	82.1	93.7	91.8	68.8	237.5	144.1	307.8	187.6	280.7	61.5733	39.1067	35.4127	36.8116	97.224							0.0712286	5.0025	52.6	173.2	71.2286	0.036519	3.79074	63.9	164.2	36.519	0.0347686	2.53679	78.1	263.2	34.7686	0.032021	3.10849	89.8	241.5	32.021	0.083562	3.61143	74.2
	4.04858	3.58808	3.34895	3.51494	2.95769	68	67.5	89.2	87.8	70.6	190	164.2	203	243.5	266.2	59.581	41.6308	52.2495	35.932	113.918							0.0655632	4.12031	68	145	65.5632	0.0495334	4.23193	69.3	178.8	49.5334	0.0401827	3.25414	93.7	254.3	40.1827	0.0521222	3.44944	85.8	201.6	52.1222	0.107595	4.18068	83.3
	4.21053	5.43478	3.53357	3.22686	3.21027	46.2	73	84.8	91.8	74.2	216.9	147.8	209.7	243.5	251.7	97.104	43.6977	46.7045	31.3836	84.194							0.0586166	2.85959	55.2	288.7	58.6166	0.0380142	4.39173	63.9	197	38.0142	0.0346825	2.6738	82.5	261	34.6825	0.039826	2.89855	87.8	247.5	39.826	0.092521	2.96207	77.9
	3.95099	4.27533	0	3.06748	0	42.4	73	0	79.8	0	170.7	158.7	0	203.6	0	60.952	35.887	0	38.2781	0							0.0668366	3.72301	70.6	206.6	66.8366	0.0361285	3.6245	60.2	189.8	36.1285	0.0359623	4.05018	95.9	194.1	35.9623	0.0321912	3.973	85.8	189.6	32.1912	0.103172	3.09216	70.6
	4.64254	3.85208	0	0	0	61.4	67.5	0	0	0	173.3	167.9	0	0	0	93.514	39.9729	0	0	0							0.0606972	3.4459	82.1	202.7	60.6972	0.0491872	4.12884	71.2	167.9	49.1872	0.0437942	2.8588	80.3	272.1	43.7942	0.0354345	2.8377	99.8	239.5	35.4345	0.083236	3.12203	56.1
	0	0	0	0	0	0	0	0	0	0	0	0	0	0	0	0	0	0	0	0							0.07986	2.70124	109.1	261.7	79.86	0.0370659	4.60829	60.2	162.4	37.0659	0.0603811	4.45032	80.3	138.3	60.3811					0	0.07876	3.16057	64.1
	0	0	0	0	0	0	0	0	0	0	0	0	0	0	0	0	0	0	0	0							0.0708932	4.47627	62.9	174.5	70.8932	0.0414048	4.61681	76.6	129.5	41.4048					0					0
		0	0	0	0	0	0	0	0	0	0	0	0	0	0	0	0	0	0	0											0	0.0482111	5.33617	82.1	133.2	48.2111					0					0
	5.0025	3.79074	2.53679	3.10849	3.61143	52.6	63.9	78.1	89.8	74.2	173.2	164.2	263.2	241.5	213.7	71.2286	36.519	34.7686	32.021	83.562											0					0					0					0
	4.12031	4.23193	3.25414	3.44944	4.18068	68	69.3	93.7	85.8	83.3	145	178.8	254.3	201.6	163	65.5632	49.5334	40.1827	52.1222	107.595											0					0					0					0
	2.85959	4.39173	2.6738	2.89855	2.96207	55.2	63.9	82.5	87.8	77.9	288.7	197	261	247.5	248.1	58.6166	38.0142	34.6825	39.826	92.521											0					0					0					0
	3.72301	3.6245	4.05018	3.973	3.09216	70.6	60.2	95.9	85.8	70.6	206.6	189.8	194.1	189.6	266.2	66.8366	36.1285	35.9623	32.1912	103.172											0					0					0					0
	3.4459	4.12884	2.8588	2.8377	3.12203	82.1	71.2	80.3	99.8	56.1	202.7	167.9	272.1	239.5	257.1	60.6972	49.1872	43.7942	35.4345	83.236											0					0					0					0
	2.70124	4.60829	4.45032	0	3.16057	109.1	60.2	80.3	0	64.1	261.7	162.4	138.3	0	248.1	79.86	37.0659	60.3811	0	78.76											0					0					0					0
	4.47627	4.61681	0	0	0	62.9	76.6	0	0	0	174.5	129.5	0	0	0	70.8932	41.4048	0	0	0											0					0					0					0
	0	5.33617	0	0	0	0	82.1	0	0	0	0	133.2	0	0	0	0	48.2111	0	0	0											0					0					0					0
	0	0	0	0	0	0	0	0	0	0	0	0	0	0	0	0	0	0	0	0											0					0					0					0
	0	0	0	0	0	0	0	0	0	0	0	0	0	0	0	0	0	0	0	0											0					0					0					0
	0	0	0	0	0	0	0	0	0	0	0	0	0	0	0	0	0	0	0	0											0					0					0					0
	0	0	0	0	0	0	0	0	0	0	0	0	0	0	0	0	0	0	0	0											0					0					0					0
	0	0	0	0	0	0	0	0	0	0	0	0	0	0	0	0	0	0	0	0											0					0					0					0
	0	0	0	0	0	0	0	0	0	0	0	0	0	0	0	0	0	0	0	0											0					0					0					0
	0	0	0	0	0	0	0	0	0	0	0	0	0	0	0	0	0	0	0	0											0					0					0					0
	0	0	0	0	0	0	0	0	0	0	0	0	0	0	0	0	0	0	0	0											0					0					0					0
	0	0	0	0	0	0	0	0	0	0	0	0	0	0	0	0	0	0	0	0											0					0					0					0
	0	0	0	0	0	0	0	0	0	0	0	0	0	0	0	0	0	0	0	0											0					0					0					0
	0	0	0	0	0	0	0	0	0	0	0	0	0	0	0	0	0	0	0	0											0					0					0					0
		0	0	0	0	0	0	0	0	0	0	0	0	0	0	0	0	0	0	0											0					0					0					0
	0	0	0	0	0	0	0	0	0	0	0	0	0	0	0	0	0	0	0	0											0					0					0					0
	0	0	0	0	0	0	0	0	0	0	0	0	0	0	0	0	0	0	0	0											0					0					0					0
	0	0	0	0	0	0	0	0	0	0	0	0	0	0	0	0	0	0	0	0											0					0					0					0
	0	0	0	0	0	0	0	0	0	0	0	0	0	0	0	0	0	0	0	0											0					0					0					0
	0	0	0	0	0	0	0	0	0	0	0	0	0	0	0	0	0	0	0	0											0					0					0					0
	0	0	0	0	0	0	0	0	0	0	0	0	0	0	0	0	0	0	0	0											0					0					0					0
	0	0	0	0	0	0	0	0	0	0	0	0	0	0	0	0	0	0	0	0											0					0					0					0
	0	0	0	0	0	0	0	0	0	0	0	0	0	0	0	0	0	0	0	0											0					0					0					0
	0	0	0	0	0	0	0	0	0	0	0	0	0	0	0	0	0	0	0	0											0					0					0					0
	0	0	0	0	0	0	0	0	0	0	0	0	0	0	0	0	0	0	0	0											0					0					0					0
	0	0	0	0	0	0	0	0	0	0	0	0	0	0	0	0	0	0	0	0											0					0					0					0
	0	0	0	0	0	0	0	0	0	0	0	0	0	0	0	0	0	0	0	0											0					0					0					0
	0	0	0	0	0	0	0	0	0	0	0	0	0	0	0	0	0	0	0	0											0					0					0					0
	0	0	0	0	0	0	0	0	0	0	0	0	0	0	0	0	0	0	0	0						3
	0	0	0	0	0	0	0	0	0	0	0	0	0	0	0	0	0	0	0	0							0.153827	4.33463	81.1	158.3	153.827	0.18996	5.81396	68.4	113.5	189.96	0.094394	2.85796	70.3	251	94.394	0.127822	3.40831	86.6	188.5	127.822	0.139098	3.11042	75.1
	0	0	0	0	0	0	0	0	0	0	0	0	0	0	0	0	0	0	0	0							0.15478	5.2687	90.1	122.2	154.78	0.180902	5.47645	85.5	104.1	180.902	0.127119	4.19112	76.3	184.8	127.119	0.128548	4.662	69.3	175.1	128.548	0.182474	3.73274	111.3
	0	0	0	0	0	0	0	0	0	0	0	0	0	0	0	0	0	0	0	0							0.139449	2.43665	142.8	227.7	139.449	0.160947	4.88042	59.1	121.2	160.947	0.114508	3.79939	74.3	182.7	114.508	0.05087	3.98885	57.7	111.6	50.87	0.130897	4.19463	88
	0	0	0	0	0	0	0	0	0	0	0	0	0	0	0	0	0	0	0	0							0.153862	7.57002	83.6	68.2	153.862	0.170378	4.45632	63.7	174.1	170.378	0.09583	3.15657	60.2	245	95.83	0.121365	4.68384	90.4	190.5	121.365	0.195512	3.70233	103.6
	0	0	0	0	0	0	0	0	0	0	0	0	0	0	0	0	0	0	0	0							0.156876	4.47627	61.8	180.1	156.876	0.217384	6.09757	74.6	96.4	217.384	0.108237	4.60193	84.3	158.6	108.237	0.130942	3.30687	86.6	190.5	130.942	0.129	4.92854	95.8
	0	0	0	0	0	0	0	0	0	0	0	0	0	0	0	0	0	0	0	0							0.205143	4.51264	123.5	93.9	205.143	0.174516	5.54941	71.5	87	174.516	0.171248	3.54233	62.3	208.8	145	0.106504	4.41109	67.3	171.2	106.504	0.132131	3.78072	80.3
		0	0	0	0	0	0	0	0	0	0	0	0	0	0	0	0	0	0	0							0.179504	4.99002	84.9	115.8	179.504	0.205278	5.50355	74.6	118.1	205.278					0	0.12068	3.27762	67.3	225.1	120.68	0.134814	3.96825	75.1
3	4.33463	5.81396	2.85796	3.40831	3.11042	81.1	68.4	70.3	86.6	75.1	158.3	113.5	251	188.5	209.7	153.827	189.96	94.394	127.822	139.098							0.158358	3.42818	117.1	155.7	158.358	0.227084	5.99524	65.3	116.6	227.084	0.120438	3.53607	68.3	200.8	120.438					0
	5.2687	5.47645	4.19112	4.662	3.73274	90.1	85.5	76.3	69.3	111.3	122.2	104.1	184.8	175.1	170.9	154.78	180.902	127.119	128.548	182.474											0	0.150505	4.92365	83.9	99.5	150.505	0.11356	4.28633	70.3	184.8	113.56	0.131152	3.42699	59.6	255.9	131.152	0.162489	4.31034	103.6
	2.43665	4.88042	3.79939	3.98885	4.19463	142.8	59.1	74.3	57.7	88	227.7	121.2	182.7	111.6	168.3	139.449	160.947	114.508	50.87	130.897											0					0	0.076768	3.32889	70.3	218.9	76.768	0.133934	3.02208	73.1	238.6	133.934	0.153738	3.75376	80.3
	7.57002	4.45632	3.15657	4.68384	3.70233	83.6	63.7	60.2	90.4	103.6	68.2	174.1	245	190.5	160.5	153.862	170.378	95.83	121.365	195.512											0					0	0.108116	3.12305	74.3	243	108.116	0.13277	3.34671	77	227	132.77	0.157315	3.82555	75.1
	4.47627	6.09757	4.60193	3.30687	4.92854	61.8	74.6	84.3	86.6	95.8	180.1	96.4	158.6	190.5	126.9	156.876	217.384	108.237	130.942	129							0.20782	5.02008	107.1	94.1	207.82					0	0.105733	3.67511	74.3	204.8	105.733	0.101026	3.77075	73.1	184.7	101.026	0.131078	3.58809	82.8
	4.51264	5.54941	3.54233	4.41109	3.78072	123.5	71.5	62.3	67.3	80.3	93.9	87	208.8	171.2	168.3	205.143	174.516	145	106.504	132.131							0.182147	3.885	76.9	184.2	182.147	0.220819	3.7722	62.2	205.2	220.819	0.092666	3.79219	64.3	204.8	92.666	0.113445	4.54545	80.8	167.4	113.445	0.144787	1.60953	82.8
	4.99002	5.50355	0	3.27762	3.96825	84.9	74.6	0	67.3	75.1	115.8	118.1	0	225.1	163.1	179.504	205.278	0	120.68	134.814							0.207421	3.36587	86.1	213.4	207.421	0.229089	5.78701	43.5	127.5	229.089					0	0.0901826	3.85804	73.1	157.8	90.1826	0.149698	3.40136	90.6
	3.42818	5.99524	3.53607	0	0	117.1	65.3	68.3	0	0	155.7	116.6	200.8	0	0	158.358	227.084	120.438	0	0							0.164742	3.89712	83.5	155.1	164.742	0.190013	3.58037	52.9	211.4	190.013	0.090983	4.00481	64.3	200.8	90.983					0
	0	4.92365	4.28633	3.42699	4.31034	0	83.9	70.3	59.6	103.6	0	99.5	184.8	255.9	132	0	150.505	113.56	131.152	162.489							0.16509	2.87936	66.3	296.9	165.09	0.205674	4.3745	42	199	205.674	0.133378	2.76319	64.3	267.1	133.378	0.124122	2.97709	84.6	225.1	124.122	0.143125	4.28449	69.8
	0	0	3.32889	3.02208	3.75376	0	0	70.3	73.1	80.3	0	0	218.9	238.6	199.4	0	0	76.768	133.934	153.738							0.135601	3.24149	64.9	241.2	135.601	0.209803	4.10171	43.5	200.5	209.803	0.115413	3.98881	84.3	204.8	115.413	0.101123	3.67647	82.7	194.3	101.123	0.151276	3.37041	77.7
	0	0	3.12305	3.34671	3.82555	0	0	74.3	77	75.1	0	0	243	227	209.7	0	0	108.116	132.77	157.315											0	0.277328	5.32191	34.2	152.3	277.328	0.095922	3.54485	62.3	184.8	95.922	0.164681	3.29922	86.6	213.5	150	0.138905	3.31235	82.9
	5.02008	0	3.67511	3.77075	3.58809	107.1	0	74.3	73.1	82.8	94.1	0	204.8	184.7	183.8	207.82	0	105.733	101.026	131.078											0					0	0.122525	4.07166	58.2	224.9	122.525	0.136316	3.12405	75	255.9	136.316	0.149921	3.43643	67.1
	3.885	3.7722	3.79219	4.54545	1.60953	76.9	62.2	64.3	80.8	82.8	184.2	205.2	204.8	167.4	217.5	182.147	220.819	92.666	113.445	144.787											0					0	0.105873	3.07598	54.2	243	105.873	0.126926	3.7369	90.4	192.4	126.926	0.126754	3.38524	73.7
	3.36587	5.78701	0	3.85804	3.40136	86.1	43.5	0	73.1	90.6	213.4	127.5	0	157.8	204.5	207.421	229.089	0	90.1826	149.698							0.144839	4.03551	65.2	154.3	144.839					0					0	0.136633	3.24885	77	232.8	136.633	0.151367	3.50631	73.7
	3.89712	3.58037	4.00481	0	0	83.5	52.9	64.3	0	0	155.1	211.4	200.8	0	0	164.742	190.013	90.983	0	0							0.161924	3.09597	79.5	269	161.924	0.212014	5.79381	73.1	94.8	212.014					0					0	0.135994	3.9093	81.6
	2.87936	4.3745	2.76319	2.97709	4.28449	66.3	42	64.3	84.6	69.8	296.9	199	267.1	225.1	163.2	165.09	205.674	133.378	124.122	143.125							0.150427	2.79174	88.8	257.1	150.427	0.190882	2.07727	65.3	220.8	190.882					0					0
	3.24149	4.10171	3.98881	3.67647	3.37041	64.9	43.5	84.3	82.7	77.7	241.2	200.5	204.8	194.3	205.4	135.601	209.803	115.413	101.123	151.276							0.209657	3.98724	76.9	188.2	209.657	0.167967	5.99883	62.2	104.1	167.967					0					0
	0	5.32191	3.54485	3.29922	3.31235	0	34.2	62.3	86.6	82.9	0	152.3	184.8	213.5	210.6	0	277.328	95.922	150	138.905							0.169446	3.26477	75.5	221.3	169.446	0.166551	2.73373	48.2	320.2	166.551					0					0
	0	0	4.07166	3.12405	3.43643	0	0	58.2	75	67.1	0	0	224.9	255.9	238.3	0	0	122.525	136.316	149.921							0.148476	3.0349	78.2	216	148.476	0.218166	3.12306	48.2	245.6	218.166					0					0
	0	0	3.07598	3.7369	3.38524	0	0	54.2	90.4	73.7	0	0	243	192.4	217.2	0	0	105.873	126.926	126.754							0.181345	3.19285	71.1	275.7	181.345	0.18292	3.75235	55.6	223.8	182.92					0					0
	4.03551	0	0	3.24885	3.50631	65.2	0	0	77	73.7	154.3	0	0	232.8	200.1	144.839	0	0	136.633	151.367											0					0					0					0
	3.09597	5.79381	0	0	3.9093	79.5	73.1	0	0	81.6	269	94.8	0	0	196.2	161.924	212.014	0	0	135.994											0					0					0					0
	2.79174	2.07727	0	0	0	88.8	65.3	0	0	0	257.1	220.8	0	0	0	150.427	190.882	0	0	0											0					0					0					0
	3.98724	5.99883	0	0	0	76.9	62.2	0	0	0	188.2	104.1	0	0	0	209.657	167.967	0	0	0											0					0					0					0
	3.26477	2.73373	0	0	0	75.5	48.2	0	0	0	221.3	320.2	0	0	0	169.446	166.551	0	0	0											0					0					0					0
	3.0349	3.12306	0	0	0	78.2	48.2	0	0	0	216	245.6	0	0	0	148.476	218.166	0	0	0											0					0					0					0
	3.19285	3.75235	0	0	0	71.1	55.6	0	0	0	275.7	223.8	0	0	0	181.345	182.92	0	0	0											0					0					0					0
	0	0	0	0	0	0	0	0	0	0	0	0	0	0	0	0	0	0	0	0											0					0					0					0
	0	0	0	0	0	0	0	0	0	0	0	0	0	0	0	0	0	0	0	0											0					0					0					0
	0	0	0	0	0	0	0	0	0	0	0	0	0	0	0	0	0	0	0	0											0					0					0					0
	0	0	0	0	0	0	0	0	0	0	0	0	0	0	0	0	0	0	0	0											0					0					0					0
	0	0	0	0	0	0	0	0	0	0	0	0	0	0	0	0	0	0	0	0											0					0					0					0
	0	0	0	0	0	0	0	0	0	0	0	0	0	0	0	0	0	0	0	0											0					0					0					0
	0	0	0	0	0	0	0	0	0	0	0	0	0	0	0	0	0	0	0	0											0					0					0					0
	0	0	0	0	0	0	0	0	0	0	0	0	0	0	0	0	0	0	0	0											0					0					0					0
	0	0	0	0	0	0	0	0	0	0	0	0	0	0	0	0	0	0	0	0											0					0					0					0
	0	0	0	0	0	0	0	0	0	0	0	0	0	0	0	0	0	0	0	0											0					0					0					0
	0	0	0	0	0	0	0	0	0	0	0	0	0	0	0	0	0	0	0	0											0					0					0					0
	0	0	0	0	0	0	0	0	0	0	0	0	0	0	0	0	0	0	0	0											0					0					0					0
	0	0	0	0	0	0	0	0	0	0	0	0	0	0	0	0	0	0	0	0											0					0					0					0
	0	0	0	0	0	0	0	0	0	0	0	0	0	0	0	0	0	0	0	0											0					0					0					0
	0	0	0	0	0	0	0	0	0	0	0	0	0	0	0	0	0	0	0	0											0					0					0					0
	0	0	0	0	0	0	0	0	0	0	0	0	0	0	0	0	0	0	0	0											0					0					0					0
	0	0	0	0	0	0	0	0	0	0	0	0	0	0	0	0	0	0	0	0											0					0					0					0
	0	0	0	0	0	0	0	0	0	0	0	0	0	0	0	0	0	0	0	0											0					0					0					0
	0	0	0	0	0	0	0	0	0	0	0	0	0	0	0	0	0	0	0	0											0					0					0					0
	0	0	0	0	0	0	0	0	0	0	0	0	0	0	0	0	0	0	0	0											0					0					0					0
	0	0	0	0	0	0	0	0	0	0	0	0	0	0	0	0	0	0	0	0											0					0					0					0
	0	0	0	0	0	0	0	0	0	0	0	0	0	0	0	0	0	0	0	0											0					0					0					0
	0	0	0	0	0	0	0	0	0	0	0	0	0	0	0	0	0	0	0	0											0					0					0					0
	0	0	0	0	0	0	0	0	0	0	0	0	0	0	0	0	0	0	0	0											0					0					0					0
	0	0	0	0	0	0	0	0	0	0	0	0	0	0	0	0	0	0	0	0											0					0					0					0
	0	0	0	0	0	0	0	0	0	0	0	0	0	0	0	0	0	0	0	0											0					0					0					0
	0	0	0	0	0	0	0	0	0	0	0	0	0	0	0	0	0	0	0	0											0					0					0					0
	0	0	0	0	0	0	0	0	0	0	0	0	0	0	0	0	0	0	0	0											0					0					0					0
	0	0	0	0	0	0	0	0	0	0	0	0	0	0	0	0	0	0	0	0											0					0					0					0
	0	0	0	0	0	0	0	0	0	0	0	0	0	0	0	0	0	0	0	0											0					0					0					0
	0	0	0	0	0	0	0	0	0	0	0	0	0	0	0	0	0	0	0	0											0					0					0					0
	0	0	0	0	0	0	0	0	0	0	0	0	0	0	0	0	0	0	0	0											0					0					0					0
	0	0	0	0	0	0	0	0	0	0	0	0	0	0	0	0	0	0	0	0											0					0					0					0
	0	0	0	0	0	0	0	0	0	0	0	0	0	0	0	0	0	0	0	0											0					0					0					0
	0	0	0	0	0	0	0	0	0	0	0	0	0	0	0	0	0	0	0	0																0					0					0
	0	0	0	0	0	0	0	0	0	0	0	0	0	0	0	0	0	0	0	0																0										0
	0	0	0	0	0	0	0	0	0	0	0	0	0	0	0	0	0	0	0	0																0										0
	0	0	0	0	0	0	0	0	0	0	0	0	0	0	0	0	0	0	0	0
	0	0	0	0	0	0	0	0	0	0	0	0	0	0	0	0	0	0	0	0
	0	0	0	0	0	0	0	0	0	0	0	0	0	0	0	0	0	0	0	0
	0	0	0	0	0	0	0	0	0	0	0	0	0	0	0	0	0	0	0	0
	0	0	0	0	0	0	0	0	0	0	0	0	0	0	0	0	0	0	0	0
	0	0	0	0	0	0	0	0	0	0	0	0	0	0	0	0	0	0	0	0
	0	0	0	0	0	0	0	0	0	0	0	0	0	0	0	0	0	0	0	0
	0	0	0	0	0	0	0	0	0	0	0	0	0	0	0	0	0	0	0	0
	0	0	0	0	0	0	0	0	0	0	0	0	0	0	0	0	0	0	0	0
	0	0	0	0	0	0	0	0	0	0	0	0	0	0	0	0	0	0	0	0
	0	0	0	0	0	0	0	0	0	0	0	0	0	0	0	0	0	0	0	0
	0	0	0	0	0	0	0	0	0	0	0	0	0	0	0	0	0	0	0	0
	0	0	0	0	0	0	0	0	0	0	0	0	0	0	0	0	0	0	0	0
	0	0	0	0	0	0	0	0	0	0	0	0	0	0	0	0	0	0	0	0
	0	0	0	0	0	0	0	0	0	0	0	0	0	0	0	0	0	0	0	0
	0	0	0	0	0	0	0	0	0	0	0	0	0	0	0	0	0	0	0	0
	0	0	0	0	0	0	0	0	0	0	0	0	0	0	0	0	0	0	0	0
	0	0	0	0	0	0	0	0	0	0	0	0	0	0	0	0	0	0	0	0
	0	0	0	0	0	0	0	0	0	0	0	0	0	0	0	0	0	0	0	0
	0	0	0	0	0	0	0	0	0	0	0	0	0	0	0	0	0	0	0	0
	0	0	0	0	0	0	0	0	0	0	0	0	0	0	0	0	0	0	0	0
	0	0	0	0	0	0	0	0	0	0	0	0	0	0	0	0	0	0	0	0
	0	0	0	0	0	0	0	0	0	0	0	0	0	0	0	0	0	0	0	0
	0	0	0	0	0	0	0	0	0	0	0	0	0	0	0	0	0	0	0	0
	0	0	0	0	0	0	0	0	0	0	0	0	0	0	0	0	0	0	0	0
	0	0	0	0	0	0	0	0	0	0	0	0	0	0	0	0	0	0	0	0
	0	0	0	0	0	0	0	0	0	0	0	0	0	0	0	0	0	0	0	0
	0	0	0	0	0	0	0	0	0	0	0	0	0	0	0	0	0	0	0	0
	0	0	0	0	0	0	0	0	0	0	0	0	0	0	0	0	0	0	0	0
	0	0	0	0	0	0	0	0	0	0	0	0	0	0	0	0	0	0	0	0
	0	0	0	0	0	0	0	0	0	0	0	0	0	0	0	0	0	0	0	0
	0	0	0	0	0	0	0	0	0	0	0	0	0	0	0	0	0	0	0	0
	0	0	0	0	0	0	0	0	0	0	0	0	0	0	0	0	0	0	0	0
	0	0	0	0	0	0	0	0	0	0	0	0	0	0	0	0	0	0	0	0
	0	0	0	0	0	0	0	0	0	0	0	0	0	0	0	0	0	0	0	0
	0	0	0	0	0	0	0	0	0	0	0	0	0	0	0	0	0	0	0	0
	0	0	0	0	0	0	0	0	0	0	0	0	0	0	0	0	0	0	0	0
	0	0	0	0	0	0	0	0	0	0	0	0	0	0	0	0	0	0	0	0
	0	0	0	0	0	0	0	0	0	0	0	0	0	0	0	0	0	0	0	0
	0	0	0	0	0	0	0	0	0	0	0	0	0	0	0	0	0	0	0	0
	0	0	0	0	0	0	0	0	0	0	0	0	0	0	0	0	0	0	0	0
	0	0	0	0	0	0	0	0	0	0	0	0	0	0	0	0	0	0	0	0
	0	0	0	0	0	0	0	0	0	0	0	0	0	0	0	0	0	0	0	0
	0	0	0	0	0	0	0	0	0	0	0	0	0	0	0	0	0	0	0	0
	0	0	0	0	0	0	0	0	0	0	0	0	0	0	0	0	0	0	0	0
	0	0	0	0	0	0	0	0	0	0	0	0	0	0	0	0	0	0	0	0
	0	0	0	0	0	0	0	0	0	0	0	0	0	0	0	0	0	0	0	0
	0	0	0	0	0	0	0	0	0	0	0	0	0	0	0	0	0	0	0	0
	0	0	0	0	0	0	0	0	0	0	0	0	0	0	0	0	0	0	0	0
	0	0	0	0	0	0	0	0	0	0	0	0	0	0	0	0	0	0	0	0
	0	0	0	0	0	0	0	0	0	0	0	0	0	0	0	0	0	0	0	0
	0	0	0	0	0	0	0	0	0	0	0	0	0	0	0	0	0	0	0	0
	0	0	0	0	0	0	0	0	0	0	0	0	0	0	0	0	0	0	0	0
	0	0	0	0	0	0	0	0	0	0	0	0	0	0	0	0	0	0	0	0
	0	0	0	0	0	0	0	0	0	0	0	0	0	0	0	0	0	0	0	0
	0	0	0	0	0	0	0	0	0	0	0	0	0	0	0	0	0	0	0	0
	0	0	0	0	0	0	0	0	0	0	0	0	0	0	0	0	0	0	0	0
	0	0	0	0	0	0	0	0	0	0	0	0	0	0	0	0	0	0	0	0
	0	0	0	0	0	0	0	0	0	0	0	0	0	0	0	0	0	0	0	0
	0	0	0	0	0	0	0	0	0	0	0	0	0	0	0	0	0	0	0	0
	0	0	0	0	0	0	0	0	0	0	0	0	0	0	0	0	0	0	0	0
	0	0	0	0	0	0	0	0	0	0	0	0	0	0	0	0	0	0	0	0
	0	0	0	0	0	0	0	0	0	0	0	0	0	0	0	0	0	0	0	0
	0	0	0	0	0	0	0	0	0	0	0	0	0	0	0	0	0	0	0	0
	0	0	0	0	0	0	0	0	0	0	0	0	0	0	0	0	0	0	0	0
	0	0	0	0	0	0	0	0	0	0	0	0	0	0	0	0	0	0	0	0
	0	0	0	0	0	0	0	0	0	0	0	0	0	0	0	0	0	0	0	0
	0	0	0	0	0	0	0	0	0	0	0	0	0	0	0	0	0	0	0	0
	0	0	0	0	0	0	0	0	0	0	0	0	0	0	0	0	0	0	0	0
	0	0	0	0	0	0	0	0	0	0	0	0	0	0	0	0	0	0	0	0
	0	0	0	0	0	0	0	0	0	0	0	0	0	0	0	0	0	0	0	0
	0	0	0	0	0	0	0	0	0	0	0	0	0	0	0	0	0	0	0	0
	0	0	0	0	0	0	0	0	0	0	0	0	0	0	0	0	0	0	0	0
	0	0	0	0	0	0	0	0	0	0	0	0	0	0	0	0	0	0	0	0
	0	0	0	0	0	0	0	0	0	0	0	0	0	0	0	0	0	0	0	0
	0	0	0	0	0	0	0	0	0	0	0	0	0	0	0	0	0	0	0	0
	0	0	0	0	0	0	0	0	0	0	0	0	0	0	0	0	0	0	0	0
	0	0	0	0	0	0	0	0	0	0	0	0	0	0	0	0	0	0	0	0
	0	0	0	0	0	0	0	0	0	0	0	0	0	0	0	0	0	0	0	0
	0	0	0	0	0	0	0	0	0	0	0	0	0	0	0	0	0	0	0	0
	0	0	0	0	0	0	0	0	0	0	0	0	0	0	0	0	0	0	0	0
	0	0	0	0	0	0	0	0	0	0	0	0	0	0	0	0	0	0	0	0
	0	0	0	0	0	0	0	0	0	0	0	0	0	0	0	0	0	0	0	0
	0	0	0	0	0	0	0	0	0	0	0	0	0	0	0	0	0	0	0	0
	0	0	0	0	0	0	0	0	0	0	0	0	0	0	0	0	0	0	0	0
	0	0	0	0	0	0	0	0	0	0	0	0	0	0	0	0	0	0	0	0
	0	0	0	0	0	0	0	0	0	0	0	0	0	0	0	0	0	0	0	0
	0	0	0	0	0	0	0	0	0	0	0	0	0	0	0	0	0	0	0	0
	0	0	0	0	0	0	0	0	0	0	0	0	0	0	0	0	0	0	0	0
	0	0	0	0	0	0	0	0	0	0	0	0	0	0	0	0	0	0	0	0
	0	0	0	0	0	0	0	0	0	0	0	0	0	0	0	0	0	0	0	0
	0	0	0	0	0	0	0	0	0	0	0	0	0	0	0	0	0	0	0	0
	0	0	0	0	0	0	0	0	0	0	0	0	0	0	0	0	0	0	0	0
	0	0	0	0	0	0	0	0	0	0	0	0	0	0	0	0	0	0	0	0
	0	0	0	0	0	0	0	0	0	0	0	0	0	0	0	0	0	0	0	0
	0	0	0	0	0	0	0	0	0	0	0	0	0	0	0	0	0	0	0	0
	0	0	0	0	0	0	0	0	0	0	0	0	0	0	0	0	0	0	0	0
	0	0	0	0	0	0	0	0	0	0	0	0	0	0	0	0	0	0	0	0
	0	0	0	0	0	0	0	0	0	0	0	0	0	0	0	0	0	0	0	0
	0	0	0	0	0	0	0	0	0	0	0	0	0	0	0	0	0	0	0	0
	0	0	0	0	0	0	0	0	0	0	0	0	0	0	0	0	0	0	0	0
	0	0	0	0	0	0	0	0	0	0	0	0	0	0	0	0	0	0	0	0
	0	0	0	0	0	0	0	0	0	0	0	0	0	0	0	0	0	0	0	0
	0	0	0	0	0	0	0	0	0	0	0	0	0	0	0	0	0	0	0	0
	0	0	0	0	0	0	0	0	0	0	0	0	0	0	0	0	0	0	0	0
	0	0	0	0	0	0	0	0	0	0	0	0	0	0	0	0	0	0	0	0
	0	0	0	0	0	0	0	0	0	0	0	0	0	0	0	0	0	0	0	0
	0	0	0	0	0	0	0	0	0	0	0	0	0	0	0	0	0	0	0	0
	0	0	0	0	0	0	0	0	0	0	0	0	0	0	0	0	0	0	0	0
	0	0	0	0	0	0	0	0	0	0	0	0	0	0	0	0	0	0	0	0
	0	0	0	0	0	0	0	0	0	0	0	0	0	0	0	0	0	0	0	0
	0	0	0	0	0	0	0	0	0	0	0	0	0	0	0	0	0	0	0	0
	0	0	0	0	0	0	0	0	0	0	0	0	0	0	0	0	0	0	0	0
	0	0	0	0	0	0	0	0	0	0	0	0	0	0	0	0	0	0	0	0
	0	0	0	0	0	0	0	0	0	0	0	0	0	0	0	0	0	0	0	0
	0	0	0	0	0	0	0	0	0	0	0	0	0	0	0	0	0	0	0	0
	0	0	0	0	0	0	0	0	0	0	0	0	0	0	0	0	0	0	0	0
	0	0	0	0	0	0	0	0	0	0	0	0	0	0	0	0	0	0	0	0
	0	0	0	0	0	0	0	0	0	0	0	0	0	0	0	0	0	0	0	0
	0	0	0	0	0	0	0	0	0	0	0	0	0	0	0	0	0	0	0	0
	0	0	0	0	0	0	0	0	0	0	0	0	0	0	0	0	0	0	0	0
	0	0	0	0	0	0	0	0	0	0	0	0	0	0	0	0	0	0	0	0
	0	0	0	0	0	0	0	0	0	0	0	0	0	0	0	0	0	0	0	0
	0	0	0	0	0	0	0	0	0	0	0	0	0	0	0	0	0	0	0	0
	0	0	0	0	0	0	0	0	0	0	0	0	0	0	0	0	0	0	0	0
	0	0	0	0	0	0	0	0	0	0	0	0	0	0	0	0	0	0	0	0
	0	0	0	0	0	0	0	0	0	0	0	0	0	0	0	0	0	0	0	0
	0	0	0	0	0	0	0	0	0	0	0	0	0	0	0	0	0	0	0	0
	0	0	0	0	0	0	0	0	0	0	0	0	0	0	0	0	0	0	0	0
	0	0	0	0	0	0	0	0	0	0	0	0	0	0	0	0	0	0	0	0
	0	0	0	0	0	0	0	0	0	0	0	0	0	0	0	0	0	0	0	0
	0	0	0	0	0	0	0	0	0	0	0	0	0	0	0	0	0	0	0	0
	0	0	0	0	0	0	0	0	0	0	0	0	0	0	0	0	0	0	0	0
	0	0	0	0	0	0	0	0	0	0	0	0	0	0	0	0	0	0	0	0
	0	0	0	0	0	0	0	0	0	0	0	0	0	0	0	0	0	0	0	0
	0	0	0	0	0	0	0	0	0	0	0	0	0	0	0	0	0	0	0	0
	0	0	0	0	0	0	0	0	0	0	0	0	0	0	0	0	0	0	0	0
	0	0	0	0	0	0	0	0	0	0	0	0	0	0	0	0	0	0	0	0
	0	0	0	0	0	0	0	0	0	0	0	0	0	0	0	0	0	0	0	0
	0	0	0	0	0	0	0	0	0	0	0	0	0	0	0	0	0	0	0	0
	0	0	0	0	0	0	0	0	0	0	0	0	0	0	0	0	0	0	0	0
	0	0	0	0	0	0	0	0	0	0	0	0	0	0	0	0	0	0	0	0
	0	0	0	0	0	0	0	0	0	0	0	0	0	0	0	0	0	0	0	0
	0	0	0	0	0	0	0	0	0	0	0	0	0	0	0	0	0	0	0	0
	0	0	0	0	0	0	0	0	0	0	0	0	0	0	0	0	0	0	0	0
	0	0	0	0	0	0	0	0	0	0	0	0	0	0	0	0	0	0	0	0
	0	0	0	0	0	0	0	0	0	0	0	0	0	0	0	0	0	0	0	0
	0	0	0	0	0	0	0	0	0	0	0	0	0	0	0	0	0	0	0	0
	0	0	0	0	0	0	0	0	0	0	0	0	0	0	0	0	0	0	0	0
	0	0	0	0	0	0	0	0	0	0	0	0	0	0	0	0	0	0	0	0
	0	0	0	0	0	0	0	0	0	0	0	0	0	0	0	0	0	0	0	0
	0	0	0	0	0	0	0	0	0	0	0	0	0	0	0	0	0	0	0	0
	0	0	0	0	0	0	0	0	0	0	0	0	0	0	0	0	0	0	0	0
	0	0	0	0	0	0	0	0	0	0	0	0	0	0	0	0	0	0	0	0
	0	0	0	0	0	0	0	0	0	0	0	0	0	0	0	0	0	0	0	0
	0	0	0	0	0	0	0	0	0	0	0	0	0	0	0	0	0	0	0	0
	0	0	0	0	0	0	0	0	0	0	0	0	0	0	0	0	0	0	0	0
	0	0	0	0	0	0	0	0	0	0	0	0	0	0	0	0	0	0	0	0
	0	0	0	0	0	0	0	0	0	0	0	0	0	0	0	0	0	0	0	0
	0	0	0	0	0	0	0	0	0	0	0	0	0	0	0	0	0	0	0	0
	0	0	0	0	0	0	0	0	0	0	0	0	0	0	0	0	0	0	0	0
	0	0	0	0	0	0	0	0	0	0	0	0	0	0	0	0	0	0	0	0
	0	0	0	0	0	0	0	0	0	0	0	0	0	0	0	0	0	0	0	0
	0	0	0	0	0	0	0	0	0	0	0	0	0	0	0	0	0	0	0	0
	0	0	0	0	0	0	0	0	0	0	0	0	0	0	0	0	0	0	0	0
	0	0	0	0	0	0	0	0	0	0	0	0	0	0	0	0	0	0	0	0
	0	0	0	0	0	0	0	0	0	0	0	0	0	0	0	0	0	0	0	0
	0	0	0	0	0	0	0	0	0	0	0	0	0	0	0	0	0	0	0	0
	0	0	0	0	0	0	0	0	0	0	0	0	0	0	0	0	0	0	0	0
	0	0	0	0	0	0	0	0	0	0	0	0	0	0	0	0	0	0	0	0
	0	0	0	0	0	0	0	0	0	0	0	0	0	0	0	0	0	0	0	0
	0	0	0	0	0	0	0	0	0	0	0	0	0	0	0	0	0	0	0	0
	0	0	0	0	0	0	0	0	0	0	0	0	0	0	0	0	0	0	0	0
	0	0	0	0	0	0	0	0	0	0	0	0	0	0	0	0	0	0	0	0
	0	0	0	0	0	0	0	0	0	0	0	0	0	0	0	0	0	0	0	0
	0	0	0	0	0	0	0	0	0	0	0	0	0	0	0	0	0	0	0	0
	0	0	0	0	0	0	0	0	0	0	0	0	0	0	0	0	0	0	0	0
	0	0	0	0	0	0	0	0	0	0	0	0	0	0	0	0	0	0	0	0
	0	0	0	0	0	0	0	0	0	0	0	0	0	0	0	0	0	0	0	0
	0	0	0	0	0	0	0	0	0	0	0	0	0	0	0	0	0	0	0	0
	0	0	0	0	0	0	0	0	0	0	0	0	0	0	0	0	0	0	0	0
	0	0	0	0	0	0	0	0	0	0	0	0	0	0	0	0	0	0	0	0
	0	0	0	0	0	0	0	0	0	0	0	0	0	0	0	0	0	0	0	0
	0	0	0	0	0	0	0	0	0	0	0	0	0	0	0	0	0	0	0	0
	0	0	0	0	0	0	0	0	0	0	0	0	0	0	0	0	0	0	0	0
	0	0	0	0	0	0	0	0	0	0	0	0	0	0	0	0	0	0	0	0
	0	0	0	0	0	0	0	0	0	0	0	0	0	0	0	0	0	0	0	0
	0	0	0	0	0	0	0	0	0	0	0	0	0	0	0	0	0	0	0	0
	0	0	0	0	0	0	0	0	0	0	0	0	0	0	0	0	0	0	0	0
	0	0	0	0	0	0	0	0	0	0	0	0	0	0	0	0	0	0	0	0
	0	0	0	0	0	0	0	0	0	0	0	0	0	0	0	0	0	0	0	0
	0	0	0	0	0	0	0	0	0	0	0	0	0	0	0	0	0	0	0	0
	0	0	0	0	0	0	0	0	0	0	0	0	0	0	0	0	0	0	0	0
[truncated: 2 more columns]

## Sheet: Fig6-panel-f
	RUNNING Dreadd-injected CNO-administered
			FREQ					Ti					Te					AMPL % CTL					AMPL			-1h						0h					+2h					+3h					+5h
Animal		CTL	CNO	REC			CTL	CNO	REC			CTL	CNO	REC			CTL	CNO	REC			CTL	CNO	REC
1		9.31032	7.82711	8.85034			30.7402	31.2449	29.8333			77.9177	101.947	88.9438			100	92.6954	77.6584			313.769	290.849	243.668
2		10.7089	8.4685	8.99876			39.9749	41.5871	43.7375			55.0084	78.774	71.4354			100	92.0985	113.437			221.809	204.283	251.612			Ampl	Freq	Ti	Te	Ampl	Ampl	Freq	Ti	Te	Ampl	Ampl	Freq	Ti	Te	Ampl	Ampl	Freq	Ti	Te	Ampl	Ampl	Freq	Ti
3		10.3495	7.39846	9.87073			32.5254	33.8725	26.8472			68.6772	104.206	79.6755			100	83.9935	99.961			232.328	195.141	232.238
4		11.8602	10.2102	10.6186			29.403	27.9077	25.0759			57.6699	73.3606	71.8655			100	80.9903	81.2987			332.012	268.898	269.922
MEAN		10.5572	8.47608	9.58461			33.1609	33.653	31.3735			64.8183	89.5721	77.98			100	87.4444	93.0886			274.98	239.793	249.36
SD		1.05176	1.2369	0.823281			4.71932	5.82538	8.47326			10.5486	15.7767	8.23199			0	5.8537	16.7169			55.9868	47.2884	15.8475		1
Variation C		0.0996249	0.145928	0.0858961			0.142316	0.173101	0.270077			0.162741	0.176135	0.105565			0	0.0669419	0.17958			0.203604	0.197206	0.0635526			0.277	6.98812	45.8	113.8	277	0.275	9.1659	19.6	94.9	275	0.304	8.30565	28.4	92	304	0.223	8.22368	35.4	107.2	223	0.321369	8.4317	28.3
			FREQ					Ti					Te					AMPL									0.289	7.74593	35.2	97.3	289	0.324	9.08265	25	89.5	324	0.254	8.14996	33.9	99.7	254	0.275	7.01262	37.6	102.7	275	0.260973	11.3122	28.3
	-1h	0h	+2h	+3h	+5h	-1h	0h	+2h	+3h	+5h	-1h	0h	+2h	+3h	+5h	-1h	0h	+2h	+3h	+5h		Male	Female				0.267	8.52515	37.6	73.9	267	0.338	10.5374	30.5	52.3	338	0.277	7.61615	32.8	105.1	277	0.274	5.65611	34.3	135.9	274	0.248052	8.79507	17.5
MEAN	10.5954	10.519	8.70304	8.24911	9.58461	34.2482	32.0735	32.4416	34.8644	31.3735	63.4835	66.1531	88.2287	90.9154	77.98	275.359	274.6	245.306	234.279	249.36		2	2				0.291	8.3612	29.3	82.1	291	0.412	12.9199	31.7	55.6	412	0.248	6.71592			248	0.265	7.4184	34.3	85.1	265	0.214622	11.7371	24.9
1	9.33032	9.29033	7.99902	7.6552	8.85034	31.6315	29.8489	28.7683	33.7214	29.8333	77.6333	78.2021	100.878	103.017	88.9438	319.537	308	300.698	281	243.668							0.382	7.47384	42.3	99.7	382	0.386	10.661	26.2	62.1	386	0.238	5.89275	18.6	98.6	238	0.294	7.4129	35.4	124.8	294	0.236658	6.90608	29
2	10.9529	10.4648	9.14799	7.78902	8.99876	39.7633	40.1864	40.1923	42.9818	43.7375	51.3542	58.6625	72.2481	85.3	71.4354	240.166	203.451	209.361	199.205	251.612							0.331	9.9108	28.1	79.8	331	0.416	8.41751	21.8	96	416	0.371	9.31966	20.8	101.8	371	0.217	6.37349	37.6	99.5	217	0.247479	10.4275	16.2
3	10.3908	10.3081	7.30716	7.48975	9.87073	33.1842	31.8667	33.6675	34.0775	26.8472	69.3018	68.0526	107.835	100.578	79.6755	235.75	228.907	197.808	192.474	232.238							0.255	9.37207	39.9	69.2	255	0.343	9.96016	22.9	76.3	343	0.223	8.46024	32.8	95.3	223	0.237	8.04977	28.8	89	237	0.167955	7.86782	34.4
4	11.7076	12.0127	10.358	10.0625	10.6186	32.4138	26.3921	27.1385	28.6769	25.0759	55.6446	59.6952	71.9538	74.7673	71.8655	305.983	358.041	273.359	264.437	269.922							0.352	7.81861	43.4	72.7	352	0.292	8.48896	31.7	75.2	292	0.316	7.4239	37.2	73.3	316	0.256	9.04977	30.9	75.2	256	0.277329	7.15308	31.7
SD	1.00118	1.12373	1.33927	1.21509	0.823281	3.73099	5.86202	5.86495	5.94707	8.47326	12.1468	9.06643	18.8385	13.3178	8.23199	43.5773	71.2461	49.6768	44.9823	15.8475							0.259	11.5207	28.2	61	259	0.337	10.3093	30.5	77.5	337	0.286	8.08407	34	125.9	286	0.319	8.77963	37.5	80.7	319	0.20977	8.56898	24.3
																											0.291	8.3612	37.5	93.9	291	0.324	9.86193	26.1	85.1	324	0.262	8.77963	21.9	75.5	262	0.338	8.38223	27.6	94	338	0.253737	6.67557	26.9
1	6.98812	9.1659	8.30565	8.22368	8.4317	45.8	19.6	28.4	35.4	28.3	113.8	94.9	92	107.2	88.9	277	275	304	223	321.369							0.355	6.71141	50.4	77.4	355	0.281	7.33676	37.1	97	281	0.307	6.43501	41.6	115	307	0.256	8.07754	27.6	90.6	256	0.264721	8.01282	25.6
	7.74593	9.08265	8.14996	7.01262	11.3122	35.2	25	33.9	37.6	28.3	97.3	89.5	99.7	102.7	60.6	289	324	254	275	260.973							0.273	10.395	39.9	69.2	273	0.3	8.18331	29.5	77.4	300	0.339	10.4932	17.5	90.9	339	0.238	7.73395	22.1	108.3	238	0.218956	10.6952	33.7
	8.52515	10.5374	7.61615	5.65611	8.79507	37.6	30.5	32.8	34.3	17.5	73.9	52.3	105.1	135.9	96.3	267	338	277	274	248.052							0.333	9.3633	47	57.4	333	0.397	9.35454	36	81.8	397	0.268	6.61813	19.7	84.3	268	0.21	8.29876	33.2	92.8	210	0.216034	6.75219	36.4
	8.3612	12.9199	6.71592	7.4184	11.7371	29.3	31.7	0	34.3	24.9	82.1	55.6	0	85.1	52.5	291	412	248	265	214.622							0.253	10.929	32.9	73.9	253	0.211	7.77605	36	95.9	211	0.298	8.62069			298	0.267	8.70322	25.5	90.6	267	0.189632	6.68003	33.7
	7.47384	10.661	5.89275	7.4129	6.90608	42.3	26.2	18.6	35.4	29	99.7	62.1	98.6	124.8	121.9	382	386	238	294	236.658							0.311	8.3612	28.1	70.4	311	0.193	6.27746	27.2	70.9	193	0.281	8.4162	27.1	100.7	281	0.227	8.29876	36.4	86.3	227	0.303756	9.6525	19.5
	9.9108	8.41751	9.31966	6.37349	10.4275	28.1	21.8	20.8	37.6	16.2	79.8	96	101.8	99.5	77.5	331	416	371	217	247.479							0.347	9.25926	31.7	79.8	347	0.229	9.56023	39.3	53.4	229											0.277853	9.13242	32.3
	9.37207	9.96016	8.46024	8.04977	7.86782	39.9	22.9	32.8	28.8	34.4	69.2	76.3	95.3	89	89.6	255	343	223	237	167.955							0.253	11.6822	29.3	65.7	253	0.304	12.0627	28.3	91.6	304
	7.81861	8.48896	7.4239	9.04977	7.15308	43.4	31.7	37.2	30.9	31.7	72.7	75.2	73.3	75.2	109.1	352	292	316	256	277.329
	11.5207	10.3093	8.08407	8.77963	8.56898	28.2	30.5	34	37.5	24.3	61	77.5	125.9	80.7	94.4	259	337	286	319	209.77							0.382	11.919	19.5	75.9	382	0.28	7.10732	30.5	99.3	280	0.289	8.53971	21.9	95.2	289	0.264	8.86525	31	79.5	264	0.212801	8.70322	33.4
	8.3612	9.86193	8.77963	8.38223	6.67557	37.5	26.1	21.9	27.6	26.9	93.9	85.1	75.5	94	125.3	291	324	262	338	253.737							0.292	10.4822	20.7	72.4	292	0.275	9.86193	39.2	69.8	275	0.329	8.61326	24.1	90.9	329	0.295	4.24809	43.1	213.3	295	0.215962	9.92063	31
	6.71141	7.33676	6.43501	8.07754	8.01282	50.4	37.1	41.6	27.6	25.6	77.4	97	115	90.6	100.4	355	281	307	256	264.721							0.376	10.1112	33.4	67.8	376	0.26	8.11688	31.6	100.4	260	0.253	7.08215	30.6	108.4	253	0.313	11.919	24.3	60.8	313	0.355138	10.9649
	10.395	8.18331	10.4932	7.73395	10.6952	39.9	29.5	17.5	22.1	33.7	69.2	77.4	90.9	108.3	57.9	273	300	339	238	218.956							0.38	9.05797	25.3	72.4	380	0.274	7.33138	36	74.1	274	0.342	7.61035	20.8	113.9	342	0.278	7.4129	38.7	87.3	278	0.373448	6.91563	25.1
	9.3633	9.35454	6.61813	8.29876	6.75219	47	36	19.7	33.2	36.4	57.4	81.8	84.3	92.8	112.5	333	397	268	210	216.034							0.302	10.2354	29.9	71.3	302	0.167	9.3633	34.9	82.9	167	0.191	7.30994	27.4	99.6	191	0.292	7.4184	35.4	100.6	292	0.241051	9.65251	38.2
	10.929	7.77605	8.62069	8.70322	6.68003	32.9	36	0	25.5	33.7	73.9	95.9	0	90.6	115.2	253	211	298	267	189.632							0.348	10.2354	28.7	80.5	348	0.271	6.79348	34.9	111.2	271	0.268	9.22509	30.6	87.6	268	0.246	9.52381	27.6	78.4	246	0.222735	8.70322	35.8
	8.3612	6.27746	8.4162	8.29876	9.6525	28.1	27.2	27.1	36.4	19.5	70.4	70.9	100.7	86.3	84.2	311	193	281	227	303.756							0.252	8.78735	27.6	94.3	252	0.241	9.35454	38.2	78.5	241	0.338	7.87402	25.2	101.8	338	0.32	8.00641	31	84	320	0.262448	8.96861	29.8
	9.25926	9.56023	0	0	9.13242	31.7	39.3	0	0	32.3	79.8	53.4	0	0	80.8	347	229	0	0	277.853							0.409	8.87311	28.7	74.7	409	0.368	9.07441	26.2	89.4	368	0.277	9.93049	39.4	55.9	277	0.304	7.04977	30.5	108.8	304	0.225403	8.68056	29.8
	11.6822	12.0627	0	0	0	29.3	28.3	0	0	0	65.7	91.6	0	0	0	253	304	0	0	0							0.291	8.44595	35.7	74.7	291	0.263	7.5188	33.8	97.1	263	0.366	9.4162	18.6	97.4	366	0.284	9.04977	26.5	91.7	284	0.189792	9.42507	28.7
	0	0	0	0	0	0	0	0	0	0	0	0	0	0	0	0	0	0	0	0							0.286	10.6045	28.7	67.9	286	0.297	7.27802			297	0.382	6.66667	29.6	114.9	382	0.442	8.69565	37.6	78.5	442	0.306062	8.63558	31
	11.919	7.10732	8.53971	8.86525	8.70322	19.5	30.5	21.9	31	33.4	75.9	99.3	95.2	79.5	93.1	382	280	289	264	212.801							0.446	9.35454	28.7	70.1	446	0	9.35454				0.358	11.0132	16.4	75.6	358	0.306	8.38223	36.5	77.3	306	0.233838	8.65801	38.2
	10.4822	9.86193	8.61326	4.24809	9.92063	20.7	39.2	24.1	43.1	31	72.4	69.8	90.9	213.3	72.8	292	275	329	295	215.962							0.416	12.0773	32.2	71.3	416	0.183	9.86193	33.8	73.1	183	0.387	8.95255	30.6	80	387	0.34	10.1626	37.6	75.1	340	0.250481	8.40336	43
	10.1112	8.11688	7.08215	11.919	10.9649	33.4	31.6	30.6	24.3	0	67.8	100.4	108.4	60.8	0	376	260	253	313	355.138							0.324	9.05797	24.2	82.7	324	0.291	8.81834	26.1	53.5	291	0.351	7.13776	30.7	106.2	351	0.285	6.80272	29.9	114.9	285	0.191818	7.33137	28.7
	9.05797	7.33138	7.61035	7.4129	6.91563	25.3	36	20.8	38.7	25.1	72.4	74.1	113.9	87.3	83.6	380	274	342	278	373.448							0.301	8.96861	33.4	82.8	301	0.234	12.3916	34.9	77.4	234	0.243	9.13242	28.5	82.1	243	0.36	6.91085	27.7	113.8	360	0.179437	8.49619	31
	10.2354	9.3633	7.30994	7.4184	9.65251	29.9	34.9	27.4	35.4	38.2	71.3	82.9	99.6	100.6	81.2	302	167	191	292	241.051							0.37	8.52515	36.7	84	370	0.372	6.8918			372	0.284	8.49318	16.5	100.7	284	0.29	7.12251	28.7	113.9	290	0.272597	8.6881	32.2
	10.2354	6.79348	9.22509	9.52381	8.70322	28.7	34.9	30.6	27.6	35.8	80.5	111.2	87.6	78.4	74	348	271	268	246	222.735							0.446	8.96861	27.6	87.3	446	0.269	8.73362			269											0.17216	7.37463	23.3
	8.78735	9.35454	7.87402	8.00641	8.96861	27.6	38.2	25.2	31	29.8	94.3	78.5	101.8	84	72.8	252	241	338	320	262.448							0.336	8.61326	25.3	73.6	336																0.241289	15.8983
	8.87311	9.07441	9.93049	7.04977	8.68056	28.7	26.2	39.4	30.5	29.8	74.7	89.4	55.9	108.8	84.8	409	368	277	304	225.403							0.323	8.96861	32.2	66.7	323
	8.44595	7.5188	9.4162	9.04977	9.42507	35.7	33.8	18.6	26.5	28.7	74.7	97.1	97.4	91.7	80	291	263	366	284	189.792							0.331	11.6686	24.1	77.1	331
	10.6045	7.27802	6.66667	8.69565	8.63558	28.7	0	29.6	37.6	31	67.9	0	114.9	78.5	100.3	286	297	382	442	306.062
	9.35454	9.35454	11.0132	8.38223	8.65801	28.7	0	16.4	36.5	38.2	70.1	0	75.6	77.3	77.6	446	0	358	306	233.838							0.247	7.90514	35.6	65.5	247	0.236	9.5511	32.7	81.8	236	0.273	8.31255	33.9	94.2	273	0.357	10.7509	36	70.9	357	0.230247	8.87311	31.9
	12.0773	9.86193	8.95255	10.1626	8.40336	32.2	33.8	30.6	37.6	43	71.3	73.1	80	75.1	76.4	416	183	387	340	250.481							0.376	9.77517	23	80.5	376	0.285	10.1937	31.6	74.2	285	0.305	8.22368	33.9	85.4	305	0.263	7.86782	26.5	89.5	263	0.266734	9.7561	35.2
	9.05797	8.81834	7.13776	6.80272	7.33137	24.2	26.1	30.7	29.9	28.7	82.7	53.5	106.2	114.9	97.9	324	291	351	285	191.818							0.322	9.88142	27.6	87.4	322	0.289	9.25926	28.3	69.8	289	0.315	3.1506	47.1	254	315	0.232	6.85401	33.2	95	232	0.321369	8.4317	30.2
	8.96861	12.3916	9.13242	6.91085	8.49619	33.4	34.9	28.5	27.7	31	82.8	77.4	82.1	113.8	94.3	301	234	243	360	179.437							0.291	8.44595	33.3	86.2	291	0.296	7.97448	22.9	103.6	296	0.292	8.03009	28.2	87.1	292	0.364	9.14077	35.4	84	364	0.260973	11.3122	28.6
	8.52515	6.8918	8.49318	7.12251	8.6881	36.7	0	16.5	28.7	32.2	84	0	100.7	113.9	100.3	370	372	284	290	272.597							0.235	9.35454	27.6	93.2	235	0.366	10.3093	33.8	72	366	0.299	9.82318	30.7	71.1	299	0.213	6.41849	42	113.8	213	0.248052	8.79507	18
	8.96861	8.73362	0	0	7.37463	27.6	0	0	0	23.3	87.3	0	0	0	103.2	446	269	0	0	172.16							0.283	7.62777	35.6	63.2	283	0.289	10.661	24	67.6	289	0.337	7.54717	29.6	102.9	337	0.302	6.75219	35.4	120.5	302	0.214622	11.7371	25.3
	8.61326	0	0	0	15.8983	25.3	0	0	0	0	73.6	0	0	0	0	336	0	0	0	241.289							0.25	9.15751	42.6	70.1	250	0.36	10.7875	22.9	68.7	360	0.399	4.329	37.2	196	399	0.316	5.99161	34.2	122.7	316	0.236658	6.90608	31.1
	8.96861	0	0	0	0	32.2	0	0	0	0	66.7	0	0	0	0	323	0	0	0	0							0.383	10.6157	19.5	84	383	0.261	8.48896	20.7	82.9	261	0.31	9.23361	27.4	79.9	310	0.273	5.38503	38.7	131.5	273	0.247479	10.4275	22.9
	11.6686	0	0	0	0	24.1	0	0	0	0	77.1	0	0	0	0	331	0	0	0	0							0.409	9.5511	39.1	77	409	0.268				268	0.306	8.14996	33.9	86.5	306	0.238	5.95238	43.1	128.2	238	0.167955	7.86782	34.3
	0	0	0	0	0	0	0	0	0	0	0	0	0	0	0	0	0	0	0	0							0.36	8.78735	31	79.4	360	0		26.1	74.2		0.236	8.87311	30.7	85.4	236	0.281	6.37349	49.7	138.2	281	0.277329	7.15307	31.9
	7.90514	9.5511	8.31255	10.7509	8.87311	35.6	32.7	33.9	36	31.9	65.5	81.8	94.2	70.9	85.8	247	236	273	357	230.247							0.363	8.78735	37.9	62.1	363	0.335	9.65251	32.7	58.9	335	0.338	6.25391	27.3	131.4	338	0.232	4.73709	26.5	166.9	232	0.20977	8.56899	24.5
	9.77517	10.1937	8.22368	7.86782	9.7561	23	31.6	33.9	26.5	35.2	80.5	74.2	85.4	89.5	69.5	376	285	305	263	266.734							0.301	10	16.1	83.9	301	0.323	9.5511	36	72	323	0.33	7.08215	26.3	94.1	330	0.216	5.45256	45.3	124.9	216	0.253737	6.67556	31.9
	9.88142	9.25926	3.1506	0	8.4317	27.6	28.3	47.1	33.2	30.2	87.4	69.8	254	95	88.3	322	289	315	232	321.369							0.338	10	24.1	77.1	338	0.315	11.0497	37	65.5	315	0.26	8.62069	36.1	99.7	260						0.264721	8.01283	27.8
	8.44595	7.97448	8.03009	9.14077	11.3122	33.3	22.9	28.2	35.4	28.6	86.2	103.6	87.1	84	59.7	291	296	292	364	260.973							0.241	8.96057	24.1	83.9	241	0.32	9.7561	28.3	58.9	320											0.218956	10.6952	35.2
	9.35454	10.3093	9.82318	6.41849	8.79507	27.6	33.8	30.7	42	18	93.2	72	71.1	113.8	96.5	235	366	299	213	248.052							0.279	9.35454	27.6	77.1	279	0.505	10.917	21.8	87.3	505											0.216034	6.7522	41.7
	7.62777	10.661	7.54717	6.75219	11.7371	35.6	24	29.6	35.4	25.3	63.2	67.6	102.9	120.5	49	283	289	337	302	214.622							0.328	10.7411	31	75.9	328	0.382	9.07441	28.3	72	382											0.189632	6.68002	34.3
	9.15751	10.7875	4.329	5.99161	6.90608	42.6	22.9	37.2	34.2	31.1	70.1	68.7	196	122.7	118.5	250	360	399	316	236.658							0.261	8.285	29.9	100	261	0.414	9.5511	20.7	80.7	414											0.303756	9.65253	25.3
	10.6157	8.48896	9.23361	5.38503	10.4275	19.5	20.7	27.4	38.7	22.9	84	82.9	79.9	131.5	75.2	383	261	310	273	247.479							0.258	8.87311	33.3	61	258	0.416	10.6724	27.3	68.7	416
	9.5511	0	8.14996	5.95238	7.86782	39.1	0	33.9	43.1	34.3	77	0	86.5	128.2	88.3	409	268	306	238	167.955												0.333	9.25926	28.3	77.5	333
	8.78735	0	8.87311	6.37349	7.15307	31	26.1	30.7	49.7	31.9	79.4	74.2	85.4	138.2	109.5	360	0	236	281	277.329
	8.78735	9.65251	6.25391	4.73709	8.56899	37.9	32.7	27.3	26.5	24.5	62.1	58.9	131.4	166.9	93.2	363	335	338	232	209.77						2
	10	9.5511	7.08215	5.45256	6.67556	16.1	36	26.3	45.3	31.9	83.9	72	94.1	124.9	121.8	301	323	330	216	253.737							0.230045	8.74126	29.5	49.8	230.045	0.247868	13.3511	29.7	47.4	247.868	0.189266	10	40	96.9	189.266	0.226806	8.3612	34.9	88.5	226.806	0.162477	8.84956	26.4
	10	11.0497	8.62069	0	8.01283	24.1	37	36.1	0	27.8	77.1	65.5	99.7	0	97.3	338	315	260	0	264.721							0.244186	12.5786	23.8	75.9	244.186	0.235742	11.1732	30.8	45.1	235.742	0.156728	6.93001	43.6	86	156.728	0.154303	6.89655	31.4	107.2	154.303	0.304081	10.7643	39.6
	8.96057	9.7561	0	Animal	10.6952	24.1	28.3	0	0	35.2	83.9	58.9	0	0	52.3	241	320	0	0	218.956							0.29835	10.5932	31.7	45.3	298.35	0.25734	14.1844	30.8	61.7	257.34	0.274491	7.93022	42.4	70.2	274.491	0.248017	7.77605	37.3	97.8	248.017	0.32768	9.5057	45.7
	9.35454	10.917	0	0	6.7522	27.6	21.8	0	0	41.7	77.1	87.3	0	0	111.2	279	505	0	0	216.034							0.281447	13.2979	27.2	40.8	281.447	0.218868	10.846	42.7	67.6	218.868	0.140878	8.4246	59.3	64.2	140.878	0.225155	5.60224	47.8	128.1	225.155	0.265897	8.34029	51.7
	10.7411	9.07441	0	0	6.68002	31	28.3	0	0	34.3	75.9	72	0	0	116.1	328	382	0	0	189.632							0.299962	14.1844	31.7	51	299.962	0.16841	9.57855	42.7	45.1	168.41	0.221616	9.02527	30.3	77.5	221.616	0.198599	7.4129	34.9	115.3	198.599	0.248437	8.88099	27.6
	8.285	9.5511	0	0	9.65253	29.9	20.7	0	0	25.3	100	80.7	0	0	77.7	261	414	0	0	303.756							0.22419	12.3001	30.6	48.7	224.19	0.160838	10.8108	46.3	64.1	160.838	0.139062	8.9206	52.1	61.8	139.062	0.237865	6.33714	39.6	102.5	237.865	0.355815	10.6157	28.8
	8.87311	10.6724	0	0	0	33.3	27.3	0	0	0	61	68.7	0	0	0	258	416	0	0	0							0.245376	12.0048	30.6	47.6	245.376	0.163678	8.86524	39.1	51	163.678	0.230915	9.11577	37.5	70.2	230.915	0.261355	6.66222	48.9	90.8	261.355	0.244538	8.94455	52.9
	0	9.25926	0	0	0	0	28.3	0	0	0	0	77.5	0	0	0	0	333	0	0	0							0.403219	12.3001	30.6	44.2	403.219	0.18095	11.1857	46.3	45.1	180.95	0.20231	9.23361	38.7	67.8	202.31	0.358403	11.9617	33.8	58.2	358.403	0.159074	8.90472	48.1
	0	0	0	0	0	0	0	0	0	0	0	0	0	0	0	0	0	0	0	0							0.247156	10.0845	30.6	46.9	247.156	0.235608	10.8578	39.1	65.2	235.608	0.188734	9.08265	48.4	64.2	188.734	0.234767	9.61538	33.8	67.6	234.767	0.281029	8.62813	50.5
2	8.74126	13.3511	10	2	8.84956	29.5	29.7	40	34.9	26.4	49.8	47.4	96.9	88.5	85.3	230.045	247.868	189.266	226.806	162.477							0.228619	9.76563	37.4	47.6	228.619	0.273601	10.2354	39.1	48.6	273.601	0.224865	8.2713	38.7	83.6	224.865	0.264819	9.79432	34.9	61.7	264.819	0.392796	8.3682	52.9
	12.5786	11.1732	6.93001	6.89655	10.7643	23.8	30.8	43.6	31.4	39.6	75.9	45.1	86	107.2	51.7	244.186	235.742	156.728	154.303	304.081							0.293908	13.947	32.9	47.6	293.908	0.2056	11.1358	51	53.4	205.6	0.238281	8.83393	32.7	77.5	238.281	0.152888	7.68049	37.3	95.5	152.888	0.270173	9.60616	46.9
	10.5932	14.1844	7.93022	7.77605	9.5057	31.7	30.8	42.4	37.3	45.7	45.3	61.7	70.2	97.8	64.9	298.35	257.34	274.491	248.017	327.68							0.300427	12.0627	40.8	47.8	300.427	0.297802	9.76563	40.3	60.5	297.802	0.282547	8.11029	44.8	76.3	282.547	0.391245	7.8064	44.3	89.7	391.245	0.333893	8.87311	30
	13.2979	10.846	8.4246	5.60224	8.34029	27.2	42.7	59.3	47.8	51.7	40.8	67.6	64.2	128.1	67.3	281.447	218.868	140.878	225.155	265.897							0.172745	12.0337	39.6	49.8	172.745	0.198135	9.09918	33.2	54.6	198.135	0.206403	8.72601	43.6	66.6	206.403	0.217193	6.50618	40.8	135.1	217.193	0.258857	9.30232	52.9
	14.1844	9.57855	9.02527	7.4129	8.88099	31.7	42.7	30.3	34.9	27.6	51	45.1	77.5	115.3	85.3	299.962	168.41	221.616	198.599	248.437							0.210852	11.236	36.2	49.8	210.852	0.241095	10.9409	29.7	56.9	241.095	0.210011	9.99001	36.3	90.8	210.011	0.236205	6.48929	38.4	75.7	236.205	0.310123	7.59879	56.5
	12.3001	10.8108	8.9206	6.33714	10.6157	30.6	46.3	52.1	39.6	28.8	48.7	64.1	61.8	102.5	63.7	224.19	160.838	139.062	237.865	355.815							0.279444	10.7066	36.2	53.2	279.444	0.22375	13.0548	35.6	56.9	223.75	0.153848	7.80032	41.2	54.5	153.848					0	0.312055	8.03213	38.4
	12.0048	8.86524	9.11577	6.66222	8.94455	30.6	39.1	37.5	48.9	52.9	47.6	51	70.2	90.8	60.1	245.376	163.678	230.915	261.355	244.538							0.376028	11.4025	35.1	46.4	376.028	0.186543	10.8696	33.2	48.6	186.543	0.157977	10.352	46	66.6	157.977					0	0.271475	8.01282	44.5
	12.3001	11.1857	9.23361	11.9617	8.90472	30.6	46.3	38.7	33.8	48.1	44.2	45.1	67.8	58.2	64.9	403.219	180.95	202.31	358.403	159.074							0.328473	12.5313	35.1	43	328.473	0.175537	10.4603	38	48.6	175.537	0.184221	8.6881	42.4	56.9	184.221					0	0.243139	8.58369	51.7
	10.0845	10.8578	9.08265	9.61538	8.62813	30.6	39.1	48.4	33.8	50.5	46.9	65.2	64.2	67.6	63.7	247.156	235.608	188.734	234.767	281.029							0.356841	12.3457	34	58.9	356.841	0.250494	13.7741	32	52.2	250.494					0					0
	9.76563	10.2354	8.2713	9.79432	8.3682	37.4	39.1	38.7	34.9	52.9	47.6	48.6	83.6	61.7	68.5	228.619	273.601	224.865	264.819	392.796							0.26349	10.8342	37.4	44.2	263.49	0.27982	12.1065	22.5	70	279.82					0					0
	13.947	11.1358	8.83393	7.68049	9.60616	32.9	51	32.7	37.3	46.9	47.6	53.4	77.5	95.5	57.7	293.908	205.6	238.281	152.888	270.173							0.321954	11.9332	43	41.8	321.954	0.249398	10.917	40.3	51	249.398					0					0
	12.0627	9.76563	8.11029	7.8064	8.87311	40.8	40.3	44.8	44.3	30	47.8	60.5	76.3	89.7	75.7	300.427	297.802	282.547	391.245	333.893							0.270457	11.2739	44.2	41.8	270.457	0.24506	10.1215	56.9	47.4	245.06					0					0
	12.0337	9.09918	8.72601	6.50618	9.30232	39.6	33.2	43.6	40.8	52.9	49.8	54.6	66.6	135.1	62.5	172.745	198.135	206.403	217.193	258.857							0.159467	9.56023	40.8		159.467					0					0					0
	11.236	10.9409	9.99001	6.48929	7.59879	36.2	29.7	36.3	38.4	56.5	49.8	56.9	90.8	75.7	67.3	210.852	241.095	210.011	236.205	310.123											0					0					0					0
	10.7066	13.0548	7.80032	0	8.03213	36.2	35.6	41.2	0	38.4	53.2	56.9	54.5	0	87.7	279.444	223.75	153.848	0	312.055							0.20272	12.1803	24.9	52.2	202.72	0.159964	10.4493	40.2	70.9	159.964	0.225137	8.76424	37.3	68.6	225.137	0.128482	9.69932	66.6	64.2	128.482	0.267201	8.68056	45.1
	11.4025	10.8696	10.352	0	8.01282	35.1	33.2	46	0	44.5	46.4	48.6	66.6	0	81.7	376.028	186.543	157.977	0	271.475							0.25391	12.3001	34.4	52.2	253.91	0.163414	9.81354	35.5	63.8	163.414	0.275659	8.73362	32.5	73.4	275.659	0.157554	7.5643	45.2	90.4	157.554	0.228323	8.38223	37.9
	12.5313	10.4603	8.6881	0	8.58369	35.1	38	42.4	0	51.7	43	48.6	56.9	0	66.1	328.473	175.537	184.221	0	243.139							0.154294	11.4286	32	52.2	154.294	0.196587	9.40733	41.4	52	196.587	0.261075	12.0627	34.9	112	261.075	0.23426	7.54717	47.6	61.8	234.26	0.194365	7.83699	49.8
	12.3457	13.7741	0	0	0	34	32	0	0	0	58.9	52.2	0	0	0	356.841	250.494	0	0	0							0.242912	10.7991	58.1	35.6	242.912	0.163597	12.1655	41.4	63.8	163.597	0.251545	6.84463	37.3	77	251.545	0.158551	8.92857	49.9	73.7	158.551	0.15725	12.0048	40.3
	10.8342	12.1065	0	0	0	37.4	22.5	0	0	0	44.2	70	0	0	0	263.49	279.82	0	0	0							0.486721	8.23723	40.3	55.7	486.721	0.191998	10.0705	30.4	66.2	191.998	0.17458	8.64304	48.2	66.2	174.58	0.191427	7.32601	54.7	61.8	191.427	0.184871	10.6496	40.3
	11.9332	10.917	0	0	0	43	40.3	0	0	0	41.8	51	0	0	0	321.954	249.398	0	0	0							0.241802	16.3399			241.802	0.1967	9.43396	41.4	60.3	196.7	0.252431	8.35422	32.5	67.4	252.431	0.138214	7.40192	42.8	83.2	138.214	0.23048	8.55432	37.9
	11.2739	10.1215	0	0	0	44.2	56.9	0	0	0	41.8	47.4	0	0	0	270.457	245.06	0	0	0							0.264292	11.325	36.7	52.2	264.292	0.226862	10.5597	40.2	48.5	226.862	0.238605	9.98004	39.7	61.4	238.605	0.141491	6.84599	37.3	77	141.491	0.240834	11.5075	40.3
	9.56023	0	0	0	0	40.8	0	0	0	0	0	0	0	0	0	159.467	0	0	0	0							0.299828	12.7389	28.5	55.7	299.828	0.199311	10.5597	43.7	55.6	199.311	0.250268	10.3199	55.4	80.7	250.268	0.141042	7.15308	55.9	82	141.042	0.261384	12.1359	40.3
	0	0	0	0	0	0	0	0	0	0	0	0	0	0	0	0	0	0	0	0							0.181714	10.3093	30.8	59.3	181.714	0.254959	9.79432	26	73.3	254.959	0.188872	7.29927	30.1	65	188.872	0.208111	6.31313	61.8	80.8	208.111	0.235396	9.68055	43.9
	12.1803	10.4493	8.76424	9.69932	8.68056	24.9	40.2	37.3	66.6	45.1	52.2	70.9	68.6	64.2	77.1	202.72	159.964	225.137	128.482	267.201							0.201914	9.95025	43.9	56.9	201.914	0.202775	8.84174	27.2	88.6	202.775	0.255902	10.4932	50.6	53	255.902	0.170524	8.92061	53.5	59.4	170.524	0.219235	6.73854	52.2
	12.3001	9.81354	8.73362	7.5643	8.38223	34.4	35.5	32.5	45.2	37.9	52.2	63.8	73.4	90.4	72.3	253.91	163.414	275.659	157.554	228.323							0.19635	10.8108	36.7	58.1	196.35	0.261911	12.2399	29.5	55.6	261.911	0.265423	9.68056	38.5	50.6	265.423	0.168987	7.90514	46.4	118.8	168.987	0.152503	8.881	36.8
	11.4286	9.40733	12.0627	7.54717	7.83699	32	41.4	34.9	47.6	49.8	52.2	52	112	61.8	74.7	154.294	196.587	261.075	234.26	194.365							0.187357	9.6339	34.4	68.8	187.357	0.125737	10.4275	30.7	65	125.737	0.264638	11.3122	45.7	72.2	264.638	0.180549	6.69792	48.7	79.7	180.549	0.227302	7.03234	37.9
	10.7991	12.1655	6.84463	8.92857	12.0048	58.1	41.4	37.3	49.9	40.3	35.6	63.8	77	73.7	59.3	242.912	163.597	251.545	158.551	157.25							0.467153	12.3153	46.2	60.5	467.153	0.180327	11.0375	33.1	56.7	180.327	0.211662	8.64304	38.5	86.7	211.662	0.256432	8.28501	41.6	79.7	256.432	0.153389	9.28506	56.9
	8.23723	10.0705	8.64304	7.32601	10.6496	40.3	30.4	48.2	54.7	40.3	55.7	66.2	66.2	61.8	60.5	486.721	191.998	174.58	191.427	184.871							0.25297	7.55858	36.7	67.6	252.97	0.227232	9.0009	49.6	57.9	227.232	0.36849	7.57575	44.5	66.2	368.49	0.203153	8.21693	51.1	83.2	203.153	0.303034	6.53168	53.4
	16.3399	9.43396	8.35422	7.40192	8.55432	0	41.4	32.5	42.8	37.9	0	60.3	67.4	83.2	58.1	241.802	196.7	252.431	138.214	230.48							0.189297	9.35453	65.2	42.7	189.297	0.211474	10.8225	49.6	40.2	211.474	0.168847	9.50572	34.9	66.2	168.847	0.183933	6.53595	42.8	65.4	183.933	0.205387	7.90514	52.2
	11.325	10.5597	9.98004	6.84599	11.5075	36.7	40.2	39.7	37.3	40.3	52.2	48.5	61.4	77	53.4	264.292	226.862	238.605	141.491	240.834							0.173544	8.21693	37.9	61.6	173.544	0.158749	10.6838	36.6	65	158.749	0.194086	10.0301	33.7	57.8	194.086					0	0.317863	7.88023	52.2
	12.7389	10.5597	10.3199	7.15308	12.1359	28.5	43.7	55.4	55.9	40.3	55.7	55.6	80.7	82	48.6	299.828	199.311	250.268	141.042	261.384							0.161765	9.68054	72.3	53.3	161.765	0.150542	8.36121	41.4	57.9	150.542	0.272802	10.8108	39.7	55.4	272.802					0
	10.3093	9.79432	7.29927	6.31313	9.68055	30.8	26	30.1	61.8	43.9	59.3	73.3	65	80.8	58.1	181.714	254.959	188.872	208.111	235.396							0.164661	9.58774	62.8	37.9	164.661					0	0.246589	10.4493	34.9	62.6	246.589					0
	9.95025	8.84174	10.4932	8.92061	6.73854	43.9	27.2	50.6	53.5	52.2	56.9	88.6	53	59.4	96	201.914	202.775	255.902	170.524	219.235							0.223076	12.3609	36.7	49.8	223.076					0					0					0
	10.8108	12.2399	9.68056	7.90514	8.881	36.7	29.5	38.5	46.4	36.8	58.1	55.6	50.6	118.8	80.6	196.35	261.911	265.423	168.987	152.503							0.333838	10.2669	29.6	61.6	333.838					0					0					0
	9.6339	10.4275	11.3122	6.69792	7.03234	34.4	30.7	45.7	48.7	37.9	68.8	65	72.2	79.7	74.7	187.357	125.737	264.638	180.549	227.302											0					0					0					0
	12.3153	11.0375	8.64304	8.28501	9.28506	46.2	33.1	38.5	41.6	56.9	60.5	56.7	86.7	79.7	83	467.153	180.327	211.662	256.432	153.389							0.182156	11.5741	31.3	54.1	182.156	0.301051	13.245	61.2	52.8	301.051	0.266348	11.534	41.5	64.1	266.348	0.155069	8.47458	26.4	88.8	155.069	0.232988	12.0919	32.2
	7.55858	9.0009	7.57575	8.21693	6.53168	36.7	49.6	44.5	51.1	53.4	67.6	57.9	66.2	83.2	84.2	252.97	227.232	368.49	203.153	303.034							0.161649	11.5075	40.9	44.5	161.649	0.166661	10.0806	67.2	73.2	166.661	0.141749	9.02527	23.7	85.4	141.749	0.172774	9.11577	37.2	56.4	172.774	0.297417	11.274	32.2
	9.35453	10.8225	9.50572	6.53595	7.90514	65.2	49.6	34.9	42.8	52.2	42.7	40.2	66.2	65.4	78.3	189.297	211.474	168.847	183.933	205.387							0.229183	11.976	33.7	51.7	229.183	0.152885	7.04722	56.4	50.4	152.885	0.23887	8.92857	42.7	71.2	238.87	0.190712	7.35835	33.6	109.3	190.712	0.264931	12.1507	35.8
	8.21693	10.6838	10.0301	0	7.88023	37.9	36.6	33.7	0	52.2	61.6	65	57.8	0	77.1	173.544	158.749	194.086	0	317.863							0.165874	9.3985	40.9	55.3	165.874	0.160611	9.56938	48	74.4	160.611	0.100174	9.78473	32	99.7	100.174	0.202956	9.5057	37.2	80.4	202.956	0.321594	12.2249	34.6
	9.68054	8.36121	10.8108	0	0	72.3	41.4	39.7	0	0	53.3	57.9	55.4	0	0	161.765	150.542	272.802	0	0							0.221943	9.60615	46.9	58.9	221.943	0.198592	8.20345	44.04	63.6	198.592	0.200516	7.59301	36.8	55.8	200.516	0.196434	6.70241	58.8	85.2	196.434	0.212073	11.4943	50.1
	9.58774	0	10.4493	0	0	62.8	0	34.9	0	0	37.9	0	62.6	0	0	164.661	0	246.589	0	0							0.234695	10.4932	51.7	45.7	234.695	0.132578	8.77963	48	44.4	132.578	0.162257	10.4384	34.4	68.8	162.257	0.20323	6.48929	40.8	98.5	203.23	0.192715	7.63942	42.9
	12.3609	0	0	0	0	36.7	0	0	0	0	49.8	0	0	0	0	223.076	0	0	0	0							0.20516	13.1062	36.1	45.7	205.16	0.19021	9.51475	32.4	72	190.21	0.1794	9.72763	40.3	84.2	179.4	0.196297	6.19579	46.8	118.9	196.297	0.360803	9.02527	40.6
	10.2669	0	0	0	0	29.6	0	0	0	0	61.6	0	0	0	0	333.838	0	0	0	0							0.228222	10.5932	32.5	66.1	228.222	0.204941	12.5313	39.6	68.4	204.941	0.132058	9.01713	33.2	68.8	132.058	0.199976	5.63698	45.6	144.1	199.976	0.203561	5.88235	47.7
	0	0	0	0	0	0	0	0	0	0	0	0	0	0	0	0	0	0	0	0							0.172804	11.0619	28.9	46.9	172.804	0.187179	9.09918	42	46.8	187.179	0.137164	6.5445	77.1	57	137.164	0.190065	7.88643	38.4	88.8	190.065	0.188003	8.84173	47.7
	11.5741	13.245	11.534	8.47458	12.0919	31.3	61.2	41.5	26.4	32.2	54.1	52.8	64.1	88.8	50.1	182.156	301.051	266.348	155.069	232.988							0.283668	7.46269			283.668	0.21469	11.2867	37.2	51.6	214.69	0.158277	10.4384	33.2	77.1	158.277	0.167399	9.1241	39.6	56.4	167.399	0.264716	7.50187	48.9
	11.5075	10.0806	9.02527	9.11577	11.274	40.9	67.2	23.7	37.2	32.2	44.5	73.2	85.4	56.4	48.9	161.649	166.661	141.749	172.774	297.417							0.158382	10.2145	37.3	60.1	158.382	0.167028	10.2041	62.4	43.2	167.028	0.161283	9.2251	48.6	35.6	161.283	0.168547	12.6743	27.6	66	168.547	0.22244	9.04159	46.5
	11.976	7.04722	8.92857	7.35835	12.1507	33.7	56.4	42.7	33.6	35.8	51.7	50.4	71.2	109.3	62	229.183	152.885	238.87	190.712	264.931							0.171214	9.89121	55.3	48.1	171.214	0.205912	9.69931	38.4	48	205.912	0.147701	9.50569	28.5	64.1	147.701	0.19122	9.2507	28.8	81.6	191.22	0.21426	7.42943	44.1
	9.3985	9.56938	9.78473	9.5057	12.2249	40.9	48	32	37.2	34.6	55.3	74.4	99.7	80.4	48.9	165.874	160.611	100.174	202.956	321.594							0.221787	9.1659	45.7	62.5	221.787	0.183065	10.8225	38.4	66	183.065	0.233712	13.2626	39.2	86.6	233.712	0.130981	7.11238	66	67.2	130.981	0.273113	10.1937
	9.60615	8.20345	7.59301	6.70241	11.4943	46.9	44.04	36.8	58.8	50.1	58.9	63.6	55.8	85.2	64.4	221.943	198.592	200.516	196.434	212.073							0.189836	11.4155	48.1	38.5	189.836	0.19515	10.5596	38.4	69.6	195.15	0.170271	8.15661	45.1	72.4	170.271	0.140432	11.4155	26.4	58.8	140.432	0.216296	6.36943	53.7
	10.4932	8.77963	10.4384	6.48929	7.63942	51.7	48	34.4	40.8	42.9	45.7	44.4	68.8	98.5	84.7	234.695	132.578	162.257	203.23	192.715							0.148539	9.33706	44.5	61.3	148.539	0.162298	9.42507	40.8	70.8	162.298	0.261158	8.72601	34.4	72.4	261.158	0.188577	7.89265	54	78	188.577	0.267279	6.15763	33.4
	13.1062	9.51475	9.72763	6.19579	9.02527	36.1	32.4	40.3	46.8	40.6	45.7	72	84.2	118.9	115.7	205.16	190.21	179.4	196.297	360.803							0.159435	11.1982	52.9	36.1	159.435	0.277321	9.009	40.8	64.8	277.321	0.196285	6.51042	45.1	117.5	196.285					0	0.276452	8.12348	46.5
	10.5932	12.5313	9.01713	5.63698	5.88235	32.5	39.6	33.2	45.6	47.7	66.1	68.4	68.8	144.1	77.5	228.222	204.941	132.058	199.976	203.561							0.196379	12.407	39.7	42.1	196.379	0.171536	8.56164	30	67.2	171.536	0.230786	8.34028	27.3	102.2	230.786					0
	11.0619	9.09918	6.5445	7.88643	8.84173	28.9	42	77.1	38.4	47.7	46.9	46.8	57	88.8	76.3	172.804	187.179	137.164	190.065	188.003							0.263867	10.0705	55.6	46.9	263.867	0.153295	11.3895	48	75.6	153.295					0					0
	7.46269	11.2867	10.4384	9.1241	7.50187	0	37.2	33.2	39.6	48.9	0	51.6	77.1	56.4	72.8	283.668	214.69	158.277	167.399	264.716							0.187919	7.88022	73.4	45.7	187.919					0					0					0
	10.2145	10.2041	9.2251	12.6743	9.04159	37.3	62.4	48.6	27.6	46.5	60.1	43.2	35.6	66	68	158.382	167.028	161.283	168.547	222.44							0.190841	9.60615	43.3	63.7	190.841					0					0					0
	9.89121	9.69931	9.50569	9.2507	7.42943	55.3	38.4	28.5	28.8	44.1	48.1	48	64.1	81.6	71.6	171.214	205.912	147.701	191.22	214.26											0					0					0					0
	9.1659	10.8225	13.2626	7.11238	10.1937	45.7	38.4	39.2	66	0	62.5	66	86.6	67.2	0	221.787	183.065	233.712	130.981	273.113						3
	11.4155	10.5596	8.15661	11.4155	6.36943	48.1	38.4	45.1	26.4	53.7	38.5	69.6	72.4	58.8	93	189.836	195.15	170.271	140.432	216.296							0.283838	9.93049	25.8	56.4	283.838	0.180567	8.99281	27.1	77.9	180.567	0.180329	6.3857	43.4	112	180.329	0.201051	5.96303	28.4	136.2	201.051	0.265747	11.534	20.9
	9.33706	9.42507	8.72601	7.89265	6.15763	44.5	40.8	34.4	54	33.4	61.3	70.8	72.4	78	100.2	148.539	162.298	261.158	188.577	267.279							0.274144	12.8041	23.5	64.6	274.144	0.248283	11.2613	31.9	63.7	248.283	0.156926	4.39174	60.2	172.3	156.926	0.191324	5.98086	58.2	61.7	191.324	0.320675	11.2108	18.6
	11.1982	9.009	6.51042	0	8.12348	52.9	40.8	45.1	0	46.5	36.1	64.8	117.5	0	84.7	159.435	277.321	196.285	0	276.452							0.280644	11.4943	29.4	90.4	280.644	0.34023	10.101	28.3	59	340.23	0.196161	5.80046	61.4	103.6	196.161	0.186986	8.29188	50	90.8	186.986	0.256288	9.56023	24.4
	12.407	8.56164	8.34028	0	0	39.7	30	27.3	0	0	42.1	67.2	102.2	0	0	196.379	171.536	230.786	0	0							0.29034	8.62069	34	56.4	290.34	0.265698	11.976	21.2	56.7	265.698	0.223992	8.20345	54.2	80.7	223.992	0.173851	7.29395	30.3	126.9	173.851	0.18966	11.0254	20.9
	10.0705	11.3895	0	0	0	55.6	48	0	0	0	46.9	75.6	0	0	0	263.867	153.295	0	0	0							0.252503	11.1111	25.8	59.9	252.503	0.165369	11.9617	26	67.3	165.369	0.21293	8.99281	27.7	79.5	212.93	0.12346	6.34921	43.1	100.1	123.46	0.252132	10.989	24.4
	7.88022	0	0	0	0	73.4	0	0	0	0	45.7	0	0	0	0	187.919	0	0	0	0							0.217905	10.6496	38.7	79.8	217.905	0.200056	10.8933	36.6	50.8	200.056	0.202692	8.96861	28.9	90.3	202.692	0.139616	7.28863	27.9	81.5	139.616	0.24642	11.2994	24.4
	9.60615	0	0	0	0	43.3	0	0	0	0	63.7	0	0	0	0	190.841	0	0	0	0							0.139353	8.75657	30.5	65.8	139.353	0.222429	11.3122	26	56.7	222.429	0.18245	5.64971	31.3	138.5	182.45	0.086236	7.72201	33.8	167.6	86.236	0.205544	10.7991	19.8
	0	0	0	0	0	0	0	0	0	0	0	0	0	0	0	0	0	0	0	0							0.269168	10.3306	21.1	66.9	269.168	0.216842	11.8624	36.6	53.1	216.842	0.207977	7.45712	39.8	101.2	207.977	0.172398	5.37345	29.1	91.9	172.398	0.231542	12.4224	25.6
3	9.93049	8.99281	6.3857	5.96303	11.534	25.8	27.1	43.4	28.4	20.9	56.4	77.9	112	136.2	69.8	283.838	180.567	180.329	201.051	265.747							0.202947	11.1732	27	63.4	202.947	0.184449	10.9409	33	167.6	184.449	0.148756	8.30565	31.3	84.3	148.756	0.214224	7.84929	24.4	74.5	214.224	0.225704	12.2399	29.1
	12.8041	11.2613	4.39174	5.98086	11.2108	23.5	31.9	60.2	58.2	18.6	64.6	63.7	172.3	61.7	83.8	274.144	248.283	156.926	191.324	320.675							0.148588	11.0865	28.2	68.1	148.588	0.228801	4.9505	28.3	79.1	228.801	0.123413	12.1507	39.8	45.8	123.413	0.124796	6.23053	34.9	38.4	124.796	0.270364	10.7643	26.8
	11.4943	10.101	5.80046	8.29188	9.56023	29.4	28.3	61.4	50	24.4	90.4	59	103.6	90.8	66.3	280.644	340.23	196.161	186.986	256.288							0.237931	11.0011	21.1	74	237.931	0.204142	8.65801	42.5	51.9	204.142	0.200658	7.69231	19.3	106	200.658	0.182885	9.12409	37.2	61.7	182.885	0.240444	6.5963	39.6
	8.62069	11.976	8.20345	7.29395	11.0254	34	21.2	54.2	30.3	20.9	56.4	56.7	80.7	126.9	73.3	290.34	265.698	223.992	173.851	189.66							0.168249	9.3985	47	57.4	168.249	0.168881	10.4167	36.6	47.2	168.881	0.203061	5.72737	34.9	139.7	203.061	0.180592	7.2098	33.8	111.7	180.592	0.155086	11.4025	32.6
	11.1111	11.9617	8.99281	6.34921	10.989	25.8	26	27.7	43.1	24.4	59.9	67.3	79.5	100.1	60.5	252.503	165.369	212.93	123.46	252.132							0.232693	9.87168	48.1	37.6	232.693	0.233638	13.9082	29.5	63.7	233.638	0.233294	6.18812	33.7	134.9	233.294	0.303523	6.86342	25.6	118.7	303.523	0.201454	10.2775	31.4
	10.6496	10.8933	8.96861	7.28863	11.2994	38.7	36.6	28.9	27.9	24.4	79.8	50.8	90.3	81.5	67.5	217.905	200.056	202.692	139.616	246.42							0.18268	12.4378	18.8	130.3	182.68	0.161808	11.4416	22.4	74.4	161.808					0					0	0.216011	10	24.4
	8.75657	11.3122	5.64971	7.72201	10.7991	30.5	26	31.3	33.8	19.8	65.8	56.7	138.5	167.6	62.8	139.353	222.429	182.45	86.236	205.544							0.200839	6.84931	23.5	71.6	200.839	0.285427	10.5932	47.2	59	285.427					0					0	0.267886	10.989	25.6
	10.3306	11.8624	7.45712	5.37345	12.4224	21.1	36.6	39.8	29.1	25.6	66.9	53.1	101.2	91.9	59.3	269.168	216.842	207.977	172.398	231.542							0.326755	9.70875	24.7	102.1	326.755	0.192595	9.06618	41.3	54.3	192.595					0					0	0.20916	10.225	17.5
	11.1732	10.9409	8.30565	7.84929	12.2399	27	33	31.3	24.4	29.1	63.4	167.6	84.3	74.5	57	202.947	184.449	148.756	214.224	225.704							0.196828	8.09717	27	66.9	196.828	0.297299	10.101	34.2	59	297.299					0					0	0.225608	11.5207	15.1
	11.0865	4.9505	12.1507	6.23053	10.7643	28.2	28.3	39.8	34.9	26.8	68.1	79.1	45.8	38.4	112.9	148.588	228.801	123.413	124.796	270.364							0.242048	10.5708	23.5	48.1	242.048	0.225135	9.58772	68.5	57.8	225.135					0					0	0.169642	9.85221	17.5
	11.0011	8.65801	7.69231	9.12409	6.5963	21.1	42.5	19.3	37.2	39.6	74	51.9	106	61.7	65.2	237.931	204.142	200.658	182.885	240.444							0.302675	11.9332	38.7	72.8	302.675	0.2957	9.00901	22.4	61.4	295.7					0					0	0.227953	11.1732	22.1
	9.3985	10.4167	5.72737	7.2098	11.4025	47	36.6	34.9	33.8	32.6	57.4	47.2	139.7	111.7	59.3	168.249	168.881	203.061	180.592	155.086											0					0					0					0
	9.87168	13.9082	6.18812	6.86342	10.2775	48.1	29.5	33.7	25.6	31.4	37.6	63.7	134.9	118.7	69.8	232.693	233.638	233.294	303.523	201.454							0.23564	11.9048	39.2	78.3	235.64	0.217771	8.59106	32.7	75.5	217.771	0.205122	8.34725	27.3	122.3	205.122	0.183776	6.31313	37.2	96.5	183.776	0.215317	9.5511	33.4
	12.4378	11.4416	0	0	10	18.8	22.4	0	0	24.4	130.3	74.4	0	0	65.2	182.68	161.808	0	0	216.011							0.268298	8.01925	22	101.5	268.298	0.253308	9.92064	30.2	66.7	253.308	0.161482	6.67557	28.5	93.8	161.482	0.203051	8.06452	23.3	94.2	203.051	0.284243	6.48929	27.5
	6.84931	10.5932	0	0	10.989	23.5	47.2	0	0	25.6	71.6	59	0	0	73.3	200.839	285.427	0	0	267.886							0.197336	7.83699	33	97.9	197.336	0.21488	9.19964	27.7	57.9	214.88	0.188775	8.11688	24.9	128.2	188.775	0.181858	8.11688	23.3	164	181.858	0.497887	7.05219	26.3
	9.70875	9.06618	0	0	10.225	24.7	41.3	0	0	17.5	102.1	54.3	0	0	73.3	326.755	192.595	0	0	209.16							0.205596	8.09061	39.2	100.3	205.596	0.187716	12.1951	36.5	60.4	187.716	0.222106	6.65336	28.5	108.1	222.106	0.163982	5.09944	31.4	96.5	163.982	0.207852	9.65251	20.3
	8.09717	10.101	0	0	11.5207	27	34.2	0	0	15.1	66.9	59	0	0	84.9	196.828	297.299	0	0	225.608							0.290346	6.88705	29.4	67.3	290.346	0.23467	10.661	20.1	66.7	234.67	0.147614	6.92042	40.4	83.1	147.614	0.181032	8.48897	43	73.3	181.032	0.262759	10.1626	25.1
	10.5708	9.58772	0	0	9.85221	23.5	68.5	0	0	17.5	48.1	57.8	0	0	69.8	242.048	225.135	0	0	169.642							0.235013	11.1235	39.2	78.3	235.013	0.206899	12.5628	32.7	74.2	206.899	0.136031	7.78817	33.2	169.8	136.031	0.191377	8.38223	33.7	98.9	191.377	0.216867	8.19001	26.3
	11.9332	9.00901	0	0	11.1732	38.7	22.4	0	0	22.1	72.8	61.4	0	0	74.5	302.675	295.7	0	0	227.953							0.229057	8.31256	47.7	48.9	229.057	0.206724	8.93655	42.8	56.6	206.724	0.178737	5.20562	27.3	131.8	178.737	0.273112	7.31529	32.6	123.3	273.112	0.17172	7.54717	25.1
	0	0	0	0	0	0	0	0	0	0	0	0	0	0	0	0	0	0	0	0							0.206628	9.94036	30.6	24.5	206.628	0.258402	10.5152	27.7	62.9	258.402	0.165085	6.43087	17.8	96.2	165.085	0.167834	6.70691	34.9	103.5	167.834	0.317075	9.7371	39.4
	11.9048	8.59106	8.34725	6.31313	9.5511	39.2	32.7	27.3	37.2	33.4	78.3	75.5	122.3	96.5	238.1	235.64	217.771	205.122	183.776	215.317							0.159696	18.9036	25.7	44	159.696	0.299266	10.4822	47.8	50.3	299.266	0.251731	8.67302	27.3	157.9	251.731	0.175617	7.19425	37.2	90.7	175.617	0.19017	10.1215	41.8
	8.01925	9.92064	6.67557	8.06452	6.48929	22	30.2	28.5	23.3	27.5	101.5	66.7	93.8	94.2	109.9	268.298	253.308	161.482	203.051	284.243							0.245788	16.3399	22	63.6	245.788	0.218412	10.1112	52.8	50.3	218.412	0.099881	5.17866	23.7	141.3	99.881	0.208502	7.72797	44.2	82.6	208.502	0.246509	11.6686	29.8
	7.83699	9.19964	8.11688	8.11688	7.05219	33	27.7	24.9	23.3	26.3	97.9	57.9	128.2	164	80	197.336	214.88	188.775	181.858	497.887							0.189393	11.4943	24.5	64.8	189.393	0.167204	10.1523	25.2	101.9	167.204	0.192292	6.25	26.1	114	192.292	0.179325	7.96813	30.2	86.1	179.325	0.140998	8.73363	41.8
	8.09061	12.1951	6.65336	5.09944	9.65251	39.2	36.5	28.5	31.4	20.3	100.3	60.4	108.1	96.5	69.3	205.596	187.716	222.106	163.982	207.852							0.143474	10.2775	33	47.7	143.474	0.23031	8.19672	26.4	105.7	230.31	0.173316	7.19424	34.4	91.4	173.316	0.323342	8.53971	23.3	109.3	323.342	0.157165	5.72737	37
	6.88705	10.661	6.92042	8.48897	10.1626	29.4	20.1	40.4	43	25.1	67.3	66.7	83.1	73.3	106.3	290.346	234.67	147.614	181.032	262.759							0.237738	12.4688	29.4	44	237.738	0.239314	6.98812	35.2	70.4	239.314	0.23191	7.45712	32.1	74.8	231.91	0.177664	7.59879	19.8	102.4	177.664	0.204185	8.40336	22.7
	11.1235	12.5628	7.78817	8.38223	8.19001	39.2	32.7	33.2	33.7	26.3	78.3	74.2	169.8	98.9	106.3	235.013	206.899	136.031	191.377	216.867							0.204638	12.7065	26.9	80.7	204.638	0.170419	9.56023	40.3	80.5	170.419					0					0	0.191915	11.6959	22.7
	8.31256	8.93655	5.20562	7.31529	7.54717	47.7	42.8	27.3	32.6	25.1	48.9	56.6	131.8	123.3	74.1	229.057	206.724	178.737	273.112	171.72							0.250574	10	23.2	107.7	250.574	0.220097	8.62813	25.2	89.3	220.097					0					0	0.131431	10.5932	19.1
	9.94036	10.5152	6.43087	6.70691	9.7371	30.6	27.7	17.8	34.9	39.4	24.5	62.9	96.2	103.5	59.7	206.628	258.402	165.085	167.834	317.075							0.201931	7.78816	28.1	96.7	201.931	0.140963	8.9928	30.2	28.9	140.963					0					0	0.305674	10.0402	34.6
	18.9036	10.4822	8.67302	7.19425	10.1215	25.7	47.8	27.3	37.2	41.8	44	50.3	157.9	90.7	47.8	159.696	299.266	251.731	175.617	190.17							0.232309	7.61035	44	115	232.309	0.15163	15.3846	25.2	35.2	151.63					0					0	0.288507	11.3122	25.1
	16.3399	10.1112	5.17866	7.72797	11.6686	22	52.8	23.7	44.2	29.8	63.6	50.3	141.3	82.6	68.1	245.788	218.412	99.881	208.502	246.509							0.16334	6.10874	51.4	72.2	163.34	0.206853	13.6054	46.5	98.1	206.853					0					0
	11.4943	10.1523	6.25	7.96813	8.73363	24.5	25.2	26.1	30.2	41.8	64.8	101.9	114	86.1	145.7	189.393	167.204	192.292	179.325	140.998											0					0					0					0
	10.2775	8.19672	7.19424	8.53971	5.72737	33	26.4	34.4	23.3	37	47.7	105.7	91.4	109.3	83.6	143.474	230.31	173.316	323.342	157.165											0					0					0					0
	12.4688	6.98812	7.45712	7.59879	8.40336	29.4	35.2	32.1	19.8	22.7	44	70.4	74.8	102.4	65.7	237.738	239.314	231.91	177.664	204.185							0.359238	12.6422	40.9	94.1	359.238	0.237496	10.9409	27.9	46.1	237.496	0.171133	6.51042	36.3	113.7	171.133	0.293728	10.1729	31.7	85	293.728	0.193909	8.38926	27.9
	12.7065	9.56023	0	0	11.6959	26.9	40.3	0	0	22.7	80.7	80.5	0	0	70.5	204.638	170.419	0	0	191.915							0.23869	8	39.6	97.8	238.69	0.295695	12.6263	37.6	63.1	295.695	0.21643	6.90131	53.2	73.8	216.43	0.290854	8.92061	26.6	77.4	290.854	0.187286	11.1111	32.6
	10	8.62813	0	0	10.5932	23.2	25.2	0	0	19.1	107.7	89.3	0	0	83.6	250.574	220.097	0	0	131.431							0.296976	7.18391	35.9	42.1	296.976	0.217652	9.61539	23.1	89.8	217.652	0.254949	7.4129	30.2	90.8	254.949	0.153602	9.56938	20.3	147.2	153.602	0.266652	10.3306	21
	7.78816	8.9928	0	0	10.0402	28.1	30.2	0	0	34.6	96.7	28.9	0	0	56.1	201.931	140.963	0	0	305.674							0.212178	14.5138	26	61.9	212.178	0.269398	9.43396	19.4	72.8	269.398	0.280504	8.34725	26.6	100.4	280.504	0.172136	5.92768	29.2	158.6	172.136	0.217459	8.62069	24.4
	7.61035	15.3846	0	0	11.3122	44	25.2	0	0	25.1	115	35.2	0	0	65.7	232.309	151.63	0	0	288.507							0.27471	10.977	27.2	76.8	274.71	0.342781	10.6045	24.3	78.9	342.781	0.156103	8.17661	26.6	105.3	156.103	0.142519	5.39374	33	104	142.519	0.154436	10.3842	24.4
	6.10874	13.6054	0	0	0	51.4	46.5	0	0	0	72.2	98.1	0	0	0	163.34	206.853	0	0	0							0.243229	9.38967	27.2	84.2	243.229	0.256614	9.78473	25.5	54.6	256.614	0.194714	7.59878	35.1	110.1	194.714	0.201599	7.31529	40.6	52	201.599	0.325709	10.6838	26.8
	0	0	0	0	0	0	0	0	0	0	0	0	0	0	0	0	0	0	0	0							0.165233	9.76562	37.1	32.2	165.233	0.199636	11.4025	34	63.1	199.636	0.300777	6.88231	25.4	89.5	300.777	0.24663	10.3842	36.8	58.4	246.63	0.197349	8.62813	27.9
	0	0	0	0	0	0	0	0	0	0	0	0	0	0	0	0	0	0	0	0							0.288204	12.3305	61.9	42.1	288.204	0.236333	10.6045	32.8	57	236.333	0.198512	8.24402	33.9	88.3	198.512	0.264721	11.0619	27.9	142.1	264.721	0.268224	8.99281	27.9
	12.6422	10.9409	6.51042	10.1729	8.38926	40.9	27.9	36.3	31.7	27.9	94.1	46.1	113.7	85	67.5	359.238	237.496	171.133	293.728	193.909							0.286645	10.1523	38.4	47.1	286.645	0.229103	11.3766	35.2	55.8	229.103	0.186191	8.66551	37.5	65.3	186.191	0.202637	5.68182	35.5	85	202.637	0.291901	11.655	29.1
	8	12.6263	6.90131	8.92061	11.1111	39.6	37.6	53.2	26.6	32.6	97.8	63.1	73.8	77.4	62.9	238.69	295.695	216.43	290.854	187.286							0.180266	12.4688	18.6	61.9	180.266	0.190367	11.5875	17	72.8	190.367	0.213187	9.46074	29	106.5	213.187	0.131462	8.11031	33	110.4	131.462	0.302605	8.63558	24.4
	7.18391	9.61539	7.4129	9.56938	10.3306	35.9	23.1	30.2	20.3	21	42.1	89.8	90.8	147.2	95.5	296.976	217.652	254.949	153.602	266.652							0.268784	11.2867	40.9	79.2	268.784	0.249642	10.7759	25.5	60.7	249.642	0.239283	7.46826	27.8	129.5	239.283	0.169766	6.66666	36.8	88.8	169.766	0.201827	9.66184	24.4
	14.5138	9.43396	8.34725	5.92768	8.62069	26	19.4	26.6	29.2	24.4	61.9	72.8	100.4	158.6	75.7	212.178	269.398	280.504	172.136	217.459							0.307819	8.98471	43.3	40.9	307.819	0.23955	11.0497	26.7	70.4	239.55	0.157897	6.35728	47.2	77.4	157.897	0.160035	8.60585	49.5	110.5	160.035	0.150492	10.4167	45.4
	10.977	10.6045	8.17661	5.39374	10.3842	27.2	24.3	26.6	33	24.4	76.8	78.9	105.3	104	66.4	274.71	342.781	156.103	142.519	154.436							0.246964	11.7371	31	83	246.964	0.238289	10.4384	20.6	76.4	238.289	0.287686	7.96178	35.1	150	287.686	0.176556	6.41026	49.5	100.2	176.556	0.297489	9.9108	29.1
	9.38967	9.78473	7.59878	7.31529	10.6838	27.2	25.5	35.1	40.6	26.8	84.2	54.6	110.1	52	86.2	243.229	256.614	194.714	201.599	325.709							0.294866	8.53972	54.5	33.4	294.866	0.199966	10	37.6	91	199.966	0.228214	5.49451	25.4	111.3	228.214	0.201305	6.31313	41.9	120.5	201.305	0.185692	8.99281	29.1
	9.76562	11.4025	6.88231	10.3842	8.62813	37.1	34	25.4	36.8	27.9	32.2	63.1	89.5	58.4	83.8	165.233	199.636	300.777	246.63	197.349							0.22278	12.2399	38.4	40.9	222.78	0.330993	8.07102	37.6	71.6	330.993					0					0	0.22719	9.45179	23.3
	12.3305	10.6045	8.24402	11.0619	8.99281	61.9	32.8	33.9	27.9	27.9	42.1	57	88.3	142.1	62.9	288.204	236.333	198.512	264.721	268.224							0.24715	11.976	29.7	47.1	247.15	0.160978	8.47458	38.8	100.7	160.978					0					0	0.234298	7.71605	22.1
	10.1523	11.3766	8.66551	5.68182	11.655	38.4	35.2	37.5	35.5	29.1	47.1	55.8	65.3	85	85	286.645	229.103	186.191	202.637	291.901							0.276042	11.7509	44.6	83	276.042	0.287782	7.83085	27.9	49.7	287.782					0					0	0.198487	9.00901	24.4
	12.4688	11.5875	9.46074	8.11031	8.63558	18.6	17	29	33	24.4	61.9	72.8	106.5	110.4	79.2	180.266	190.367	213.187	131.462	302.605							0.197301	8.41043	49.5	40.9	197.301	0.321752	10.3627	32.8	72.8	321.752					0					0
	11.2867	10.7759	7.46826	6.66666	9.66184	40.9	25.5	27.8	36.8	24.4	79.2	60.7	129.5	88.8	73.3	268.784	249.642	239.283	169.766	201.827							0.237896	10.0301	33.4	96.6	237.896	0.214651	11.4942	25.5	78.9	214.651					0					0
	8.98471	11.0497	6.35728	8.60585	10.4167	43.3	26.7	47.2	49.5	45.4	40.9	70.4	77.4	110.5	55.9	307.819	239.55	157.897	160.035	150.492							0.245851	8.25764	28.5	99.1	245.851	0.186835	9.37206	21.8	60.7	186.835					0					0
	11.7371	10.4384	7.96178	6.41026	9.9108	31	20.6	35.1	49.5	29.1	83	76.4	150	100.2	75.7	246.964	238.289	287.686	176.556	297.489											0					0					0					0
	8.53972	10	5.49451	6.31313	8.99281	54.5	37.6	25.4	41.9	29.1	33.4	91	111.3	120.5	75.7	294.866	199.966	228.214	201.305	185.692						4
	12.2399	8.07102	0	0	9.45179	38.4	37.6	0	0	23.3	40.9	71.6	0	0	111.8	222.78	330.993	0	0	227.19							0.379666	12.7551	48.9	51.2	379.666	0.300319	13.7741	27.9	52.4	300.319	0.174314	11.534	16.3	71	174.314	0.246944	9.34579	28.6	77.1	246.944	0.280013	9.90099	24
	11.976	8.47458	0	0	7.71605	29.7	38.8	0	0	22.1	47.1	100.7	0	0	82.7	247.15	160.978	0	0	234.298							0.379666	12.7551	24.9	50	379.666	0.221423	12.7065	32.6	78	221.423	0.303648	7.3692	43.1	86.1	303.648	0.295285	10.1112	38.6	63.9	295.285	0.203404	5.8997	26.2
	11.7509	7.83085	0	0	9.00901	44.6	27.9	0	0	24.4	83	49.7	0	0	103.6	276.042	287.782	0	0	198.487							0.382829	10.2145	23.3	61.7	382.829	0.387818	8.98472	22.1	74.5	387.818	0.284048	8.88889	20.9	94.3	284.048	0.270785	13.5685	22	49.6	270.785	0.228695	8.81834	34.1
	8.41043	10.3627	0	0	0	49.5	32.8	0	0	0	40.9	72.8	0	0	0	197.301	321.752	0	0	0							0.382336	13.947	30.3	53.5	382.336	0.437482	9.46074	29.1	59.4	437.482	0.300219	12.7714	24.4	54.7	300.219	0.362172	11.6686	20.9	67.2	362.172	0.188881	8.62069	34.1
	10.0301	11.4942	0	0	0	33.4	25.5	0	0	0	96.6	78.9	0	0	0	237.896	214.651	0	0	0							0.493217	11.5741	27.9	54.7	493.217	0.351406	11.7509	26.8	54.7	351.406	0.227719	11.2233	37.2	54.7	227.719	0.34111	11.7925	19.8	60.6	341.11	0.179077	12.3916	25
	8.25764	9.37206	0	0	0	28.5	21.8	0	0	0	99.1	60.7	0	0	0	245.851	186.835	0	0	0							0.372144	12.0773	19.8	60.5	372.144	0.366965	13.4048	29.1	54.7	366.965	0.175633	7.96813	27.9	96.6	175.633	0.207602	5.22466	26.4	167.5	207.602	0.19724	12.0192	25
	0	0	0	0	0	0	0	0	0	0	0	0	0	0	0	0	0	0	0	0							0.370026	11.8064	37.2	44.2	370.026	0.339009	11.6686	29.1	54.7	339.009	0.260225	9.97009	30.3	71	260.225	0.264654	10.3413	24.2	70.5	264.654	0.192091	12.5313	22.7
																											0.437126	12.7226	37.2	59.3	437.126	0.423479	11.9048	22.1	58.2	423.479	0.399693	8.4674	39.8	97.8	399.693	0.261258	10.3734	22	71.6	261.258	0.190436	8.09062	17.1
4	12.7551	13.7741	11.534	9.34579	9.90099	48.9	27.9	16.3	28.6	24	51.2	52.4	71	77.1	61.4	379.666	300.319	174.314	246.944	280.013							0.346951	12.3609	27.9	54.7	346.951	0.339636	12.6422	31.4	45.4	339.636	0.256827	9.98004	14	83.8	256.827	0.259212	12.0627	31.9	52.9	259.212	0.210936	14.9925	17.1
	12.7551	12.7065	7.3692	10.1112	5.8997	24.9	32.6	43.1	38.6	26.2	50	78	86.1	63.9	71.6	379.666	221.423	303.648	295.285	203.404							0.383372	10.5263	39.6	50	383.372	0.324777	13.459	19.8	59.4	324.777	0.251343	8.94455	26.8	78	251.343	0.257674	9.82318	38.6	60.6	257.674	0.306945	13.624	27.3
	10.2145	8.98472	8.88889	13.5685	8.81834	23.3	22.1	20.9	22	34.1	61.7	74.5	94.3	49.6	79.6	382.829	387.818	284.048	270.785	228.695							0.319131	11.1111	26.8	62.8	319.131	0.399946	12.7065			399.946	0.244864	9.08266	23.3	89.6	244.864	0.296829	12.5628	29.7	54	296.829	0.232825	11.6822	25
	13.947	9.46074	12.7714	11.6686	8.62069	30.3	29.1	24.4	20.9	34.1	53.5	59.4	54.7	67.2	68.2	382.336	437.482	300.219	362.172	188.881							0.316697	11.7647	38.4	53.5	316.697		14.0252	20.9	55.9	0	0.308913	9.56022	33.8	78	308.913	0.156328	12.3457	25.3	56.2	156.328	0.185951	16.4745	27.3
	11.5741	11.7509	11.2233	11.7925	12.3916	27.9	26.8	37.2	19.8	25	54.7	54.7	54.7	60.6	60.3	493.217	351.406	227.719	341.11	179.077							0.35619	10.661	24.4	67.5	356.19	0.376082	11.7096	19.8	66.3	376.082	0.211084	9.07441	16.3	93.1	211.084	0.281634	10.3627	22	72.7	281.634	0.258344	13.3333	21.6
	12.0773	13.4048	7.96813	5.22466	12.0192	19.8	29.1	27.9	26.4	25	60.5	54.7	96.6	167.5	68.2	372.144	366.965	175.633	207.602	197.24							0.321624	10.1214	23.3	54.7	321.624	0.359598	10.7643	23.3	61.7	359.598	0.312283	9.00091	25.6	85	312.283	0.278698	11.7786	26.4	61.7	278.698	0.347566	11.8203	31.8
	11.8064	11.6686	9.97009	10.3413	12.5313	37.2	29.1	30.3	24.2	22.7	44.2	54.7	71	70.5	58	370.026	339.009	260.225	264.654	192.091							0.336659	12.9366	27.9	51.2	336.659	0.289118	12.5786	29.1	71	289.118	0.25841	12.1212	19.8	64	258.41	0.218656	9.6432	49.6	55.1	218.656	0.259566	9.82317	18.2
	12.7226	11.9048	8.4674	10.3734	8.09062	37.2	22.1	39.8	22	17.1	59.3	58.2	97.8	71.6	64.8	437.126	423.479	399.693	261.258	190.436							0.300069	11.9332	24.4	57	300.069	0.336797	10.0402	15.1	62.8	336.797	0.376147	8.96861	19.8	90.8	376.147	0.289772	4.82393	27.5	173	289.772	0.204614	8.34725	33
	12.3609	12.6422	9.98004	12.0627	14.9925	27.9	31.4	14	31.9	17.1	54.7	45.4	83.8	52.9	70.5	346.951	339.636	256.827	259.212	210.936							0.420325	12.8041	26.8	60.5	420.325	0.479339	12.3609	16.3	60.5	479.339					0	0.269275	9.93049	22	83.7	269.275	0.216436	8.89679	37.5
	10.5263	13.459	8.94455	9.82318	13.624	39.6	19.8	26.8	38.6	27.3	50	59.4	78	60.6	110.3	383.372	324.777	251.343	257.674	306.945							0.335461	10.8225	29.1	58.2	335.461	0.324192	12.9702	22.1	47.7	324.192					0					0	0.188157	8.61326	31.8
	11.1111	12.7065	9.08266	12.5628	11.6822	26.8	0	23.3	29.7	25	62.8	0	89.6	54	54.6	319.131	399.946	244.864	296.829	232.825							0.394465	13.369	26.8	65.2	394.465	0.341133	15.674	22.1	50	341.133					0					0	0.170771	7.91766	23.9
	11.7647	14.0252	9.56022	12.3457	16.4745	38.4	20.9	33.8	25.3	27.3	53.5	55.9	78	56.2	55.7	316.697	0	308.913	156.328	185.951							0.34507	11.5875	24.4	51.2	345.07	0.283251	12.9032	29.1	53.5	283.251					0					0
	10.661	11.7096	9.07441	10.3627	13.3333	24.4	19.8	16.3	22	21.6	67.5	66.3	93.1	72.7	59.1	356.19	376.082	211.084	281.634	258.344							0.302576	10.3093	20.9	54.7	302.576	0.327096	12.4688	25.6	47.7	327.096					0					0
	10.1214	10.7643	9.00091	11.7786	11.8203	23.3	23.3	25.6	26.4	31.8	54.7	61.7	85	61.7	61.4	321.624	359.598	312.283	278.698	347.566							0.313231	13.4953	27.9	69.8	313.231	0.468597	14.3061	22.1	65.2	468.597					0					0
	12.9366	12.5786	12.1212	9.6432	9.82317	27.9	29.1	19.8	49.6	18.2	51.2	71	64	55.1	72.8	336.659	289.118	258.41	218.656	259.566																0					0					0
	11.9332	10.0402	8.96861	4.82393	8.34725	24.4	15.1	19.8	27.5	33	57	62.8	90.8	173	72.8	300.069	336.797	376.147	289.772	204.614											0					0					0					0
	12.8041	12.3609	0	9.93049	8.89679	26.8	16.3	0	22	37.5	60.5	60.5	0	83.7	71.6	420.325	479.339	0	269.275	216.436							0.333402	11.4943	33.6	65.9	333.402	0.283488	13.0719	24.4	55.8	283.488	0.155898	5.73394	24.4	148.9	155.898	0.234492	7.82473	43	82.6	234.492	0.325624	10.9409	20.1
	10.8225	12.9702	0	0	8.61326	29.1	22.1	0	0	31.8	58.2	47.7	0	0	81.9	335.461	324.192	0	0	188.157							0.357724	9.4697	31.2	71.9	357.724	0.470858	12.9032	25.6	55.8	470.858	0.247057	10.2987	22.1	75.6	247.057	0.183233	10.8342	29.7	61.7	183.233	0.210445	9.67118	16.7
	13.369	15.674	0	0	7.91766	26.8	22.1	0	0	23.9	65.2	50	0	0	62.6	394.465	341.133	0	0	170.771							0.310788	10.2987	28.8	55.1	310.788	0.341703	12.0337	31.4	64	341.703	0.222624	9.49668	52.3	47.7	222.624	0.276917	14.1243	17.6	56.2	276.917	0.213138	9.59693	39
	11.5875	12.9032	0	0	0	24.4	29.1	0	0	0	51.2	53.5	0	0	0	345.07	283.251	0	0	0							0.327419	11.0619	32.4	39.6	327.419	0.360752	10.4275	25.6	57	360.752	0.296568	13.089	26.8	58.2	296.568	0.237387	5.8072	20.9	148.7	237.387	0.212275	10.0301	24.5
	10.3093	12.4688	0	0	0	20.9	25.6	0	0	0	54.7	47.7	0	0	0	302.576	327.096	0	0	0							0.233881	13.1926	27.6	55.1	233.881	0.379733	12.5786	29.1	72.1	379.733	0.30599	10.8932	38.4	46.5	305.99	0.30899	8.75657	40.8	70.5	308.99	0.316135	10.4493	27.9
	13.4953	14.3061	0	0	0	27.9	22.1	0	0	0	69.8	65.2	0	0	0	313.231	468.597	0	0	0							0.279366	12.0048	33.6	51.5	279.366	0.30158	9.92064	20.9	74.4	301.58	0.252401	9.40734	54.7	55.8	252.401	0.25538	11.5473	22	69.4	255.38	0.322122	10.02	27.9
	0	0	0	0	0	0	0	0	0	0	0	0	0	0	0	0	0	0	0	0							0.302628	11.1607	32.4	73.1	302.628	0.274146	10.5152	37.2	69.8	274.146	0.305521	9.44287	25.6	81.4	305.521	0.282016	7.39098	38.6	101.4	282.016	0.243148	11.4548	25.6
	0	0	0	0	0	0	0	0	0	0	0	0	0	0	0	0	0	0	0	0							0.294344	9.23361	39.6	58.7	294.344	0.31659	8.82613	30.2	74.4	316.59	0.184785	9.25069	26.8	77.9	184.785	0.253303	8.68056	27.5	87	253.303	0.27789	11.4416	25.6
	11.4943	13.0719	5.73394	7.82473	10.9409	33.6	24.4	24.4	43	20.1	65.9	55.8	148.9	82.6	81.4	333.402	283.488	155.898	234.492	325.624							0.249547	11.7786	28.8	47.9	249.547	0.198758	8.96861	34.9	79.1	198.758	0.249944	11.6009	20.9	71	249.944	0.229077	10.9649	25.3	67.2	229.077	0.311743	11.0132	11.2
	9.4697	12.9032	10.2987	10.8342	9.67118	31.2	25.6	22.1	29.7	16.7	71.9	55.8	75.6	61.7	82.5	357.724	470.858	247.057	183.233	210.445							0.191144	15.949	24	79.1	191.144	0.201227	10.0806	22.1	68.6	201.227	0.26035	11.8906	23.3	60.5	260.35	0.182342	9.45179	27.5	66.1	182.342	0.324527	11.5075	31.2
	10.2987	12.0337	9.49668	14.1243	9.59693	28.8	31.4	52.3	17.6	39	55.1	64	47.7	56.2	62.4	310.788	341.703	222.624	276.917	213.138							0.275767	8.47458	33.6	53.9	275.767	0.336096	10.7875	19.8	62.8	336.096	0.225567	8.96057	53.5	53.5	225.567	0.221812	11.7371	38.6	56.2	221.812	0.35659	10.4167	23.4
	11.0619	10.4275	13.089	5.8072	10.0301	32.4	25.6	26.8	20.9	24.5	39.6	57	58.2	148.7	75.8	327.419	360.752	296.568	237.387	212.275							0.404437	12.6743	34.8	42	404.437	0.303201	11.8906	16.3	64	303.201	0.467686	10.3199	23.3	79.1	467.686	0.49762	11.5207	47.4	44.1	497.62	0.293214	11.919	36.8
	13.1926	12.5786	10.8932	8.75657	10.4493	27.6	29.1	38.4	40.8	27.9	55.1	72.1	46.5	70.5	69.1	233.881	379.733	305.99	308.99	316.135							0.279216	11.1359	38.4	64.7	279.216	0.300606	12.2249	15.1	80.3	300.606	0.381286	12.0337	23.3	59.3	381.286	0.272262	9.72762	44.1	57.3	272.262	0.248752	9.58773	25.6
	12.0048	9.92064	9.40734	11.5473	10.02	33.6	20.9	54.7	22	27.9	51.5	74.4	55.8	69.4	60.2	279.366	301.58	252.401	255.38	322.122							0.173168	10.7759	26.4	107.9	173.168	0.250097	10.4493	23.3	83.7	250.097	0.355163	12.1655	24.4	52.3	355.163	0.290717	11.6279	34.2	54	290.717	0.398862	11.3379	15.6
	11.1607	10.5152	9.44287	7.39098	11.4548	32.4	37.2	25.6	38.6	25.6	73.1	69.8	81.4	101.4	62.4	302.628	274.146	305.521	282.016	243.148							0.180201	7.45713	25.2	68.3	180.201	0.383877	9.09919	18.6	79.1	383.877	0.311941	11.5473	29.9	68.6	311.941	0.269982	10.1215	40.8	50.7	269.982	0.313318	10.8932	20.1
	9.23361	8.82613	9.25069	8.68056	11.4416	39.6	30.2	26.8	27.5	25.6	58.7	74.4	77.9	87	66.9	294.344	316.59	184.785	253.303	277.89							0.202907	10.8342	20.4	55.1	202.907	0.272047	10.7411	44.2	55.8	272.047	0.370992	11.5875	31.4	58.2	370.992	0.364415	9.48767	34.5	72.7	364.415	0.327812	9.62464	25.6
	11.7786	8.96861	11.6009	10.9649	11.0132	28.8	34.9	20.9	25.3	11.2	47.9	79.1	71	67.2	72.5	249.547	198.758	249.944	229.077	311.743							0.309776	12.8866	22.8	57.5	309.776	0.240116	10.0604	33.7	57	240.116	0.516438	11.9048	33.7	47.7	516.438	0.178974	11.5207	16.5	74.9	178.974	0.21729	9.62464	44.6
	15.949	10.0806	11.8906	9.45179	11.5075	24	22.1	23.3	27.5	31.2	79.1	68.6	60.5	66.1	63.6	191.144	201.227	260.35	182.342	324.527							0.260926	11.0375	28.8	49.1	260.926	0.287975	11.0011	27.9	47.7	287.975	0.337867	11.7509	19.8	65.1	337.867					0	0.209612	7.66871	42.4
	8.47458	10.7875	8.96057	11.7371	10.4167	33.6	19.8	53.5	38.6	23.4	53.9	62.8	53.5	56.2	64.7	275.767	336.096	225.567	221.812	356.59							0.301753	14.0845	33.6	56.3	301.753	0.384922	13.5135	25.6	52.3	384.922					0					0	0.337577	11.2234	17.8
	12.6743	11.8906	10.3199	11.5207	11.919	34.8	16.3	23.3	47.4	36.8	42	64	79.1	44.1	66.9	404.437	303.201	467.686	497.62	293.214							0.24992	11.9904	33.6	61.1	249.92	0.348114	13.089	29.1	60.5	348.114					0					0	0.341515	11.2108	20.1
	11.1359	12.2249	12.0337	9.72762	9.58773	38.4	15.1	23.3	44.1	25.6	64.7	80.3	59.3	57.3	61.3	279.216	300.606	381.286	272.262	248.752							0.316839	10.3413	38.4	63.5	316.839					0					0					0
	10.7759	10.4493	12.1655	11.6279	11.3379	26.4	23.3	24.4	34.2	15.6	107.9	83.7	52.3	54	78.1	173.168	250.097	355.163	290.717	398.862											0					0					0					0
	7.45713	9.09919	11.5473	10.1215	10.8932	25.2	18.6	29.9	40.8	20.1	68.3	79.1	68.6	50.7	80.3	180.201	383.877	311.941	269.982	313.318							0.217909	12.3153	41.5	43.9	217.909	0.450792	13.7363	27.9	47.7	450.792	0.249939	9.07441	24.4	66.3	249.939	0.17332	9.42507	26.7	82.5	173.32	0.241979	8.69565	20.1
	10.8342	10.7411	11.5875	9.48767	9.62464	20.4	44.2	31.4	34.5	25.6	55.1	55.8	58.2	72.7	80.3	202.907	272.047	370.992	364.415	327.812							0.272726	15.2672	30.8	46.3	272.726	0.463375	13.459	25.6	58.2	463.375	0.308527	11.4679	26.8	45.4	308.527	0.215901	7.99361	32.8	91.6	215.901	0.295495	9.99001	21.2
	12.8866	10.0604	11.9048	11.5207	9.62464	22.8	33.7	33.7	16.5	44.6	57.5	57	47.7	74.9	80.3	309.776	240.116	516.438	178.974	217.29							0.386499	10.7643	38	39.1	386.499	0.37772	12.0337	24.4	54.7	377.72	0.222022	13.4228	23.3	107	222.022	0.282615	10.2145	24.9	69	282.615	0.311773	9.4518	22.3
	11.0375	11.0011	11.7509	0	7.66871	28.8	27.9	19.8	0	42.4	49.1	47.7	65.1	0	51.3	260.926	287.975	337.867	0	209.612							0.263779	11.4811	41.5	45.1	263.779	0.3546	12.0048	22.1	45.4	354.6	0.333376	7.62195	27.9	82.6	333.376	0.208529	8.77193	36.2	83.7	208.529	0.279969	12.1507	30.2
	14.0845	13.5135	0	0	11.2234	33.6	25.6	0	0	17.8	56.3	52.3	0	0	72.5	301.753	384.922	0	0	337.577							0.403662	13.4228	40.3	38	403.662	0.626067	16.1812	19.8	54.7	626.067	0.279895	8.57633	20.9	66.3	279.895	0.282409	10.2775	20.4	74.6	282.409	0.244353	10.7875	20.1
	11.9904	13.089	0	0	11.2108	33.6	29.1	0	0	20.1	61.1	60.5	0	0	64.7	249.92	348.114	0	0	341.515							0.215125	14.0056	38	34.4	215.125	0.387026	12.5471	29.1	48.9	387.026	0.242774	12.285	23.3	68.6	242.774	0.166212	9.96016	21.5	75.8	166.212	0.356025	12.6422	16.8
	10.3413	0	0	0	0	38.4	0	0	0	0	63.5	0	0	0	0	316.839	0	0	0	0							0.304184	11.6144	47.4	40.3	304.184	0.515405	12.5156	31.4	55.9	515.405	0.281403	11.1982	24.4	71	281.403	0.378367	10.6383	24.9	73.5	378.367	0.38326	11.7925	20.1
	0	0	0	0	0	0	0	0	0	0	0	0	0	0	0	0	0	0	0	0							0.33626	10.4167	42.7	55.7	336.26	0.545093	11.8906	30.3	55.9	545.093	0.282103	10.6383	16.3	75.6	282.103	0.280026	10.977	17	73.5	280.026	0.29412	10.977	19
	12.3153	13.7363	9.07441	9.42507	8.69565	41.5	27.9	24.4	26.7	20.1	43.9	47.7	66.3	82.5	148.6	217.909	450.792	249.939	173.32	241.979							0.209309	14.4092	43.9	40.3	209.309	0.379338	11.1732	23.3	47.7	379.338	0.244991	10.6157	19.8	69.8	244.991	0.206373	8.79507	26	84.8	206.373	0.275886	7.61615	26.8
	15.2672	13.459	11.4679	7.99361	9.99001	30.8	25.6	26.8	32.8	21.2	46.3	58.2	45.4	91.6	97.2	272.726	463.375	308.527	215.901	295.495							0.256254	9.19963	39.1	59.3	256.254	0.367059	15.3846	24.4	58.2	367.059	0.182619	10.5374	23.3	74.4	182.619	0.24126	10.9649	19.2	72.4	241.26	0.266436	12.3916	26.8
	10.7643	12.0337	13.4228	10.2145	9.4518	38	24.4	23.3	24.9	22.3	39.1	54.7	107	69	87.1	386.499	377.72	222.022	282.615	311.773							0.219968	12.1507	43.9	41.5	219.968	0.383233	12.2249	26.8	48.9	383.233	0.182951	10.4712	24.4	58.2	182.951	0.247451	9.92064	23.7	79.1	247.451	0.34243	12.3762	17.9
	11.4811	12.0048	7.62195	8.77193	12.1507	41.5	22.1	27.9	36.2	30.2	45.1	45.4	82.6	83.7	54.7	263.779	354.6	333.376	208.529	279.969							0.219263	11.2739	39.1	49.8	219.263	0.460755	12.0337	31.4	53.5	460.755	0.284867	11.6959	14	82.6	284.867	0.364609	10.2775	30.5	59.9	364.609	0.298738	11.9617	22.3
	13.4228	16.1812	8.57633	10.2775	10.7875	40.3	19.8	20.9	20.4	20.1	38	54.7	66.3	74.6	62.6	403.662	626.067	279.895	282.409	244.353							0.255597	11.0254	35.6	48.6	255.597	0.423954	11.5875	23.3	64	423.954	0.214609	10.1729	29.1	60.5	214.609	0.408959	11.2233	21.5	72.4	408.959	0.246866	10.977	23.5
	14.0056	12.5471	12.285	9.96016	12.6422	38	29.1	23.3	21.5	16.8	34.4	48.9	68.6	75.8	70.4	215.125	387.026	242.774	166.212	356.025							0.222506	11.0375	45.1	60.5	222.506	0.450341	12.4844	31.4	48.9	450.341	0.281032	11.1359	19.6	61.6	281.032	0.207956	10.395	26	75.8	207.956	0.286058	10.5485	22.3
	11.6144	12.5156	11.1982	10.6383	11.7925	47.4	31.4	24.4	24.9	20.1	40.3	55.9	71	73.5	97.2	304.184	515.405	281.403	378.367	383.26							0.313383	11.1111	33.2	49.8	313.383	0.259473	10.917	23.3	54.7	259.473	0.276834	11.4943	25.6	72.1	276.834	0.252029	10.01	44.1	71.2	252.029	0.269562	9.08265	25.7
	10.4167	11.8906	10.6383	10.977	10.977	42.7	30.3	16.3	17	19	55.7	55.9	75.6	73.5	46.9	336.26	545.093	282.103	280.026	294.12							0.403195	12.3916	29.7	52.2	403.195	0.393499	12.4844	32.6	47.7	393.499	0.202675	10.8814	51.2	53.5	202.675	0.332927	8.4674	22.6	108.5	332.927	0.298137	9.27644	27.9
	14.4092	11.1732	10.6157	8.79507	7.61615	43.9	23.3	19.8	26	26.8	40.3	47.7	69.8	84.8	52.5	209.309	379.338	244.991	206.373	275.886							0.263596	11.3895	29.7	40.3	263.596	0.412783	13.4048	31.4	46.6	412.783	0.16499	9.72763	22.1	69.8	164.99	0.204394	7.98084	28.3	70.1	204.394	0.353154	8.57633	25.7
	9.19963	15.3846	10.5374	10.9649	12.3916	39.1	24.4	23.3	19.2	26.8	59.3	58.2	74.4	72.4	54.7	256.254	367.059	182.619	241.26	266.436							0.234365	12.4688	32	61.7	234.365	0.346385	14.2653	29.1	52.4	346.385	0.185602	11.2994	20.9	60.5	185.602	0.200591	10.0705	20.4	50.9	200.591	0.2684	12.7389	20.1
	12.1507	12.2249	10.4712	9.92064	12.3762	43.9	26.8	24.4	23.7	17.9	41.5	48.9	58.2	79.1	44.7	219.968	383.233	182.951	247.451	342.43							0.273351	13.3333	24.9	56.9	273.351	0.344973	12.2399	32.6	52.4	344.973					0					0	0.299288	10.4167	21.2
	11.2739	12.0337	11.6959	10.2775	11.9617	39.1	31.4	14	30.5	22.3	49.8	53.5	82.6	59.9	52.5	219.263	460.755	284.867	364.609	298.738							0.272701	12.4378	28.5	59.3	272.701	0.309896	11.6959	24.4	64	309.896					0					0
	11.0254	11.5875	10.1729	11.2233	10.977	35.6	23.3	29.1	21.5	23.5	48.6	64	60.5	72.4	62.6	255.597	423.954	214.609	408.959	246.866							0.27132	10.6157	34.4	68.8	271.32	0.318941	10.2041	33.8	67.5	318.941					0					0
	11.0375	12.4844	11.1359	10.395	10.5485	45.1	31.4	19.6	26	22.3	60.5	48.9	61.6	75.8	80.4	222.506	450.341	281.032	207.956	286.058							0.249987	9.87168	41.5	61.7	249.987	0.272557	9.90099	33.8	85	272.557					0					0
	11.1111	10.917	11.4943	10.01	9.08265	33.2	23.3	25.6	44.1	25.7	49.8	54.7	72.1	71.2	92.7	313.383	259.473	276.834	252.029	269.562																0					0					0
	12.3916	12.4844	10.8814	8.4674	9.27644	29.7	32.6	51.2	22.6	27.9	52.2	47.7	53.5	108.5	73.7	403.195	393.499	202.675	332.927	298.137																0										0
	11.3895	13.4048	9.72763	7.98084	8.57633	29.7	31.4	22.1	28.3	25.7	40.3	46.6	69.8	70.1	99.4	263.596	412.783	164.99	204.394	353.154																0										0
	12.4688	14.2653	11.2994	10.0705	12.7389	32	29.1	20.9	20.4	20.1	61.7	52.4	60.5	50.9	105	234.365	346.385	185.602	200.591	268.4
	13.3333	12.2399	0	0	10.4167	24.9	32.6	0	0	21.2	56.9	52.4	0	0	82.7	273.351	344.973	0	0	299.288
	12.4378	11.6959	0	0	0	28.5	24.4	0	0	0	59.3	64	0	0	0	272.701	309.896	0	0	0
	10.6157	10.2041	0	0	0	34.4	33.8	0	0	0	68.8	67.5	0	0	0	271.32	318.941	0	0	0
	9.87168	9.90099	0	0	0	41.5	33.8	0	0	0	61.7	85	0	0	0	249.987	272.557	0	0	0
	0	0	0	0	0	0	0	0	0	0	0	0	0	0	0	0	0	0	0	0
	0	0	0	0	0	0	0	0	0	0	0	0	0	0	0	0	0	0	0	0
	0	0	0	0	0	0	0	0	0	0	0	0	0	0	0	0	0	0	0	0
	0	0	0	0	0	0	0	0	0	0	0	0	0	0	0	0	0	0	0	0
	0	0	0	0	0	0	0	0	0	0	0	0	0	0	0	0	0	0	0	0
	0	0	0	0	0	0	0	0	0	0	0	0	0	0	0	0	0	0	0	0
	0	0	0	0	0	0	0	0	0	0	0	0	0	0	0	0	0	0	0	0
	0	0	0	0	0	0	0	0	0	0	0	0	0	0	0	0	0	0	0	0
	0	0	0	0	0	0	0	0	0	0	0	0	0	0	0	0	0	0	0	0
	0	0	0	0	0	0	0	0	0	0	0	0	0	0	0	0	0	0	0	0
	0	0	0	0	0	0	0	0	0	0	0	0	0	0	0	0	0	0	0	0
	0	0	0	0	0	0	0	0	0	0	0	0	0	0	0	0	0	0	0	0
	0	0	0	0	0	0	0	0	0	0	0	0	0	0	0	0	0	0	0	0
	0	0	0	0	0	0	0	0	0	0	0	0	0	0	0	0	0	0	0	0
	0	0	0	0	0	0	0	0	0	0	0	0	0	0	0	0	0	0	0	0
	0	0	0	0	0	0	0	0	0	0	0	0	0	0	0	0	0	0	0	0
	0	0	0	0	0	0	0	0	0	0	0	0	0	0	0	0	0	0	0	0
	0	0	0	0	0	0	0	0	0	0	0	0	0	0	0	0	0	0	0	0
	0	0	0	0	0	0	0	0	0	0	0	0	0	0	0	0	0	0	0	0
	0	0	0	0	0	0	0	0	0	0	0	0	0	0	0	0	0	0	0	0
	0	0	0	0	0	0	0	0	0	0	0	0	0	0	0	0	0	0	0	0
	0	0	0	0	0	0	0	0	0	0	0	0	0	0	0	0	0	0	0	0
	0	0	0	0	0	0	0	0	0	0	0	0	0	0	0	0	0	0	0	0
	0	0	0	0	0	0	0	0	0	0	0	0	0	0	0	0	0	0	0	0
	0	0	0	0	0	0	0	0	0	0	0	0	0	0	0	0	0	0	0	0
	0	0	0	0	0	0	0	0	0	0	0	0	0	0	0	0	0	0	0	0
	0	0	0	0	0	0	0	0	0	0	0	0	0	0	0	0	0	0	0	0
	0	0	0	0	0	0	0	0	0	0	0	0	0	0	0	0	0	0	0	0
	0	0	0	0	0	0	0	0	0	0	0	0	0	0	0	0	0	0	0	0
	0	0	0	0	0	0	0	0	0	0	0	0	0	0	0	0	0	0	0	0
	0	0	0	0	0	0	0	0	0	0	0	0	0	0	0	0	0	0	0	0
	0	0	0	0	0	0	0	0	0	0	0	0	0	0	0	0	0	0	0	0
	0	0	0	0	0	0	0	0	0	0	0	0	0	0	0	0	0	0	0	0
	0	0	0	0	0	0	0	0	0	0	0	0	0	0	0	0	0	0	0	0
	0	0	0	0	0	0	0	0	0	0	0	0	0	0	0	0	0	0	0	0
	0	0	0	0	0	0	0	0	0	0	0	0	0	0	0	0	0	0	0	0
	0	0	0	0	0	0	0	0	0	0	0	0	0	0	0	0	0	0	0	0
	0	0	0	0	0	0	0	0	0	0	0	0	0	0	0	0	0	0	0	0
	0	0	0	0	0	0	0	0	0	0	0	0	0	0	0	0	0	0	0	0
	0	0	0	0	0	0	0	0	0	0	0	0	0	0	0	0	0	0	0	0
	0	0	0	0	0	0	0	0	0	0	0	0	0	0	0	0	0	0	0	0
	0	0	0	0	0	0	0	0	0	0	0	0	0	0	0	0	0	0	0	0
	0	0	0	0	0	0	0	0	0	0	0	0	0	0	0	0	0	0	0	0
	0	0	0	0	0	0	0	0	0	0	0	0	0	0	0	0	0	0	0	0
	0	0	0	0	0	0	0	0	0	0	0	0	0	0	0	0	0	0	0	0
	0	0	0	0	0	0	0	0	0	0	0	0	0	0	0	0	0	0	0	0
	0	0	0	0	0	0	0	0	0	0	0	0	0	0	0	0	0	0	0	0
	0	0	0	0	0	0	0	0	0	0	0	0	0	0	0	0	0	0	0	0
	0	0	0	0	0	0	0	0	0	0	0	0	0	0	0	0	0	0	0	0
	0	0	0	0	0	0	0	0	0	0	0	0	0	0	0	0	0	0	0	0
	0	0	0	0	0	0	0	0	0	0	0	0	0	0	0	0	0	0	0	0
	0	0	0	0	0	0	0	0	0	0	0	0	0	0	0	0	0	0	0	0
	0	0	0	0	0	0	0	0	0	0	0	0	0	0	0	0	0	0	0	0
	0	0	0	0	0	0	0	0	0	0	0	0	0	0	0	0	0	0	0	0
	0	0	0	0	0	0	0	0	0	0	0	0	0	0	0	0	0	0	0	0
	0	0	0	0	0	0	0	0	0	0	0	0	0	0	0	0	0	0	0	0
	0	0	0	0	0	0	0	0	0	0	0	0	0	0	0	0	0	0	0	0
	0	0	0	0	0	0	0	0	0	0	0	0	0	0	0	0	0	0	0	0
	0	0	0	0	0	0	0	0	0	0	0	0	0	0	0	0	0	0	0	0
	0	0	0	0	0	0	0	0	0	0	0	0	0	0	0	0	0	0	0	0
	0	0	0	0	0	0	0	0	0	0	0	0	0	0	0	0	0	0	0	0
	0	0	0	0	0	0	0	0	0	0	0	0	0	0	0	0	0	0	0	0
	0	0	0	0	0	0	0	0	0	0	0	0	0	0	0	0	0	0	0	0
	0	0	0	0	0	0	0	0	0	0	0	0	0	0	0	0	0	0	0	0
	0	0	0	0	0	0	0	0	0	0	0	0	0	0	0	0	0	0	0	0
	0	0	0	0	0	0	0	0	0	0	0	0	0	0	0	0	0	0	0	0
	0	0	0	0	0	0	0	0	0	0	0	0	0	0	0	0	0	0	0	0
	0	0	0	0	0	0	0	0	0	0	0	0	0	0	0	0	0	0	0	0
	0	0	0	0	0	0	0	0	0	0	0	0	0	0	0	0	0	0	0	0
	0	0	0	0	0	0	0	0	0	0	0	0	0	0	0	0	0	0	0	0
	0	0	0	0	0	0	0	0	0	0	0	0	0	0	0	0	0	0	0	0
	0	0	0	0	0	0	0	0	0	0	0	0	0	0	0	0	0	0	0	0
	0	0	0	0	0	0	0	0	0	0	0	0	0	0	0	0	0	0	0	0
	0	0	0	0	0	0	0	0	0	0	0	0	0	0	0	0	0	0	0	0
	0	0	0	0	0	0	0	0	0	0	0	0	0	0	0	0	0	0	0	0
	0	0	0	0	0	0	0	0	0	0	0	0	0	0	0	0	0	0	0	0
	0	0	0	0	0	0	0	0	0	0	0	0	0	0	0	0	0	0	0	0
	0	0	0	0	0	0	0	0	0	0	0	0	0	0	0	0	0	0	0	0
	0	0	0	0	0	0	0	0	0	0	0	0	0	0	0	0	0	0	0	0
	0	0	0	0	0	0	0	0	0	0	0	0	0	0	0	0	0	0	0	0
	0	0	0	0	0	0	0	0	0	0	0	0	0	0	0	0	0	0	0	0
	0	0	0	0	0	0	0	0	0	0	0	0	0	0	0	0	0	0	0	0
	0	0	0	0	0	0	0	0	0	0	0	0	0	0	0	0	0	0	0	0
	0	0	0	0	0	0	0	0	0	0	0	0	0	0	0	0	0	0	0	0
	0	0	0	0	0	0	0	0	0	0	0	0	0	0	0	0	0	0	0	0
	0	0	0	0	0	0	0	0	0	0	0	0	0	0	0	0	0	0	0	0
	0	0	0	0	0	0	0	0	0	0	0	0	0	0	0	0	0	0	0	0
	0	0	0	0	0	0	0	0	0	0	0	0	0	0	0	0	0	0	0	0
	0	0	0	0	0	0	0	0	0	0	0	0	0	0	0	0	0	0	0	0
	0	0	0	0	0	0	0	0	0	0	0	0	0	0	0	0	0	0	0	0
	0	0	0	0	0	0	0	0	0	0	0	0	0	0	0	0	0	0	0	0
	0	0	0	0	0	0	0	0	0	0	0	0	0	0	0	0	0	0	0	0
	0	0	0	0	0	0	0	0	0	0	0	0	0	0	0	0	0	0	0	0
	0	0	0	0	0	0	0	0	0	0	0	0	0	0	0	0	0	0	0	0
	0	0	0	0	0	0	0	0	0	0	0	0	0	0	0	0	0	0	0	0
	0	0	0	0	0	0	0	0	0	0	0	0	0	0	0	0	0	0	0	0
	0	0	0	0	0	0	0	0	0	0	0	0	0	0	0	0	0	0	0	0
	0	0	0	0	0	0	0	0	0	0	0	0	0	0	0	0	0	0	0	0
	0	0	0	0	0	0	0	0	0	0	0	0	0	0	0	0	0	0	0	0
	0	0	0	0	0	0	0	0	0	0	0	0	0	0	0	0	0	0	0	0
	0	0	0	0	0	0	0	0	0	0	0	0	0	0	0	0	0	0	0	0
	0	0	0	0	0	0	0	0	0	0	0	0	0	0	0	0	0	0	0	0
	0	0	0	0	0	0	0	0	0	0	0	0	0	0	0	0	0	0	0	0
	0	0	0	0	0	0	0	0	0	0	0	0	0	0	0	0	0	0	0	0
	0	0	0	0	0	0	0	0	0	0	0	0	0	0	0	0	0	0	0	0
	0	0	0	0	0	0	0	0	0	0	0	0	0	0	0	0	0	0	0	0
	0	0	0	0	0	0	0	0	0	0	0	0	0	0	0	0	0	0	0	0
	0	0	0	0	0	0	0	0	0	0	0	0	0	0	0	0	0	0	0	0
	0	0	0	0	0	0	0	0	0	0	0	0	0	0	0	0	0	0	0	0
	0	0	0	0	0	0	0	0	0	0	0	0	0	0	0	0	0	0	0	0
	0	0	0	0	0	0	0	0	0	0	0	0	0	0	0	0	0	0	0	0
	0	0	0	0	0	0	0	0	0	0	0	0	0	0	0	0	0	0	0	0
	0	0	0	0	0	0	0	0	0	0	0	0	0	0	0	0	0	0	0	0
	0	0	0	0	0	0	0	0	0	0	0	0	0	0	0	0	0	0	0	0
	0	0	0	0	0	0	0	0	0	0	0	0	0	0	0	0	0	0	0	0
	0	0	0	0	0	0	0	0	0	0	0	0	0	0	0	0	0	0	0	0
	0	0	0	0	0	0	0	0	0	0	0	0	0	0	0	0	0	0	0	0
	0	0	0	0	0	0	0	0	0	0	0	0	0	0	0	0	0	0	0	0
	0	0	0	0	0	0	0	0	0	0	0	0	0	0	0	0	0	0	0	0
	0	0	0	0	0	0	0	0	0	0	0	0	0	0	0	0	0	0	0	0
	0	0	0	0	0	0	0	0	0	0	0	0	0	0	0	0	0	0	0	0
	0	0	0	0	0	0	0	0	0	0	0	0	0	0	0	0	0	0	0	0
	0	0	0	0	0	0	0	0	0	0	0	0	0	0	0	0	0	0	0	0
	0	0	0	0	0	0	0	0	0	0	0	0	0	0	0	0	0	0	0	0
	0	0	0	0	0	0	0	0	0	0	0	0	0	0	0	0	0	0	0	0
	0	0	0	0	0	0	0	0	0	0	0	0	0	0	0	0	0	0	0	0
	0	0	0	0	0	0	0	0	0	0	0	0	0	0	0	0	0	0	0	0
	0	0	0	0	0	0	0	0	0	0	0	0	0	0	0	0	0	0	0	0
	0	0	0	0	0	0	0	0	0	0	0	0	0	0	0	0	0	0	0	0
	0	0	0	0	0	0	0	0	0	0	0	0	0	0	0	0	0	0	0	0
	0	0	0	0	0	0	0	0	0	0	0	0	0	0	0	0	0	0	0	0
	0	0	0	0	0	0	0	0	0	0	0	0	0	0	0	0	0	0	0	0
	0	0	0	0	0	0	0	0	0	0	0	0	0	0	0	0	0	0	0	0
	0	0	0	0	0	0	0	0	0	0	0	0	0	0	0	0	0	0	0	0
	0	0	0	0	0	0	0	0	0	0	0	0	0	0	0	0	0	0	0	0
	0	0	0	0	0	0	0	0	0	0	0	0	0	0	0	0	0	0	0	0
	0	0	0	0	0	0	0	0	0	0	0	0	0	0	0	0	0	0	0	0
	0	0	0	0	0	0	0	0	0	0	0	0	0	0	0	0	0	0	0	0
	0	0	0	0	0	0	0	0	0	0	0	0	0	0	0	0	0	0	0	0
	0	0	0	0	0	0	0	0	0	0	0	0	0	0	0	0	0	0	0	0
	0	0	0	0	0	0	0	0	0	0	0	0	0	0	0	0	0	0	0	0
	0	0	0	0	0	0	0	0	0	0	0	0	0	0	0	0	0	0	0	0
	0	0	0	0	0	0	0	0	0	0	0	0	0	0	0	0	0	0	0	0
	0	0	0	0	0	0	0	0	0	0	0	0	0	0	0	0	0	0	0	0
	0	0	0	0	0	0	0	0	0	0	0	0	0	0	0	0	0	0	0	0
	0	0	0	0	0	0	0	0	0	0	0	0	0	0	0	0	0	0	0	0
	0	0	0	0	0	0	0	0	0	0	0	0	0	0	0	0	0	0	0	0
	0	0	0	0	0	0	0	0	0	0	0	0	0	0	0	0	0	0	0	0
	0	0	0	0	0	0	0	0	0	0	0	0	0	0	0	0	0	0	0	0
	0	0	0	0	0	0	0	0	0	0	0	0	0	0	0	0	0	0	0	0
	0	0	0	0	0	0	0	0	0	0	0	0	0	0	0	0	0	0	0	0
	0	0	0	0	0	0	0	0	0	0	0	0	0	0	0	0	0	0	0	0
	0	0	0	0	0	0	0	0	0	0	0	0	0	0	0	0	0	0	0	0
	0	0	0	0	0	0	0	0	0	0	0	0	0	0	0	0	0	0	0	0
	0	0	0	0	0	0	0	0	0	0	0	0	0	0	0	0	0	0	0	0
	0	0	0	0	0	0	0	0	0	0	0	0	0	0	0	0	0	0	0	0
	0	0	0	0	0	0	0	0	0	0	0	0	0	0	0	0	0	0	0	0
	0	0	0	0	0	0	0	0	0	0	0	0	0	0	0	0	0	0	0	0
	0	0	0	0	0	0	0	0	0	0	0	0	0	0	0	0	0	0	0	0
	0	0	0	0	0	0	0	0	0	0	0	0	0	0	0	0	0	0	0	0
	0	0	0	0	0	0	0	0	0	0	0	0	0	0	0	0	0	0	0	0
	0	0	0	0	0	0	0	0	0	0	0	0	0	0	0	0	0	0	0	0
	0	0	0	0	0	0	0	0	0	0	0	0	0	0	0	0	0	0	0	0
	0	0	0	0	0	0	0	0	0	0	0	0	0	0	0	0	0	0	0	0
	0	0	0	0	0	0	0	0	0	0	0	0	0	0	0	0	0	0	0	0
	0	0	0	0	0	0	0	0	0	0	0	0	0	0	0	0	0	0	0	0
	0	0	0	0	0	0	0	0	0	0	0	0	0	0	0	0	0	0	0	0
	0	0	0	0	0	0	0	0	0	0	0	0	0	0	0	0	0	0	0	0
	0	0	0	0	0	0	0	0	0	0	0	0	0	0	0	0	0	0	0	0
	0	0	0	0	0	0	0	0	0	0	0	0	0	0	0	0	0	0	0	0
	0	0	0	0	0	0	0	0	0	0	0	0	0	0	0	0	0	0	0	0
	0	0	0	0	0	0	0	0	0	0	0	0	0	0	0	0	0	0	0	0
	0	0	0	0	0	0	0	0	0	0	0	0	0	0	0	0	0	0	0	0
	0	0	0	0	0	0	0	0	0	0	0	0	0	0	0	0	0	0	0	0
	0	0	0	0	0	0	0	0	0	0	0	0	0	0	0	0	0	0	0	0
	0	0	0	0	0	0	0	0	0	0	0	0	0	0	0	0	0	0	0	0
	0	0	0	0	0	0	0	0	0	0	0	0	0	0	0	0	0	0	0	0
	0	0	0	0	0	0	0	0	0	0	0	0	0	0	0	0	0	0	0	0
	0	0	0	0	0	0	0	0	0	0	0	0	0	0	0	0	0	0	0	0
	0	0	0	0	0	0	0	0	0	0	0	0	0	0	0	0	0	0	0	0
	0	0	0	0	0	0	0	0	0	0	0	0	0	0	0	0	0	0	0	0
	0	0	0	0	0	0	0	0	0	0	0	0	0	0	0	0	0	0	0	0
	0	0	0	0	0	0	0	0	0	0	0	0	0	0	0	0	0	0	0	0
	0	0	0	0	0	0	0	0	0	0	0	0	0	0	0	0	0	0	0	0
	0	0	0	0	0	0	0	0	0	0	0	0	0	0	0	0	0	0	0	0
	0	0	0	0	0	0	0	0	0	0	0	0	0	0	0	0	0	0	0	0
	0	0	0	0	0	0	0	0	0	0	0	0	0	0	0	0	0	0	0	0
	0	0	0	0	0	0	0	0	0	0	0	0	0	0	0	0	0	0	0	0
[truncated: 2 more columns]

## Sheet: FigS11-panel-b
	RUNNING Dreadd-injected Saline-administered
			FREQ					Ti					Te					AMPL % CTL					AMPL			-1h						0h					+2h					+3h					+5h
Animal		CTL	SALINE	REC			CTL	SALINE	REC			CTL	SALINE	REC			CTL	SALINE	REC			CTL	SALINE	REC
1		9.66608	9.98213	9.45538			37.8605	32.0525	37.9939			67.5914	70.784	70.7408			100	133.175	174.915			250.619	333.761	438.37
2		10.2196	10.5927	10.2801			34.3176	33.5715	31.2404			66.0691	63.3529	68.1298			100	98.9884	104.804			265.462	262.776	278.214			Ampl	Freq	Ti	Te	Ampl	Ampl	Freq	Ti	Te	Ampl	Ampl	Freq	Ti	Te	Ampl	Ampl	Freq	Ti	Te	Ampl	Ampl	Freq	Ti
3		9.35613	8.42434	8.86818			28.7434	30.7489	26.9469			81.9513	89.8634	89.5776			100	110.4	192.384			94.8985	104.768	182.57
4		10.9231	11.2028	10.4104			25.8887	22.4879	25.9304			66.2951	68.3973	72.5232			100	101.939	114.286			309.357	315.354	353.551
MEAN		10.0412	10.0505	9.75351			31.7026	29.7152	30.5279			70.4767	73.0994	75.2429			100	111.125	146.597			230.084	254.165	313.176
SD		0.687903	1.19317	0.72605			5.39493	4.95436	5.48358			7.67906	11.5973	9.72529			0	15.4747	43.5472			93.5104	104.041	108.91		1
Variation C		0.0685078	0.118717	0.0744399			0.170173	0.166728	0.179625			0.108959	0.158652	0.129252			0	0.139254	0.297054			0.406418	0.409344	0.347759			0.232558	9.25926	25.7	72.5	232.558	0.357201	10.3413	45.4	51.2	357.201	0.375119	10.4058	31.4	61.7	375.119	0.301585	8.8574	30.3	78	301.585	0.41464	10.142	41.9
			FREQ					Ti					Te					AMPL									0.184462	9.05797	35.1	77.2	184.462	0.265028	10.4493	36.1	68.7	265.028	0.413139	12.9199	30.3	53.5	413.139	0.335367	10.5597	41.9	62.8	335.367		8.7184	34
	-1h	0h	+2h	+3h	+5h	-1h	0h	+2h	+3h	+5h	-1h	0h	+2h	+3h	+5h	-1h	0h	+2h	+3h	+5h		Male	Female				0.226171	9.85222	30.4	71.4	226.171	0.247334	7.8125	41.9	81.5	247.334	0.372954	8.67303	30.3	81.5	372.954	0.304036	13.5135	23.3	53.5	304.036	0.471691	9.6432	41.9
MEAN	9.97268	10.1098	10.143	9.95798	9.75351	31.8081	31.597	28.9325	30.4979	30.5279	71.124	69.8295	72.2797	73.9191	75.2429	224.76	235.408	248.428	259.901	313.176		2	2				0.250235	8.77963	39.8	63.2	250.235	0.192714	12.5313	41.9	47.7	192.714	0.416831	7.76398	29.1	89.6	416.831		12.2249	26.8	53.5	0		10.4493	45.3
1	9.5108	9.82137	10.2011	9.76312	9.45538	37.834	37.887	30.5255	33.5796	37.9939	68.8717	66.3111	70.0236	71.5444	70.7408	219.394	281.845	323.889	343.634	438.37							0.266408	8.77963	37.4	65.5	266.408	0.338481	9.90099	26.8	74.5	338.481	0.357685	9.53289	41.9	83.8	357.685	0.471153	6.49773	23.3	117.6	471.153	0.461248	9.58772	32.8
2	10.2402	10.1991	10.5894	10.5961	10.2801	34.0661	34.5691	30.3379	36.8051	31.2404	67.5946	64.5436	66.7414	59.9644	68.1298	265.253	265.671	259.925	265.627	278.214							0.197504	10.8696	43.3	83.1	197.504	0.292703	10.2775	25.6	73.3	292.703	0.190073	9.33707	31.4	75.7	190.073	0.377665	9.3458	40.7	73.3	377.665	0.361315	8.64304	30.6
3	9.3656	9.34666	8.79736	8.05132	8.86818	28.5308	28.956	31.6979	29.8	26.9469	81.4846	82.418	82.7489	96.9778	89.5776	106.614	83.1833	93.1844	116.351	182.57							0.25081	9.38967	46.8	44.5	250.81	0.346517	7.84314	44.2	79.1	346.517	0.226984	8.01924	34.9	64	226.984		10.142	41.9	60.5	0	0.399759	8.3682	36.2
4	10.7741	11.0721	10.9842	11.4214	10.4104	26.8017	24.9758	23.1689	21.8069	25.9304	66.545	66.0452	69.6049	67.1897	72.5232	307.781	310.933	316.716	313.993	353.551							0.302832	9.58772	26.9	64.4	302.832	0.305485	10.3306	39.6	67.5	305.485	0.353122	11.6144	36.1	53.5	353.122	0.360355	9.92063	31.4	72.2	360.355	0.413185	10.9649	38.5
SD	0.657208	0.730189	0.952383	1.44016	0.72605	5.07329	5.75074	3.88929	6.46267	5.48358	6.9723	8.42834	7.13027	16.0972	9.72529	86.64	103.197	107.378	100.956	108.91							0.344359	9.46969	45.6	70.2	344.359	0.322286	9.69932	29.1	60.5	322.286	0.289793	11.0132	40.7	65.2	289.793	0.36188	12.5471	23.3	53.5	361.88		9.56938	37.4
																											0.196967	9.24215	33.9	80.7	196.967	0.295985	9.26784	29.1	78	295.985	0.40637	10.8932	31.4	53.5	406.37	0.272971	8.51064	15.1	97.8	272.971	0.454244	7.11743	43
1	9.25926	10.3413	10.4058	8.8574	10.142	25.7	45.4	31.4	30.3	41.9	72.5	51.2	61.7	78	75.9	232.558	357.201	375.119	301.585	414.64							0.265852	10.7527	24.6	79.6	265.852	0.391769	11.6009	37.2	61.7	391.769	0.343677	13.6799	30.3	52.4	343.677	0.337325	7.78816	45.4	85	337.325	0.460385	9.49669	44.2
	9.05797	10.4493	12.9199	10.5597	8.7184	35.1	36.1	30.3	41.9	34	77.2	68.7	53.5	62.8	69.1	184.462	265.028	413.139	335.367	0							0.245988	9.80392	35.1	56.2	245.988	0.200655	13.3869	33.8	41.9	200.655	0.305336	7.69231	27.9	87.3	305.336	0.46129	9.58772	29.1	74.5	461.29	0.455041	8.06452	38.5
	9.85222	7.8125	8.67303	13.5135	9.6432	30.4	41.9	30.3	23.3	41.9	71.4	81.5	81.5	53.5	48.7	226.171	247.334	372.954	304.036	471.691							0.228434	7.61614	38.6	70.2	228.434	0.365036	7.20461	52.4	73.3	365.036	0.405642	10.2775	33.8	76.8	405.642	0.38443	9.40735	34.9	78	384.43	0.521145	7.20461	50.9
	8.77963	12.5313	7.76398	12.2249	10.4493	39.8	41.9	29.1	26.8	45.3	63.2	47.7	89.6	53.5	67.9	250.235	192.714	416.831	0	0							0.192229	11.2108	35.1	84.2	192.229	0.23714	8.61326	37.2	75.7	237.14	0.395563	10.5374	33.8	64	395.563	0.346801	9.65251	27.9	74.5	346.801	0.527121	7.37463	43
	8.77963	9.90099	9.53289	6.49773	9.58772	37.4	26.8	41.9	23.3	32.8	65.5	74.5	83.8	117.6	86	266.408	338.481	357.685	471.153	461.248							0.240036	8.38927	43.3	55	240.036	0.253008	9.38967	58.2	46.6	253.008	0.26601	10.101	26.8	59.4	266.01	0.323094	8.73362	34.9	72.2	323.094	0.584619	12.1359	44.2
	10.8696	10.2775	9.33707	9.3458	8.64304	43.3	25.6	31.4	40.7	30.6	83.1	73.3	75.7	73.3	64.5	197.504	292.703	190.073	377.665	361.315							0.200574	9.52381	35.1	80.7	200.574	0.266399	11.4025	45.4	59.4	266.399	0.359858	12.547	30.3	61.7	359.858	0.29557	10.8225	29.1	72.2	295.57	0.621537	10.5263	27.2
	9.38967	7.84314	8.01924	10.142	8.3682	46.8	44.2	34.9	41.9	36.2	44.5	79.1	64	60.5	65.7	250.81	346.517	226.984	0	399.759							0.233732	9.54198	38.6	70.2	233.732	0.371018	11.1111	29.1	50	371.018	0.321949	7.93022	24.4	95.4	321.949	0.365662	11.5875	36.1	48.9	365.662	0.485568	8.29188	31.7
	9.58772	10.3306	11.6144	9.92063	10.9649	26.9	39.6	36.1	31.4	38.5	64.4	67.5	53.5	72.2	79.3	302.832	305.485	353.122	360.355	413.185											0	0.286071	8.03858	26.8	75.6	286.071	0.402723	11.4025	30.3	66.3	402.723	0.481692	8.40336	24.4	48.1	481.692
	9.46969	9.69932	11.0132	12.5471	9.56938	45.6	29.1	40.7	23.3	37.4	70.2	60.5	65.2	53.5	98.5	344.359	322.286	289.793	361.88	0											0					0					0					0
	9.24215	9.26784	10.8932	8.51064	7.11743	33.9	29.1	31.4	15.1	43	80.7	78	53.5	97.8	61.1	196.967	295.985	406.37	272.971	454.244							0.195554	9.19118	41.9	74.5	195.554	0.216342	12.3153	27.9	55.9	216.342	0.277653	9.93049	47.7	45.4	277.653	0.219647	8.65052	35.1	82.7	219.647	0.40083	8.92061	33.3
	10.7527	11.6009	13.6799	7.78816	9.49669	24.6	37.2	30.3	45.4	44.2	79.6	61.7	52.4	85	66.8	265.852	391.769	343.677	337.325	460.385							0.236109	10.0402	38.4	66.3	236.109	0.277682	11.1235	31.4	55.9	277.682	0.227885	10.7759	23.3	77.9	227.885	0.340951	7.63359	38.5	71.3	340.951	0.457266	10.5042	36.7
	9.80392	13.3869	7.69231	9.58772	8.06452	35.1	33.8	27.9	29.1	38.5	56.2	41.9	87.3	74.5	91.7	245.988	200.655	305.336	461.29	455.041							0.190395	9.41619	46.6	65.2	190.395	0.322744	12.1951	32.6	48.9	322.744	0.36251	10.6383	30.2	64	362.51	0.264823	10.5374	45.3	65.7	264.823	0.53564	8.66551	39
	7.61614	7.20461	10.2775	9.40735	7.20461	38.6	52.4	33.8	34.9	50.9	70.2	73.3	76.8	78	91.7	228.434	365.036	405.642	384.43	521.145							0.219746	9.57855	52.4	44.2	219.746	0.303042	9.35454	38.4	55.9	303.042	0.345575	8.98473	23.3	90.7	345.575	0.411828	9.68055	32.8	72.5	411.828	0.329607	10.101	40.1
	11.2108	8.61326	10.5374	9.65251	7.37463	35.1	37.2	33.8	27.9	43	84.2	75.7	64	74.5	45.3	192.229	237.14	395.563	346.801	527.121							0.165065	11.5607	47.7	50	165.065	0.468636	9.6432	36.1	82.6	468.636	0.447821	11.3379	38.4	48.9	447.821	0.210123	8.5397	27.2	81.5	210.123		9.14077	40.1
	8.38927	9.38967	10.101	8.73362	12.1359	43.3	58.2	26.8	34.9	44.2	55	46.6	59.4	72.2	60	240.036	253.008	266.01	323.094	584.619							0.220059	8.29187	38.4	71	220.059	0.24886	9.25069	24.4	74.5	248.86	0.42355	13.5869	31.4	40.7	423.55	0.320087	11.8484	29.4	63.4	320.087	0.405834	8.88889	41.3
	9.52381	11.4025	12.547	10.8225	10.5263	35.1	45.4	30.3	29.1	27.2	80.7	59.4	61.7	72.2	87.2	200.574	266.399	359.858	295.57	621.537							0.233269	13.7741	36.1	43.1	233.269	0.295378	10.4822	38.4	69.9	295.378	0.336374	8.41751	24.4	93.1	336.374	0.346303	9.32835	41.9	66.8	346.303	0.315094	8.64304	33.3
	9.54198	11.1111	7.93022	11.5875	8.29188	38.6	29.1	24.4	36.1	31.7	70.2	50	95.4	48.9	65.7	233.732	371.018	321.949	365.662	485.568							0.194411	8.89679	32.6	73.3	194.411	0.207345	9.14913	43.1	59.4	207.345	0.335631	11.062	32.6	57	335.631	0.279382	9.93049	29.4	70.2	279.382	0.277647	9.09919	36.7
	0	8.03858	11.4025	8.40336	0	0	26.8	30.3	24.4	0	0	75.6	66.3	48.1	0	0	286.071	402.723	481.692	0							0.203195	11.0988	38.4	59.4	203.195	0.268973	10.8108	26.8	64	268.973	0.286219	12.4378	30.2	54.7	286.219	0.277507	9.08265	28.3	75.9	277.507	0.39795	9.09091	34.4
	0	0	0	0	0	0	0	0	0	0	0	0	0	0	0	0	0	0	0	0							0.207859	9.15751	41.9	65.2	207.859	0.431282	8.47458	46.7	71	431.282	0.295132	9.8912	23.3	79.1	295.132	0.376477	10.01	34	70.2	376.477	0.393533	11.0742	43.6
	9.19118	12.3153	9.93049	8.65052	8.92061	41.9	27.9	47.7	35.1	33.3	74.5	55.9	45.4	82.7	75.7	195.554	216.342	277.653	219.647	400.83							0.253605	10.0402	30.3	67.5	253.605	0.230098	10.2041	36.1	78	230.098	0.311589	9.2507	29.1	77.9	311.589	0.435712	10.8342	31.7	63.4	435.712	0.371691	8.40336	42.4
	10.0402	11.1235	10.7759	7.63359	10.5042	38.4	31.4	23.3	38.5	36.7	66.3	55.9	77.9	71.3	65.4	236.109	277.682	227.885	340.951	457.266							0.186121	8.87312	41.9	75.7	186.121	0.275492	9.17431	53.5	39.6	275.492	0.355593	10.7991	24.4	67.5	355.593	0.380454	9.20811	27.2	66.8	380.454	0.44336	7.34753	34.4
	9.41619	12.1951	10.6383	10.5374	8.66551	46.6	32.6	30.2	45.3	39	65.2	48.9	64	65.7	66.5	190.395	322.744	362.51	264.823	535.64							0.12869	8.87311	36.1	75.7	128.69	0.250365	10.9051	51.2	54.7	250.365	0.311302	11.0988	23.3	68.6	311.302		7.66283	34	96.2	0	0.328144	8.74892	32.1
	9.57855	9.35454	8.98473	9.68055	10.101	52.4	38.4	23.3	32.8	40.1	44.2	55.9	90.7	72.5	64.2	219.746	303.042	345.575	411.828	329.607							0.156824	9.14078	34.9	66.3	156.824	0.278336	9.26783	45.4	55.9	278.336	0.294244	13.0719	23.3	51.2	294.244	0.331729	9.49668	35.1	70.2	331.729	0.323807	8.58369	27.1
	11.5607	9.6432	11.3379	8.5397	9.14077	47.7	36.1	38.4	27.2	40.1	50	82.6	48.9	81.5	72.2	165.065	468.636	447.821	210.123	0							0.204865	9.62463	33.8	78	204.865	0.178332	8.95255	57	58.2	178.332	0.339826	7.64526	25.6	93.1	339.826	0.369433	10.2041	40.8	73.6	369.433	0.303117	9.05798	36.7
	8.29187	9.25069	13.5869	11.8484	8.88889	38.4	24.4	31.4	29.4	41.3	71	74.5	40.7	63.4	73.4	220.059	248.86	423.55	320.087	405.834							0.1618	8.25764	37.2	75.7	161.8	0.124486	10.3735	37.2	58.2	124.486	0.269632	12.9534	33.7	53.5	269.632	0.259306	9.29367	48.7	41.9	259.306	0.375062	7.88643	45.9
	13.7741	10.4822	8.41751	9.32835	8.64304	36.1	38.4	24.4	41.9	33.3	43.1	69.9	93.1	66.8	75.7	233.269	295.378	336.374	346.303	315.094							0.1864	11.4025	36.1	62.8	186.4	0.282824	12.2699	36.2	47.7	282.824	0.386655	12.2249	37	52.3	386.655	0.356114	10.1523	31.7	65.7	356.114		10.5263	35.5
	8.89679	9.14913	11.062	9.93049	9.09919	32.6	43.1	32.6	29.4	36.7	73.3	59.4	57	70.2	66.5	194.411	207.345	335.631	279.382	277.647							0.157689	9.10747	29.1	60.5	157.689	0.274191	11.1235	27.9	61.7	274.191	0.403522	11.5741	30.2	47.7	403.522	0.320862	12.3916	40.8	53.2	320.862
	11.0988	10.8108	12.4378	9.08265	9.09091	38.4	26.8	30.2	28.3	34.4	59.4	64	54.7	75.9	69.9	203.195	268.973	286.219	277.507	397.95											0	0.255491	9.1575	32.6	72.2	255.491	0.347654	5.78369	34.9	80	347.654					0
	9.15751	8.47458	9.8912	10.01	11.0742	41.9	46.7	23.3	34	43.6	65.2	71	79.1	70.2	63.1	207.859	431.282	295.132	376.477	393.533											0					0					0					0
	10.0402	10.2041	9.2507	10.8342	8.40336	30.3	36.1	29.1	31.7	42.4	67.5	78	77.9	63.4	78	253.605	230.098	311.589	435.712	371.691							0.196224	10.0705	42.8	65.4	196.224	0.277669	8.87311	33.7	81.4	277.669	0.258531	11.5741	20.9	67.5	258.531	0.255175	13.4953	29.8	49.3	255.175	0.350885	9.47868	43.1
	8.87312	9.17431	10.7991	9.20811	7.34753	41.9	53.5	24.4	27.2	34.4	75.7	39.6	67.5	66.8	99.8	186.121	275.492	355.593	380.454	443.36							0.276754	10.2249	41.6	57	276.754	0.251183	8.97666	47.7	55.8	251.183	0.430167	12.2549	29.1	53.5	430.167	0.272741	7.70416	28.7	92.9	272.741	0.436839	10.989	35.1
	8.87311	10.9051	11.0988	7.66283	8.74892	36.1	51.2	23.3	34	32.1	75.7	54.7	68.6	96.2	78	128.69	250.365	311.302	0	328.144							0.199449	11.655	42.8	45.2	199.449	0.241765	11.919	31.4	51.2	241.765	0.340829	6.2383	25.6	135	340.829	0.319087	7.27802	44.7	88.3	319.087	0.49775	10.5263	38.5
	9.14078	9.26783	13.0719	9.49668	8.58369	34.9	45.4	23.3	35.1	27.1	66.3	55.9	51.2	70.2	89.4	156.824	278.336	294.244	331.729	323.807							0.243649	8.76424	36.8	71.3	243.649	0.225272	9.27644	37.2	74.4	225.272	0.180372	8.57633	32.6	67.5	180.372	0.361125	8.30565	36.7	78	361.125	0.359842	10.01	34
	9.62463	8.95255	7.64526	10.2041	9.05798	33.8	57	25.6	40.8	36.7	78	58.2	93.1	73.6	63.1	204.865	178.332	339.826	369.433	303.117							0.194818	11.6144	35.6	63	194.818	0.336915	9.3985	37.2	69.8	336.915	0.239482	10.1729	32.6	83.8	239.482	0.352727	8.29187	36.7	92.9	352.727	0.630476	9.47868	44.2
	8.25764	10.3735	12.9534	9.29367	7.88643	37.2	37.2	33.7	48.7	45.9	75.7	58.2	53.5	41.9	83.7	161.8	124.486	269.632	259.306	375.062							0.234337	8.05153	34.5	86.7	234.337	0.3782	7.47943	37.2	98.9	378.2	0.298704	9.62464	31.4	62.8	298.704	0.378553	8.78735	42.4	81.4	378.553	0.374877	9.62463	35.1
	11.4025	12.2699	12.2249	10.1523	10.5263	36.1	36.2	37	31.7	35.5	62.8	47.7	52.3	65.7	71.1	186.4	282.824	386.655	356.114	0							0.27807	9.90099	36.8	63	278.07	0.196691	7.65111	40.7	72.1	196.691	0.298456	9.56023	25.6	88.5	298.456	0.469091	6.79809	39	102.1	469.091	0.485958	8.56898	36.3
	9.10747	11.1235	11.5741	12.3916	0	29.1	27.9	30.2	40.8	0	60.5	61.7	47.7	53.2	0	157.689	274.191	403.522	320.862	0							0.162705	8.06452	35.6	65.4	162.705	0.199897	9.4697	57	57	199.897	0.218294	8.4246	30.3	76.8	218.294		8.40336	43.6	78	0	0.382348	9.56023	31.7
	0	9.1575	5.78369	0	0	0	32.6	34.9	0	0	0	72.2	80	0	0	0	255.491	347.654	0	0							0.166114	9.25069	48.7	61.8	166.114	0.302514	12.6422	39.5	54.7	302.514	0.238004	9.92064	24.4	73.3	238.004	0.404402	10.917	31	47	404.402		9.36329	30.6
	0	0	0	0	0	0	0	0	0	0	0	0	0	0	0	0	0	0	0	0							0.218621	9.28505	38	76	218.621	0.358819	7.10731	39.7	101.2	358.819	0.35348	10.3199	32.6	73.3	353.48	0.427206	11.2613	35.5	63.1	427.206	0.461587	10.0908	39.7
	10.0705	8.87311	11.5741	13.4953	9.47868	42.8	33.7	20.9	29.8	43.1	65.4	81.4	67.5	49.3	79.3	196.224	277.669	258.531	255.175	350.885							0.276722	9.70874	39.2	73.7	276.722	0.322995	10.1317	27.9	60.5	322.995	0.376005	11.2486	32.6	64	376.005	0.314549	10.3199	32.1	53.9	314.549	0.619301	7.65697	54.4
	10.2249	8.97666	12.2549	0	10.989	41.6	47.7	29.1	28.7	35.1	57	55.8	53.5	92.9	66.8	276.754	251.183	430.167	272.741	436.839							0.315657	6.14251	36.8	114.1	315.657	0.210036	8.48896	37.2	87.2	210.036	0.196588	7.94281	33.8	86.1	196.588	0.294336	12.1655	34.4	60.8	294.336		11.0988	39.7
	11.655	11.919	6.2383	7.27802	10.5263	42.8	31.4	25.6	44.7	38.5	45.2	51.2	135	88.3	62.3	199.449	241.765	340.829	319.087	497.75							0.257473	9.25069	45.2	72.5	257.473	0.329804	8.3682	40.7	80.3	329.804	0.325903	9.48767	25.6	80.3	325.903	0.352274	8.80282	33.3	81.4	352.274	0.536568	11.1857	34
	8.76424	9.27644	8.57633	8.30565	10.01	36.8	37.2	32.6	36.7	34	71.3	74.4	67.5	78	58.9	243.649	225.272	180.372	361.125	359.842							0.147421	8.64304	34.5	87.9	147.421	0.287889	8.74125	38.4	75.6	287.889	0.289471	8.88889	41.9	73.3	289.471	0.401577	11.7925	34.4	56.2	401.577	0.506604	12.5945	36.3
	11.6144	9.3985	10.1729	8.29187	9.47868	35.6	37.2	32.6	36.7	44.2	63	69.8	83.8	92.9	64.6	194.818	336.915	239.482	352.727	630.476							0.214918	8.96057	35.6	76	214.918	0.194948	9.23362	37.2	79.1	194.948	0.308394	9.89119	31.4	68.7	308.394	0.295512	6.82128	26.4	97.5	295.512	0.478419	12.1065	35.1
	8.05153	7.47943	9.62464	8.78735	9.62463	34.5	37.2	31.4	42.4	35.1	86.7	98.9	62.8	81.4	72.5	234.337	378.2	298.704	378.553	374.877							0.257734	8.73363	39.2	74.9	257.734	0.202307	8.03212	25.6	82.6	202.307	0.248506	11.976	32.4	53.5	248.506		10.7296	34.4	78	0
	9.90099	7.65111	9.56023	6.79809	8.56898	36.8	40.7	25.6	39	36.3	63	72.1	88.5	102.1	66.8	278.07	196.691	298.456	469.091	485.958							0.250607	8.93655	36.8	65.4	250.607	0.377989	11.1359	34.9	68.6	377.989	0.279139	10.0402	29.1	71	279.139	0.330966	9.19116	29.8	76.8	330.966
	8.06452	9.4697	8.4246	8.40336	9.56023	35.6	57	30.3	43.6	31.7	65.4	57	76.8	78	70.2	162.705	199.897	218.294	0	382.348							0.175767	9.3633	35.6	67.7	175.767					0	0.372362	9.11576	25.6	83.8	372.362	0.32714	10.5374	28.7	58.5	327.14
	9.25069	12.6422	9.92064	10.917	9.36329	48.7	39.5	24.4	31	30.6	61.8	54.7	73.3	47	65.7	166.114	302.514	238.004	404.402	0											0					0					0					0
	9.28505	7.10731	10.3199	11.2613	10.0908	38	39.7	32.6	35.5	39.7	76	101.2	73.3	63.1	77	218.621	358.819	353.48	427.206	461.587											0					0					0					0
	9.70874	10.1317	11.2486	10.3199	7.65697	39.2	27.9	32.6	32.1	54.4	73.7	60.5	64	53.9	60	276.722	322.995	376.005	314.549	619.301						2
	6.14251	8.48896	7.94281	12.1655	11.0988	36.8	37.2	33.8	34.4	39.7	114.1	87.2	86.1	60.8	85	315.657	210.036	196.588	294.336	0							0.282641	11.3122	28	114.5	282.641	0.297859	10.661	35.6	57.2	297.859	0.226703	10.9409	21.7	69.6	226.703	0.459391	9.27644	30.8	79.9	459.391	0.316537	10.582	33.1
	9.25069	8.3682	9.48767	Animal	11.1857	45.2	40.7	25.6	33.3	34	72.5	80.3	80.3	81.4	57.8	257.473	329.804	325.903	352.274	536.568							0.351376	8.37521	35.6	81.4	351.376	0.256066	11.6414	29.3	58.5	256.066	0.25103	10.5932	21.7	68.5	251.03	0.255902	12.9032	12.6	67.3	255.902	0.286227	11.7925	27.4
	8.64304	8.74125	8.88889	11.7925	12.5945	34.5	38.4	41.9	34.4	36.3	87.9	75.6	73.3	56.2	55.5	147.421	287.889	289.471	401.577	506.604							0.250275	11.4286	26.7	68.7	250.275	0.197164	10.352	31.8	54.7	197.164	0.347612	12.2249	30.8	54.8	347.612	0.464036	10.582	30.8	62.8	464.036	0.26954	12.21	25.1
	8.96057	9.23362	9.89119	6.82128	12.1065	35.6	37.2	31.4	26.4	35.1	76	79.1	68.7	97.5	43.1	214.918	194.948	308.394	295.512	478.419							0.307097	12.0482	29.3	53.4	307.097	0.306354	11.2994	28	70	306.354	0.382186	12.9366	27.9	49.1	382.186	0.303636	12.2399	16	68.5	303.636	0.224781	9.29368	28.5
	8.73363	8.03212	11.976	10.7296	0	39.2	25.6	32.4	34.4	0	74.9	82.6	53.5	78	0	257.734	202.307	248.506	0	0							0.261626	10.7759	24.2	67.4	261.626	0.290864	10.4712	30.5	57.3	290.864	0.236341	12.5786	19.1	62.8	236.341	0.200831	10.395	32	62.8	200.831	0.454574	11.9474	33.1
	8.93655	11.1359	10.0402	9.19116	0	36.8	34.9	29.1	29.8	0	65.4	68.6	71	76.8	0	250.607	377.989	279.139	330.966	0							0.201131	11.2867	25.4	58.5	201.131	0.236294	9.03342	34.3	62.3	236.294	0.195225	9.60615	17.1	77.6	195.225	0.24507	7.97448	51.4	55.9	245.07	0.216264	10.7411	30.8
	9.3633	0	9.11576	10.5374	0	35.6	0	25.6	28.7	0	67.7	0	83.8	58.5	0	175.767	0	372.362	327.14	0							0.225939	10.7527	30.5	66.1	225.939	0.255613	8.68056	30.5	78.9	255.613	0.16929	9.86194	30.8	79.9	169.29	0.216248	12.547	47.9	49.1	216.248	0.203472	12.987	29.7
	0	0	0	0	0	0	0	0	0	0	0	0	0	0	0	0	0	0	0	0							0.269725	9.99001	30.5	66.1	269.725	0.288078	8.51064	43.2	70	288.078	0.235462	11.1235	29.7	57.1	235.462	0.35181	11.4025	28.5	61.6	351.81	0.258096	11.5207	35.4
2	11.3122	10.661	10.9409	9.27644	10.582	28	35.6	21.7	30.8	33.1	114.5	57.2	69.6	79.9	62.8	282.641	297.859	226.703	459.391	316.537							0.196964	8.76425	29.3	78.9	196.964	0.244538	13.2802	34.3	68.7	244.538	0.257425	9.1659	30.8	83.3	257.425	0.253803	14.5349	27.4	39.9	253.803	0.263809	12.2549	28.5
	8.37521	11.6414	10.5932	12.9032	11.7925	35.6	29.3	21.7	12.6	27.4	81.4	58.5	68.5	67.3	60.5	351.376	256.066	251.03	255.902	286.227							0.270968	10.2564	29.3	77.6	270.968	0.254418	11.3766	34.3	56	254.418	0.123856	10.352	24	66.2	123.856	0.321236	12.1212	35.4	47.9	321.236	0.258201	12.5313	28.5
	11.4286	10.352	12.2249	10.582	12.21	26.7	31.8	30.8	30.8	25.1	68.7	54.7	54.8	62.8	53.6	250.275	197.164	347.612	464.036	269.54							0.351744	9.63392	28	75	351.744	0.301711	10.5485	40.7	57.2	301.711	0.299573	12.5628	34.2	47.9	299.573	0.20324	10.5708	35.4	53.6	203.24	0.213798	11.7371	34.2
	12.0482	11.2994	12.9366	12.2399	9.29368	29.3	28	27.9	16	28.5	53.4	70	49.1	68.5	59.3	307.097	306.354	382.186	303.636	224.781							0.275792	10.4712	26.7	70	275.792	0.223529	11.1732	31.8	58.5	223.529	0.28078	12.0048	25.1	59.3	280.78	0.231469	12.6904	35.4	44.5	231.469	0.350062	9.68054	36.6
	10.7759	10.4712	12.5786	10.395	11.9474	24.2	30.5	19.1	32	33.1	67.4	57.3	62.8	62.8	70.8	261.626	290.864	236.341	200.831	454.574							0.205015	11.236	34.3	53.4	205.015	0.27458	10.0705	30.5	58.5	274.58	0.300968	10.8696	28.5	61.6	300.968	0.372967	12.1655	38.8	46.8	372.967	0.339691	12.21	19.4
	11.2867	9.03342	9.60615	7.97448	10.7411	25.4	34.3	17.1	51.4	30.8	58.5	62.3	77.6	55.9	59.3	201.131	236.294	195.225	245.07	216.264							0.338804	7.92392	35.6	92.8	338.804	0.418921	9.19117	33.1	64.9	418.921	0.319912	8.57633	32	83.3	319.912	0.357363	11.2613	43.4	45.7	357.363	0.221201	12.3001	24
	10.7527	8.68056	9.86194	12.547	12.987	30.5	30.5	30.8	47.9	29.7	66.1	78.9	79.9	49.1	52.5	225.939	255.613	169.29	216.248	203.472							0.483033	11.8765	33.1	50.9	483.033	0.230726	11.325	31.8	71.2	230.726	0.304015	12.6904	22.8	58.2	304.015	0.234421	10.5932	47.9	45.7	234.421	0.327754	13.0208	28.5
	9.99001	8.51064	11.1235	11.4025	11.5207	30.5	43.2	29.7	28.5	35.4	66.1	70	57.1	61.6	49.1	269.725	288.078	235.462	351.81	258.096							0.286938	11.9189	25.4	59.8	286.938	0.21876	7.8064	39.4	61.1	218.76	0.225218	9.56022	14.8	86.7	225.218	0.257795	11.976	36.5	47.9	257.795	0.330813	9.43397	28.5
	8.76425	13.2802	9.1659	14.5349	12.2549	29.3	34.3	30.8	27.4	28.5	78.9	68.7	83.3	39.9	53.6	196.964	244.538	257.425	253.803	263.809							0.208884	10.8342	29.3	56	208.884	0.250954	9.27644	33.1	90.3	250.954	0.257108	11.7647	34.2	55.9	257.108	0.232698	11.3895	30.8	55.9	232.698	0.303625	11.2108	29.7
	10.2564	11.3766	10.352	12.1212	12.5313	29.3	34.3	24	35.4	28.5	77.6	56	66.2	47.9	50.2	270.968	254.418	123.856	321.236	258.201								21.4592	28	59.8	0	0.243266	10.2987	29.3	61.1	243.266	0.205372	12.3916	28.5	52.5	205.372	0.381165	11.2867	38.8	50.2	381.165	0.328044	10.6157	29.7
	9.63392	10.5485	12.5628	10.5708	11.7371	28	40.7	34.2	35.4	34.2	75	57.2	47.9	53.6	52.5	351.744	301.711	299.573	203.24	213.798							0.203351	7.73395	34.3	58.5	203.351					0	0.243475	11.9048	27.4	54.8	243.475	0.249582	11.2233	36.5	51.4	249.582	0.249085	11.5075	26.2
	10.4712	11.1732	12.0048	12.6904	9.68054	26.7	31.8	25.1	35.4	36.6	70	58.5	59.3	44.5	50.2	275.792	223.529	280.78	231.469	350.062							0.25563	11.7647	30.5	57.2	255.63					0	0.20887	12.2699	19.4	65.1	208.87	0.285405	11.2994	41.1	52.5	285.405	0.265576	11.236	33.1
	11.236	10.0705	10.8696	12.1655	12.21	34.3	30.5	28.5	38.8	19.4	53.4	58.5	61.6	46.8	60.5	205.015	274.58	300.968	372.967	339.691											0					0	0.220399	12.3762	29.7	46.8	220.399	0.241233	11.9474	32	47.9	241.233	0.311867	10.3093	28.5
	7.92392	9.19117	8.57633	11.2613	12.3001	35.6	33.1	32	43.4	24	92.8	64.9	83.3	45.7	61.6	338.804	418.921	319.912	357.363	221.201											0					0					0					0
	11.8765	11.325	12.6904	10.5932	13.0208	33.1	31.8	22.8	47.9	28.5	50.9	71.2	58.2	45.7	49.1	483.033	230.726	304.015	234.421	327.754							0.204875	9.74659	33.1	68.7	204.875	0.273134	10.101	31.7	64.6	273.134	0.28226	9.0009	29.7	78.7	282.26	0.209098	10.6496	33.1	61.7	209.098	0.323466	8.29187	25.1
	11.9189	7.8064	9.56022	11.976	9.43397	25.4	39.4	14.8	36.5	28.5	59.8	61.1	86.7	47.9	78.7	286.938	218.76	225.218	257.795	330.813							0.346501	9.6432	35.6	72.5	346.501	0.202097	9.95025	35.5	67.1	202.097	0.213274	10.2249	33.1	66.2	213.274	0.284326	8.09061	64	61.7	284.326	0.281059	7.53579	26.2
	10.8342	9.27644	11.7647	11.3895	11.2108	29.3	33.1	34.2	30.8	29.7	56	90.3	55.9	55.9	55.9	208.884	250.954	257.108	232.698	303.625							0.149809	9.51475	33.1	72.5	149.809	0.273544	9.04977	48.1	62.1	273.544	0.288271	7.7821	28.5	101.5	288.271	0.249882	10.4058	30.8	62.8	249.882	0.33212	12.5945	28.5
	21.4592	10.2987	12.3916	11.2867	10.6157	28	29.3	28.5	38.8	29.7	59.8	61.1	52.5	50.2	65.1	0	243.266	205.372	381.165	328.044							0.141337	10.1317	25.4	67.4	141.337	0.228778	11.5875	40.5	43.1	228.778	0.196598	9.96016	33.1	65	196.598	0.319446	9.66184	59.4	49.1	319.446	0.25833	10.3413	30.8
	7.73395	0	11.9048	11.2233	11.5075	34.3	0	27.4	36.5	26.2	58.5	0	54.8	51.4	60.5	203.351	0	243.475	249.582	249.085							0.324821	10.5597	33.1	63.6	324.821	0.284818	11.4679	31.7	63.3	284.818	0.301617	11.9048	36.5	50.2	301.617	0.200166	11.4679	29.7	52.5	200.166	0.287447	10.2564	35.4
	11.7647	0	12.2699	11.2994	11.236	30.5	0	19.4	41.1	33.1	57.2	0	65.1	52.5	58.2	255.63	0	208.87	285.405	265.576							0.27204	9.0009	45.8	63.6	272.04	0.197668	8.58369	31.7	79.8	197.668	0.262975	10.352	31.9	65	262.975	0.304236	8.92857	33.1	60.5	304.236	0.272315	8.48897	31.9
	0	0	12.3762	11.9474	10.3093	0	0	29.7	32	28.5	0	0	46.8	47.9	63.9	0	0	220.399	241.233	311.867							0.203195	9.31099	57.2	49.6	203.195	0.253173	7.42942	82.3	51.9	253.173	0.231754	8.81835	33.1	78.7	231.754	0.1745	8	44.5	101.6	174.5	0.288541	9.18273	30.8
	0	0	0	0	0	0	0	0	0	0	0	0	0	0	0	0	0	0	0	0							0.227805	10.6838	34.3	63.6	227.805	0.212565	9.84252	29.1	72.2	212.565	0.360343	9.28505	34.2	74.1	360.343	0.428315	10.8932	36.5	56	428.315	0.170728	8.81834	30.8
	9.74659	10.101	9.0009	10.6496	8.29187	33.1	31.7	29.7	33.1	25.1	68.7	64.6	78.7	61.7	99.2	204.875	273.134	282.26	209.098	323.466							0.242791	8.02568	42	66.1	242.791	0.257009	12.285	39.3	43.1	257.009	0.296154	9.31967	30.8	63.9	296.154	0.255336	12.3762	30.8	44.5	255.336	0.219937	11.0254	29.7
	9.6432	9.95025	10.2249	8.09061	7.53579	35.6	35.5	33.1	64	26.2	72.5	67.1	66.2	61.7	92.4	346.501	202.097	213.274	284.326	281.059							0.357272	11.3507	49.6	58.5	357.272	0.195421	11.1857	35.5	51.9	195.421	0.303653	11.0132	30.8	66.2	303.653	0.363523	11.6415	29.7	58.2	363.523	0.34794	9.34579	35.4
	9.51475	9.04977	7.7821	10.4058	12.5945	33.1	48.1	28.5	30.8	28.5	72.5	62.1	101.5	62.8	60.5	149.809	273.544	288.271	249.882	332.12							0.268024	10.2354	26.7	63.6	268.024	0.305635	9.36329	39.3	65.9	305.635	0.237927	11.0988	39.9	57	237.927	0.318926	9.48766	41.1	65.1	318.926	0.266682	11.5607	26.2
	10.1317	11.5875	9.96016	9.66184	10.3413	25.4	40.5	33.1	59.4	30.8	67.4	43.1	65	49.1	62.7	141.337	228.778	196.598	319.446	258.33							0.183373	9.14076	35.6	77.6	183.373	0.225766	7.39645	51.9	88.7	225.766	0.323235	10.846	39.7	59.3	323.235	0.310936	11.6686	34.3	54.8	310.936	0.348956	9.71817	29.7
	10.5597	11.4679	11.9048	11.4679	10.2564	33.1	31.7	36.5	29.7	35.4	63.6	63.3	50.2	52.5	63.9	324.821	284.818	301.617	200.166	287.447							0.256468	8.38223	42	64.9	256.468	0.304196	10.6724	34.2	58.3	304.196	0.235141	10.2354	17.1	82.1	235.141	0.266176	11.1235	30.8	52.5	266.176	0.301012	8.80282	34.2
	9.0009	8.58369	10.352	8.92857	8.48897	45.8	31.7	31.9	33.1	31.9	63.6	79.8	65	60.5	86.7	272.04	197.668	262.975	304.236	272.315							0.299083	12.1507	31.8	67.4	299.083	0.307403	8.9206	32.9	79.8	307.403	0.306904	10.2669	36.5	61.6	306.904	0.175202	10.582	36.5	64	175.202	0.312979	10.2041	33.1
	9.31099	7.42942	8.81835	8	9.18273	57.2	82.3	33.1	44.5	30.8	49.6	51.9	78.7	101.6	85.5	203.195	253.173	231.754	174.5	288.541							0.188588	8.34028	45.8	58.5	188.588	0.202762	10.6157	31.7	64.6	202.762	0.359427	12.1065	31.9	50.2	359.427	0.208967	11.6822	28.5	58.2	208.967	0.331301	10.6045	30.8
	10.6838	9.84252	9.28505	10.8932	8.81834	34.3	29.1	34.2	36.5	30.8	63.6	72.2	74.1	56	73	227.805	212.565	360.343	428.315	170.728							0.270217	12.9702	39.4	45.8	270.217	0.245186	9.2336	46.9	62.1	245.186		12.4533	29.7	53.6	0	0.389716	9.56022	36.5	64	389.716	0.403394	12.4844	26.2
	8.02568	12.285	9.31967	12.3762	11.0254	42	39.3	30.8	30.8	29.7	66.1	43.1	63.9	44.5	63.9	242.791	257.009	296.154	255.336	219.937							0.242526	10.0402	50.9	50.9	242.526	0.266426	9.54199	21.5	81.1	266.426	0.315013	10.7759	30.8	57	315.013	0.30146	11.3636	35.4	56	301.46	0.248949	9.90099	33.1
	11.3507	11.1857	11.0132	11.6415	9.34579	49.6	35.5	30.8	29.7	35.4	58.5	51.9	66.2	58.2	70.7	357.272	195.421	303.653	363.523	347.94							0.304896	11.2107	39.4	52.1	304.896	0.253986	8.73363	49.4	63.3	253.986	0.250603	10.267	31.9	67.3	250.603	0.269754	11.1483	30.8	59.4	269.754	0.247988	8.77193	30.8
	10.2354	9.36329	11.0988	9.48766	11.5607	26.7	39.3	39.9	41.1	26.2	63.6	65.9	57	65.1	63.9	268.024	305.635	237.927	318.926	266.682							0.262376	10.8108	30.5	61.1	262.376					0	0.189373	9.22509	37.6	68.4	189.373	0.163469	11.8483	26.3	52.5	163.469	0.314958	12.3916	30.8
	9.14076	7.39645	10.846	11.6686	9.71817	35.6	51.9	39.7	34.3	29.7	77.6	88.7	59.3	54.8	74.1	183.373	225.766	323.235	310.936	348.956											0					0					0	0.314859	10.7991	36.5	56	314.859
	8.38223	10.6724	10.2354	11.1235	8.80282	42	34.2	17.1	30.8	34.2	64.9	58.3	82.1	52.5	71.9	256.468	304.196	235.141	266.176	301.012											0					0					0					0
	12.1507	8.9206	10.2669	10.582	10.2041	31.8	32.9	36.5	36.5	33.1	67.4	79.8	61.6	64	71.9	299.083	307.403	306.904	175.202	312.979							0.219664	8.52515	39.4	70	219.664	0.26968	10.4822	41.3	55	269.68		13.2979	44.5	60.5	0	0.203067	11.1483	30.8	57	203.067	0.206308	10.4932	34.2
	8.34028	10.6157	12.1065	11.6822	10.6045	45.8	31.7	31.9	28.5	30.8	58.5	64.6	50.2	58.2	61.6	188.588	202.762	359.427	208.967	331.301							0.269516	8.56164	34.3	82.7	269.516	0.336468	9.14913	34.4	71	336.468	0.290669	9.94036	33.1	63.9	290.669	0.12548	9.68054	35.4	71.9	125.48	0.20325	7.98084	38.8
	12.9702	9.2336	12.4533	9.56022	12.4844	39.4	46.9	29.7	36.5	26.2	45.8	62.1	53.6	64	53.6	270.217	245.186	0	389.716	403.394							0.211915	11.1607	43.2	61.1	211.915	0.303349	11.236	35.5	59.6	303.349	0.184742	12.0919	34.3	54.8	184.742	0.193296	11.0011	38.8	45.6	193.296	0.297172	9.07441	37.6
	10.0402	9.54199	10.7759	11.3636	9.90099	50.9	21.5	30.8	35.4	33.1	50.9	81.1	57	56	68.4	242.526	266.426	315.013	301.46	248.949							0.200295	8.14332	36.9	73.8	200.295	0.336823	11.2233	27.5	58.4	336.823	0.179897	7.40192	26.3	70.8	179.897	0.309249	8.79507	36.5	86.7	309.249	0.240554	7.98722	31.9
	11.2107	8.73363	10.267	11.1483	8.77193	39.4	49.4	31.9	30.8	30.8	52.1	63.3	67.3	59.4	65	304.896	253.986	250.603	269.754	247.988							0.27259	9.05797	22.9	83.9	272.59	0.179344	11.0497	27.5	66.5	179.344	0.281865	13.6426	38.8	69.7	281.865	0.1752	10.0402	42.2	46.8	175.2	0.302388	7.83699	33.1
	10.8108	0	9.22509	11.8483	12.3916	30.5	0	37.6	26.3	30.8	61.1	0	68.4	52.5	62.7	262.376	0	189.373	163.469	314.958							0.251438	9.9108	26.7	75	251.438	0.260165	10.9529	32.1	56.2	260.165	0.215435	7.31529	28.5	109.6	215.435	0.225142	11.0497	41.1	53.6	225.142	0.270119	9.38086	34.2
	0	0	0	10.7991	0	0	0	0	36.5	0	0	0	0	56	0	0	0	0	314.859	0								10.1626	35.6		0	0.263873	11.7509	32.1	55	263.873	0.228091	6.9979	34.3	89.1	228.091	0.221829	12.2699	28.5	52.5	221.829	0.274682	8.72601	35.4
	0	0	0	0	0	0	0	0	0	0	0	0	0	0	0	0	0	0	0	0							0.256498	7.98085		78.9	256.498	0.246903	11.0497	28.6	59.6	246.903	0.246773	9.71817	57.1	68.7	246.773	0.29092	8.3682	45.6	59.3	290.92	0.290203	11.6009	29.7
	8.52515	10.4822	13.2979	11.1483	10.4932	39.4	41.3	44.5	30.8	34.2	70	55	60.5	57	71.9	219.664	269.68	0	203.067	206.308							0.387175	11.4416	35.6	58.5	387.175	0.337517	9.52381	40.1	65.3	337.517	0.24378	10.1112	21.7	77.7	243.78	0.215379	11.6414	43.3	63.9	215.379	0.236744	6.61375	38.8
	8.56164	9.14913	9.94036	9.68054	7.98084	34.3	34.4	33.1	35.4	38.8	82.7	71	63.9	71.9	74.1	269.516	336.468	290.669	125.48	203.25							0.359429	9.56938	44.5	62.3	359.429	0.333947	9.93049	26.4	76.8	333.947	0.182834	10.2041	28.5	63.9	182.834	0.284785	7.71605	51.3	73	284.785	0.259996	9.4697	37.6
	11.1607	11.236	12.0919	11.0011	9.07441	43.2	35.5	34.3	38.8	37.6	61.1	59.6	54.8	45.6	73	211.915	303.349	184.742	193.296	297.172							0.320293	9.54199	30.5	70	320.293	0.261345	9.67117	33.2	55	261.345	0.221615	9.1659	35.4	71.9	221.615	0.171564	7.78817	34.2	98.1	171.564	0.264407	9.96015	30.8
	8.14332	11.2233	7.40192	8.79507	7.98722	36.9	27.5	26.3	36.5	31.9	73.8	58.4	70.8	86.7	93.5	200.295	336.823	179.897	309.249	240.554							0.316469	9.31966	35.6	71.2	316.469	0.301187	10.7875	28.6	68.8	301.187	0.244815	9.55111	32	73.1	244.815	0.232708	7.15307	53.6	85.5	232.708	0.247778	9.22511	31.9
	9.05797	11.0497	13.6426	10.0402	7.83699	22.9	27.5	38.8	42.2	33.1	83.9	66.5	69.7	46.8	94.7	272.59	179.344	281.865	175.2	302.388							0.264125	11.6823	33.1	61.1	264.125	0.213158	10.7411	28.6	72.2	213.158	0.327614	9.92063	35.4	65.1	327.614	0.17456	9.15751	43.3	59.3	174.56	0.374986	8.85739	43.3
	9.9108	10.9529	7.31529	11.0497	9.38086	26.7	32.1	28.5	41.1	34.2	75	56.2	109.6	53.6	73	251.438	260.165	215.435	225.142	270.119							0.218441	6.40615	35.6	99.2	218.441	0.248626	9.66183	27.5	81.4	248.626	0.164931	6.84931	21.7	86.8	164.931	0.288523	8	51.3	76.4	288.523	0.200098	7.8064	31.9
	10.1626	11.7509	6.9979	12.2699	8.72601	35.6	32.1	34.3	28.5	35.4	0	55	89.1	52.5	63.9	0	263.873	228.091	221.829	274.682							0.25801	12.4069	30.5	67.4	258.01	0.301477	9.35454	27.5	63	301.477	0.279519	11.6144	36.5	62.8	279.519	0.261172	9.17431	31.9	77.6	261.172	0.20011	10.4712	26.2
	7.98085	11.0497	9.71817	8.3682	11.6009	0	28.6	57.1	45.6	29.7	78.9	59.6	68.7	59.3	77.6	256.498	246.903	246.773	290.92	290.203							0.358583	10.3413	31.8	62.3	358.583	0.223328	10.8932	28.6	66.5	223.328	0.330039	11.274	26.3	58	330.039	0.235815	9.66183	31.9	68.4	235.815	0.145979	10.1215	34.2
	11.4416	9.52381	10.1112	11.6414	6.61375	35.6	40.1	21.7	43.3	38.8	58.5	65.3	77.7	63.9	89	387.175	337.517	243.78	215.379	236.744							0.224733	9.72763	24.2	78.9	224.733	0.258602	10.917	37.8	56.2	258.602	0.346103	12.5	30.8	57.1	346.103	0.195735	7.58726	37.6	85.5	195.735	0.292287	10.917	33.1
	9.56938	9.93049	10.2041	7.71605	9.4697	44.5	26.4	28.5	51.3	37.6	62.3	76.8	63.9	73	86.7	359.429	333.947	182.834	284.785	259.996							0.226791	8.65801	42	75	226.791	0.356115	10.3306	22.9	65	356.115	0.341737	11.2994	27.4	60.5	341.737	0.240001	13.1752	36.5	47.9	240.001
	9.54199	9.67117	9.1659	7.78817	9.96015	30.5	33.2	35.4	34.2	30.8	70	55	71.9	98.1	66.2	320.293	261.345	221.615	171.564	264.407											0	0.300715	11.2867	26.4	79.1	300.715					0					0
	9.31966	10.7875	9.55111	7.15307	9.22511	35.6	28.6	32	53.6	31.9	71.2	68.8	73.1	85.5	76.4	316.469	301.187	244.815	232.708	247.778											0					0					0					0
	11.6823	10.7411	9.92063	9.15751	8.85739	33.1	28.6	35.4	43.3	43.3	61.1	72.2	65.1	59.3	71.9	264.125	213.158	327.614	174.56	374.986											0					0					0					0
	6.40615	9.66183	6.84931	8	7.8064	35.6	27.5	21.7	51.3	31.9	99.2	81.4	86.8	76.4	81	218.441	248.626	164.931	288.523	200.098											0					0					0					0
	12.4069	9.35454	11.6144	9.17431	10.4712	30.5	27.5	36.5	31.9	26.2	67.4	63	62.8	77.6	85.5	258.01	301.477	279.519	261.172	200.11						3
	10.3413	10.8932	11.274	9.66183	10.1215	31.8	28.6	26.3	31.9	34.2	62.3	66.5	58	68.4	61.6	358.583	223.328	330.039	235.815	145.979							0.161388	10.3627	43.4	54.8	161.388	0.0636109	10.9649	26.2	65.1	63.6109	0.077522	8.81057	39.6	93.1	77.522	0.115976	7.96178	31.7	161	115.976	0.227844	9.00901	21.9
	9.72763	10.917	12.5	7.58726	10.917	24.2	37.8	30.8	37.6	33.1	78.9	56.2	57.1	85.5	63.9	224.733	258.602	346.103	195.735	292.287							0.0814065	9.59693	27.4	75.3	81.4065	0.0814669	8.4674	28.5	71.9	81.4669	0.064849	6.97837	30.3	94.3	64.849	0.105123	8.23723	36.1	88.7	105.123	0.141368	8.10373	21.8
	8.65801	10.3306	11.2994	13.1752	0	42	22.9	27.4	36.5	0	75	65	60.5	47.9	0	226.791	356.115	341.737	240.001	0							0.0709995	9.21659	36.5	74.2	70.9995	0.0613109	9.69932	42.2	77.6	61.3109	0.087688	7.96813	44.2	94.3	87.688	0.121228	9.68992	27.4	76.7	121.228	0.128557	8.69565	24.1
	0	11.2867	0	0	0	0	26.4	0	0	0	0	79.1	0	0	0	0	300.715	0	0	0							0.110781	7.49625	42.2	87.9	110.781	0.0542199	13.8696	21.7	87.9	54.2199	0.080567	7.77605	33.8	88.5	80.567	0.133774	8.20345	29.6	87.6	133.774	0.153312	8.60585	25.2
	0	0	0	0	0	0	0	0	0	0	0	0	0	0	0	0	0	0	0	0							0.0866545	7.90514	27.4	102.7	86.6545	0.0748969	6.22278	28.5	92.4	74.8969	0.092754	10.2249	32.6	73.4	92.754	0.123895	7.77001	43.8	87.6	123.895	0.0865427	9.99001	22.9
3	10.3627	10.9649	8.81057	7.96178	9.00901	43.4	26.2	39.6	31.7	21.9	54.8	65.1	93.1	161	90.9	161.388	63.6109	77.522	115.976	227.844							0.121785	8.09716	26.2	92.4	121.785	0.0387763	8.3682	29.7	83.3	38.7763	0.142585	10.101	33.8	65.2	142.585	0.114153	7.47384	36.1	94.2	114.153	0.105192	8.61326	23
	9.59693	8.4674	6.97837	8.23723	8.10373	27.4	28.5	30.3	36.1	21.8	75.3	71.9	94.3	88.7	96.3	81.4065	81.4669	64.849	105.123	141.368							0.109173	10.2775	27.4	75.3	109.173	0.0591149	10.1112	35.4	79.9	59.1149	0.091652	8.1103	29.1	93.1	91.652	0.146428	8.77193	34	85.4	146.428	0.171743	9.95025	16.4
	9.21659	9.69932	7.96813	9.68992	8.69565	36.5	42.2	44.2	27.4	24.1	74.2	77.6	94.3	76.7	95.2	70.9995	61.3109	87.688	121.228	128.557							0.108814	10.7527	38.8	52.5	108.814	0.0716159	8.34028	22.8	92.4	71.6159	0.093653	8.53242	30.3	88.5	93.653	0.136851	7.26744	52.6	76.6	136.851	0.165773	10.2041	27.4
	7.49625	13.8696	7.77605	8.20345	8.60585	42.2	21.7	33.8	29.6	25.2	87.9	87.9	88.5	87.6	87.6	110.781	54.2199	80.567	133.774	153.312							0.0963105	12.5157	25.1	57.1	96.3105	0.0749949	8.87311	27.4	90.2	74.9949	0.104451	8.09062	37.3	87.3	104.451	0.173857	6.00961	41.6	97.5	173.857	0.176279	11.4943	24.1
	7.90514	6.22278	10.2249	7.77001	9.99001	27.4	28.5	32.6	43.8	22.9	102.7	92.4	73.4	87.6	85.4	86.6545	74.8969	92.754	123.895	86.5427							0.101841	10.5152	25.1	65.1	101.841	0.0654349	9.64321	27.4	74.2	65.4349	0.082143	7.62777	25.6	102.5	82.143	0.106164	9.10748	39.4	100.8	106.164	0.122954	7.76397	29.6
	8.09716	8.3682	10.101	7.47384	8.61326	26.2	29.7	33.8	36.1	23	92.4	83.3	65.2	94.2	90.8	121.785	38.7763	142.585	114.153	105.192							0.150696	8.16327	29.7	92.4	150.696	0.0898886	9.84251	24	79.9	89.8886	0.087812	7.53012	41.9	90.8	87.812	0.097794	7.86781	32.9	97.4	97.794	0.12291	8.7184	19.7
	10.2775	10.1112	8.1103	8.77193	9.95025	27.4	35.4	29.1	34	16.4	75.3	79.9	93.1	85.4	84.3	109.173	59.1149	91.652	146.428	171.743							0.0780625	10.3199	28.5	71.9	78.0625	0.135469	11.1483	18.3	68.5	135.469	0.122829	8.01925	24.5	100.1	122.829	0.104016	6.93963	31.8	104	104.016	0.216184	6.45994	50.3
	10.7527	8.34028	8.53242	7.26744	10.2041	38.8	22.8	30.3	52.6	27.4	52.5	92.4	88.5	76.6	68.9	108.814	71.6159	93.653	136.851	165.773							0.114741	10.2775	29.7	70.8	114.741		10.3734	27.4	86.7	0	0.068974	9.46074	33.8	80.3	68.974	0.097246	7.23589	31.8	112.8	97.246	0.185342	11.2994	23
	12.5157	8.87311	8.09062	6.00961	11.4943	25.1	27.4	37.3	41.6	24.1	57.1	90.2	87.3	97.5	59.1	96.3105	74.9949	104.451	173.857	176.279							0.112172	9.00089	19.4	89	112.172	0.0706186	7.98722	27.4	73	70.6186	0.122891	8.86525	33.8	74.5	122.891	0.090086	8.12348	26.3	89.8	90.086	0.205794	10.3842	31.8
	10.5152	9.64321	7.62777	9.10748	7.76397	25.1	27.4	25.6	39.4	29.6	65.1	74.2	102.5	100.8	87.5	101.841	65.4349	82.143	106.164	122.954							0.0747705	10.8578	18.3	71.9	74.7705	0.154755	7.64526	29.7	71.9	154.755	0.092322	10.2987	30.3	71	92.322	0.129695	7.94281	35	101.9	129.695	0.291203	9.42507	25.2
	8.16327	9.84251	7.53012	7.86781	8.7184	29.7	24	41.9	32.9	19.7	92.4	79.9	90.8	97.4	108.4	150.696	89.8886	87.812	97.794	122.91							0.125123	5.64653	22.8	148.4	125.123	0.163962	12.0337	29.7	86.7	163.962	0.0610878	9.93048	25.6	73.4	61.0878					0	0.174345	9.4518	21.9
	10.3199	11.1483	8.01925	6.93963	6.45994	28.5	18.3	24.5	31.8	50.3	71.9	68.5	100.1	104	96.3	78.0625	135.469	122.829	104.016	216.184							0.0884655	10.3627	28.5	82.2	88.4655		13.5135	33.1	62.8	0					0					0	0.214595	10.3199	19.7
	10.2775	10.3734	9.46074	7.23589	11.2994	29.7	27.4	33.8	31.8	23	70.8	86.7	80.3	112.8	70	114.741	0	68.974	97.246	185.342							0.0762785	10.661	17.1	69.6	76.2785					0					0					0
	9.00089	7.98722	8.86525	8.12348	10.3842	19.4	27.4	33.8	26.3	31.8	89	73	74.5	89.8	72.2	112.172	70.6186	122.891	90.086	205.794											0					0					0					0
	10.8578	7.64526	10.2987	7.94281	9.42507	18.3	29.7	30.3	35	25.2	71.9	71.9	71	101.9	76.6	74.7705	154.755	92.322	129.695	291.203											0					0					0					0
	5.64653	12.0337	9.93048	0	9.4518	22.8	29.7	25.6	0	21.9	148.4	86.7	73.4	0	84.2	125.123	163.962	61.0878	0	174.345											0					0					0					0
	10.3627	13.5135	0	0	10.3199	28.5	33.1	0	0	19.7	82.2	62.8	0	0	79.9	88.4655	0	0	0	214.595							0.121378	10.4932	27.4	63.9	121.378	0.078914	11.4286	28.7	70.1	78.914	0.112689	8.31947	25.1	90.2	112.689	0.119652	7.7101	29.5	95.3	119.652	0.179404	6.58762	41.6
	10.661	0	0	0	0	17.1	0	0	0	0	69.6	0	0	0	0	76.2785	0	0	0	0							0.186138	7.25689	29.7	111.8	186.138	0.078339	10.3306	25.3	57.5	78.339	0.099928	8.70322	30.8	76.5	99.928	0.092027	7.83085	29.6	92	92.027	0.111437	7.93651	27.4
	0	0	0	0	0	0	0	0	0	0	0	0	0	0	0	0	0	0	0	0							0.103369	11.1857	17.1	68.4	103.369	0.086202	9.38086	31	88.5	86.202	0.074206	8.01925	33.1	100.4	74.206	0.110131	8.76424	27.3	94.2	110.131	0.137135	9.42507	33.9
	0	0	0	0	0	0	0	0	0	0	0	0	0	0	0	0	0	0	0	0							0.081898	14.2857	22.8	52.5	81.898	0.088625	9.56023	31	64.3	88.625	0.10814	8.1103	29.7	86.7	108.14		8.1367	27	81	0	0.150069	9.52381	19.7
	0	0	0	0	0	0	0	0	0	0	0	0	0	0	0	0	0	0	0	0							0.075372	12.1951	26.2	49	75.372	0.0605397	11.1483	29.9	73.5	60.5397	0.084444	8.14332	27.4	94.7	84.444	0.126689	8.40336	38.4	109.5	126.689	0.192539	6.02773	25.2
	10.4932	11.4286	8.31947	7.7101	6.58762	27.4	28.7	25.1	29.5	41.6	63.9	70.1	90.2	95.3	106.2	121.378	78.914	112.689	119.652	179.404							0.122036	9.51474	20	94.7	122.036	0.102607	8.26446	24.1	88.5	102.607	0.104621	8.36121	25.1	100.4	104.621	0.144836	6.72948	36.1	108.4	144.836	0.16946	9.61538	30.7
	7.25689	10.3306	8.70322	7.83085	7.93651	29.7	25.3	30.8	29.6	27.4	111.8	57.5	76.5	92	96.4	186.138	78.339	99.928	92.027	111.437							0.101388	8.95256	36.5	62.7	101.388	0.097057	9.7371	26.4	80.4	97.057	0.065217	8.20344	32	66.2	65.217	0.129844	7.08717	28.5	97.4	129.844	0.209474	8.77193	52.5
	11.1857	9.38086	8.01925	8.76424	9.42507	17.1	31	33.1	27.3	33.9	68.4	88.5	100.4	94.2	81.1	103.369	86.202	74.206	110.131	137.135							0.091266	7.75795	29.7	109.5	91.266	0.113177	8.84174	34.5	75.8	113.177	0.070961	9.35455	44.5	85.6	70.961	0.137138	8.18331	20.9	108.4	137.138	0.146932	8.3682	27.4
	14.2857	9.56023	8.1103	8.1367	9.52381	22.8	31	29.7	27	19.7	52.5	64.3	86.7	81	87.6	81.898	88.625	108.14	0	150.069							0.095833	8.53971	24	92.4	95.833	0.07627	9.93048	28.7	72.4	76.27	0.157867	6.79809	22.8	117.6	157.867	0.115436	8.03859	33.9	101.9	115.436	0.193193	8.7184	26.3
	12.1951	11.1483	8.14332	8.40336	6.02773	26.2	29.9	27.4	38.4	25.2	49	73.5	94.7	109.5	133.6	75.372	60.5397	84.444	126.689	192.539							0.115087	8.60585	27.4	89	115.087	0.115963	10.1937	32.2	68.9	115.963	0.064282	6.86342	32	118.7	64.282	0.119512	6.86341	28.4	100.8	119.512	0.130603	7.43495	23
	9.51474	8.26446	8.36121	6.72948	9.61538	20	24.1	25.1	36.1	30.7	94.7	88.5	100.4	108.4	66.8	122.036	102.607	104.621	144.836	169.46							0.114251	8.94454	26.2	85.5	114.251	0.0600418	9.68992	24.1	73.5	60.0418	0.073386	11.325	25.1	69.6	73.386	0.121932	8.14996	30.6	109.5	121.932	0.165836	8.19672	27.4
	8.95256	9.7371	8.20344	7.08717	8.77193	36.5	26.4	32	28.5	52.5	62.7	80.4	66.2	97.4	67.9	101.388	97.057	65.217	129.844	209.474							0.087576	10.1215	25.1	75.3	87.576	0.0541782	9.86193	27.6	78.1	54.1782	0.072625	8.16327	25.1	94.7	72.625	0.124475	6.83527	30.7	124.8	124.475	0.137046	11.5473	39.4
	7.75795	8.84174	9.35455	8.18331	8.3682	29.7	34.5	44.5	20.9	27.4	109.5	75.8	85.6	108.4	96.4	91.266	113.177	70.961	137.138	146.932							0.121143	9.48766	20.5	78.7	121.143	0.087689	8.12348	21.8	89.6	87.689	0.118773	7.86164	32	90.2	118.773	0.098066	6.10128	34	79.9	98.066	0.166667	7.25164	30.7
	8.53971	9.93048	6.79809	8.03859	8.7184	24	28.7	22.8	33.9	26.3	92.4	72.4	117.6	101.9	87.6	95.833	76.27	157.867	115.436	193.193							0.132431	9.83284	34.2	74.1	132.431	0.0532017	6.74309	37.9	105.7	53.2017	0.083536	9.30232	25.1	89	83.536	0.13934	9.99001	30.7	89.8	139.34	0.174624	6.37349	30.7
	8.60585	10.1937	6.86342	6.86341	7.43495	27.4	32.2	32	28.4	23	89	68.9	118.7	100.8	99.6	115.087	115.963	64.282	119.512	130.603							0.108741	12.5	26.2	47.9	108.741	0.108298	9.54197	36.8	82.7	108.298	0.108456	10.2987	21.7	69.6	108.456						0.195939	8.10372	34
	8.94454	9.68992	11.325	8.14996	8.19672	26.2	24.1	25.1	30.6	27.4	85.5	73.5	69.6	109.5	87.6	114.251	60.0418	73.386	121.932	165.836							0.104023	10.2354	26.2	70.7	104.023	0.0771643	8.87312	28.7	85	77.1643					0					0
	10.1215	9.86193	8.16327	6.83527	11.5473	25.1	27.6	25.1	30.7	39.4	75.3	78.1	94.7	124.8	66.8	87.576	54.1782	72.625	124.475	137.046							0.092402	6.64011	22.8	93.5	92.402	0.0738743	9.11577	43.7	58.6	73.8743					0					0
	9.48766	8.12348	7.86164	6.10128	7.25164	20.5	21.8	32	34	30.7	78.7	89.6	90.2	79.9	108.4	121.143	87.689	118.773	98.066	166.667							0.095398	10.2669	42.2	83.3	95.398	0.0628593	9.15751	27.6	93.1	62.8593					0					0
	9.83284	6.74309	9.30232	9.99001	6.37349	34.2	37.9	25.1	30.7	30.7	74.1	105.7	89	89.8	119.3	132.431	53.2017	83.536	139.34	174.624											0					0					0					0
	12.5	9.54197	10.2987	0	8.10372	26.2	36.8	21.7	0	34	47.9	82.7	69.6	0	92	108.741	108.298	108.456	0	195.939											0					0					0					0
	10.2354	8.87312	0	0	0	26.2	28.7	0	0	0	70.7	85	0	0	0	104.023	77.1643	0	0	0											0					0					0					0
	6.64011	9.11577	0	0	0	22.8	43.7	0	0	0	93.5	58.6	0	0	0	92.402	73.8743	0	0	0							0.105129	7.4129	33.1	85.5	105.129	0.083138	8.69565	44	76.4	83.138	0.069207	8.70322	46.8	79.9	69.207	0.145927	7.99361	22.9	95.3	145.927	0.231871	10.7991	25.5
	10.2669	9.15751	0	0	0	42.2	27.6	0	0	0	83.3	93.1	0	0	0	95.398	62.8593	0	0	0							0.121807	8.14332	37.6	89	121.807	0.083781	7.75194	33.6	92.7	83.781	0.0567998	7.20981	33.1	87.9	56.7998	0.126989	9.1659	22.9	93.1	126.989	0.242746	10.6157	32.1
	0	0	0	0	0	0	0	0	0	0	0	0	0	0	0	0	0	0	0	0							0.101739	9.59693	36.5	77.6	101.739	0.070025	13.459	23.2	63.7	70.025	0.07336	8.23723	44.5	83.3	73.36	0.07593	8.95255	17.5	88.6	75.93	0.267794	9.7561	23.3
	0	0	0	0	0	0	0	0	0	0	0	0	0	0	0	0	0	0	0	0							0.0996979	7.12251	33.1	108.4	99.6979	0.065106	9.80392	24.3	73	65.106	0.080182	9.79432	29.7	84.5	80.182	0.082821	8.64304	27.4	93	82.821	0.263896	10.3842	26.6
	0	0	0	0	0	0	0	0	0	0	0	0	0	0	0	0	0	0	0	0							0.0976239	8.16994	29.7	91.2	97.6239	0.128912	9.06619	25.5	95	128.912	0.082211	9.60615	24	70.8	82.211	0.065778	7.77605	15.3	113.8	65.778	0.169264	8.53242	26.6
	7.4129	8.69565	8.70322	7.99361	10.7991	33.1	44	46.8	22.9	25.5	85.5	76.4	79.9	95.3	58.8	105.129	83.138	69.207	145.927	231.871							0.152217	8.65801	25.1	90.1	152.217	0.0602538	7.83085	22	101.9	60.2538	0.082178	8.8574	26.2	84.5	82.178	0.110053	8.4246	29.6	86.5	110.053	0.254957	6.75676	29.9
	8.14332	7.75194	7.20981	9.1659	10.6157	37.6	33.6	33.1	22.9	32.1	89	92.7	87.9	93.1	69.9	121.807	83.781	56.7998	126.989	242.746							0.0720919	7.00771	28.5	111.8	72.0919	0.073512	8.34725	26.6	82.2	73.512	0.104213	8.3612	35.4	81	104.213	0.094987	9.02527	33.9	75.5	94.987	0.151189	10.2987	23.3
	9.59693	13.459	8.23723	8.95255	9.7561	36.5	23.2	44.5	17.5	23.3	77.6	63.7	83.3	88.6	72.1	101.739	70.025	73.36	75.93	267.794							0.120101	7.84314	33.1	97	120.101	0.119555	6.99301	30.1	106.6	119.555	0.09461	13.4771	44.5	38.8	94.61	0.127011	8.02568	27.4	102.8	127.011	0.167727	7.43494	28.8
	7.12251	9.80392	9.79432	8.64304	10.3842	33.1	24.3	29.7	27.4	26.6	108.4	73	84.5	93	73.2	99.6979	65.106	80.182	82.821	263.896							0.0793759	8.24402	28.5	93.5	79.3759	0.115141	9.73711	26.6	92.7	115.141	0.075731	8.25083	35.4	89	75.731	0.083924	7.62195	18.6	104	83.924	0.163934	9.51475	26.6
	8.16994	9.06619	9.60615	7.77605	8.53242	29.7	25.5	24	15.3	26.6	91.2	95	70.8	113.8	88.8	97.6239	128.912	82.211	65.778	169.264							0.0878709	7.89889	33.1	97	87.8709	0.080466	8.63557	31.3	81.1	80.466	0.09182	9.04977	36.5	69.6	91.82	0.064171	7.5815	36.1	105.1	64.171	0.138151	8.8968	21.1
	8.65801	7.83085	8.8574	8.4246	6.75676	25.1	22	26.2	29.6	29.9	90.1	101.9	84.5	86.5	117.6	152.217	60.2538	82.178	110.053	254.957							0.105885	10.0806	27.4	55.9	105.885	0.064507	9.38086	24.3	79.9	64.507	0.123812	7.70416	25.1	47.9	123.812	0.095396	8.32639	13.1	98.5	95.396	0.266481	10.2564	23.3
	7.00771	8.34725	8.3612	9.02527	10.2987	28.5	26.6	35.4	33.9	23.3	111.8	82.2	81	75.5	73.2	72.0919	73.512	104.213	94.987	151.189							0.122387	8.14332	26.2	100.4	122.387	0.079098	5.67215	33.6	136.7	79.098	0.149799	8.3612	25.1	37.7	149.799	0.109626	8.31947	29.6	93	109.626	0.15707	4.69484	16.6
	7.84314	6.99301	13.4771	8.02568	7.43494	33.1	30.1	44.5	27.4	28.8	97	106.6	38.8	102.8	110.9	120.101	119.555	94.61	127.011	167.727							0.147019	11.7924	43.3	53.6	147.019	0.089098	9.15752	32.4	88	89.098	0.108355	16.1031	25.1	85.6	108.355	0.130775	8.02569	27.4	100.6	130.775	0.188809	8.23045	38.9
	8.24402	9.73711	8.25083	7.62195	9.51475	28.5	26.6	35.4	18.6	26.6	93.5	92.7	89	104	71	79.3759	115.141	75.731	83.924	163.934							0.103123	10.6838	27.4	71.9	103.123	0.082647	6.38569	16.2	113.5	82.647	0.118608	7.14286	27.4	35.4	118.608	0.151805	8.02568	24.1	96.3	151.805	0.169515	7.70416	22.2
	7.89889	8.63557	9.04977	7.5815	8.8968	33.1	31.3	36.5	36.1	21.1	97	81.1	69.6	105.1	93.2	87.8709	80.466	91.82	64.171	138.151							0.0882419	9.66183	22.8	76.4	88.2419	0.062423	9.38967	34.7	86.9	62.423	0.11931	7.8003	38.8	98.2	119.31	0.185367	10.6496	21.9	71.1	185.367	0.215115	9.72761	16.7
	10.0806	9.38086	7.70416	8.32639	10.2564	27.4	24.3	25.1	13.1	23.3	55.9	79.9	47.9	98.5	75.4	105.885	64.507	123.812	95.396	266.481							0.12042	7.7101	20.5	101.5	120.42					0	0.076558	8.66552	34.2	94.7	76.558	0.093518	8.32639	17.6	91.9	93.518	0.301994	9.90099	27.7
	8.14332	5.67215	8.3612	8.31947	4.69484	26.2	33.6	25.1	29.6	16.6	100.4	136.7	37.7	93	196.3	122.387	79.098	149.799	109.626	157.07											0					0					0					0	0.245125	8.66552	13.3
	11.7924	9.15752	16.1031	8.02569	8.23045	43.3	32.4	25.1	27.4	38.9	53.6	88	85.6	100.6	87.6	147.019	89.098	108.355	130.775	188.809											0					0					0					0
	10.6838	6.38569	7.14286	8.02568	7.70416	27.4	16.2	27.4	24.1	22.2	71.9	113.5	35.4	96.3	107.5	103.123	82.647	118.608	151.805	169.515											0					0					0					0
	9.66183	9.38967	7.8003	10.6496	9.72761	22.8	34.7	38.8	21.9	16.7	76.4	86.9	98.2	71.1	83.2	88.2419	62.423	119.31	185.367	215.115						4
	7.7101	0	8.66552	8.32639	9.90099	20.5	0	34.2	17.6	27.7	101.5	0	94.7	91.9	73.2	120.42	0	76.558	93.518	301.994							0.348031	11.7096	24.2	60	348.031	0.245815	9.15751	31.7	78.9	245.815	0.361835	10.7875	18.6	73.3	361.835	0.370172	11.5741	24.1	63.4	370.172	0.258233	8.16327	30.3
	0	0	0	0	8.66552	0	0	0	0	13.3	0	0	0	0	106.5	0	0	0	0	245.125							0.30398	9.85221	29.4	66.3	303.98	0.447866	11.9474	18.6	59.1	447.866	0.39048	10.6952	17.5	75.5	390.48	0.289431	11.2613	25.2	59.1	289.431	0.306667	8.58369	34.7
	0	0	0	0	0	0	0	0	0	0	0	0	0	0	0	0	0	0	0	0							0.429479	10.929	25.2	74.7	429.479	0.323092	12.5156	34	51.5	323.092	0.333643	12.0048	17.5	66.8	333.643	0.411077	10.8578	20.8	69	411.077	0.324865	9.40734	25.8
	0	0	0	0	0	0	0	0	0	0	0	0	0	0	0	0	0	0	0	0							0.209085	11.4679	22.1	68.3	209.085	0.288813	12.9534	17.5	56.9	288.813	0.32897	11.4943	15.3	70.1	328.97	0.333743	11.6414	19.7	73.3	333.743	0.285742	9.06618	21.2
4	11.7096	9.15751	10.7875	11.5741	8.16327	24.2	31.7	18.6	24.1	30.3	60	78.9	73.3	63.4	95.2	348.031	245.815	361.835	370.172	258.233							0.325992	9.4518	29.5	68.3	325.992	0.264109	10.6383	37.3	56.9	264.109	0.280287	10.7181	20.8	71.1	280.287	0.438951	11.8765	21.9	60.2	438.951	0.247878	8.34029	35.9
	9.85221	11.9474	10.6952	11.2613	8.58369	29.4	18.6	17.5	25.2	34.7	66.3	59.1	75.5	59.1	82.9	303.98	447.866	390.48	289.431	306.667							0.24036	9.04977	21.1	82	240.36	0.248527	11.2867	20.8	66.8	248.527	0.235969	8.62812	18.6	102.9	235.969	0.236196	9.84252	17.5	79.9	236.196	0.283315	7.93651	35.9
	10.929	12.5156	12.0048	10.8578	9.40734	25.2	34	17.5	20.8	25.8	74.7	51.5	66.8	69	81.8	429.479	323.092	333.643	411.077	324.865							0.252953	10.0402	32.6	72.6	252.953	0.314811	9.79432	26.3	79.9	314.811	0.213419	9.09919	24	88.7	213.419	0.197535	12.4069	19.7	62.4	197.535	0.343037	8.32639	25.7
	11.4679	12.9534	11.4943	11.6414	9.06618	22.1	17.5	15.3	19.7	21.2	68.3	56.9	70.1	73.3	91.9	209.085	288.813	328.97	333.743	285.742							0.30272	10.6952	36.8	63.1	302.72	0.325175	11.1857	16.5	68.9	325.175	0.353544	12.4688	23	54.7	353.544	0.336182	12.0192	18.6	64.5	336.182	0.294269	9.10747	30.2
	9.4518	10.6383	10.7181	11.8765	8.34029	29.5	37.3	20.8	21.9	35.9	68.3	56.9	71.1	60.2	76.1	325.992	264.109	280.287	438.951	247.878							0.360854	11.2994	28.4	57.8	360.854	0.313339	11.1982	25.2	67.9	313.339	0.286534	13.1579	23	52.5	286.534	0.33746	12.6904	19.7	58	337.46	2.31617	9.82318	23.5
	9.04977	11.2867	8.62812	9.84252	7.93651	21.1	20.8	18.6	17.5	35.9	82	66.8	102.9	79.9	82.9	240.36	248.527	235.969	236.196	283.315							0.350785	12.5156	24.2	56.8	350.785	0.314821	11.2613	21.9	65.7	314.821	0.368223	9.20811	21.9	75.5	368.223	0.332232	11.6822	21.9	60.2	332.232	0.299591	9.8912	25.8
	10.0402	9.79432	9.09919	12.4069	8.32639	32.6	26.3	24	19.7	25.7	72.6	79.9	88.7	62.4	95.3	252.953	314.811	213.419	197.535	343.037							0.35357	10.5932	16.8	76.8	353.57	0.248765	11.7509	18.7	63.5	248.765	0.30056	9.67117	24.1	79.9	300.56	0.372111	12.9366	24.1	54.7	372.111	0.363724	8.56164	28.9
	10.6952	11.1857	12.4688	12.0192	9.10747	36.8	16.5	23	18.6	30.2	63.1	68.9	54.7	64.5	81.8	302.72	325.175	353.544	336.182	294.269							0.357581	11.1982	27.3	63.1	357.581	0.390088	12.407	20.8	63.5	390.088	0.260766	9.70874	38.3	71.1	260.766	0.373482	10.6952	20.8	72.2	373.482	0.313924	10.4603	25.8
	11.2994	11.1982	13.1579	12.6904	9.82318	28.4	25.2	23	19.7	23.5	57.8	67.9	52.5	58	79.6	360.854	313.339	286.534	337.46	2316.17							0.313678	9.85222	20	79.9	313.678	0.294818	10.5932	17.5	75.6	294.818	0.260614	12.0192	23	64.6	260.614	0.227695	10.2145	26.3	65.7	227.695	0.384499	14.4508	23.5
	12.5156	11.2613	9.20811	11.6822	9.8912	24.2	21.9	21.9	21.9	25.8	56.8	65.7	75.5	60.2	78.4	350.785	314.821	368.223	332.232	299.591							0.407203	10.9051	16.9	77.8	407.203	0.302587	10.6952	19.7	76.6	302.587	0.347272	10.1523	20.8	75.5	347.272	0.398844	12.987	20.8	65.6	398.844	0.292869	13.0039	21.3
	10.5932	11.7509	9.67117	12.9366	8.56164	16.8	18.7	24.1	24.1	28.9	76.8	63.5	79.9	54.7	72.8	353.57	248.765	300.56	372.111	363.724							0.358927	10.6496	29.4	64.2	358.927	0.264622	10.8932	21.9	66.8	264.622	0.284379	11.1359	21.9	68.9	284.379	0.34566	14.556	19.7	50.4	345.66	0.465596	10.3093	19.1
	11.1982	12.407	9.70874	10.6952	10.4603	27.3	20.8	38.3	20.8	25.8	63.1	63.5	71.1	72.2	51.5	357.581	390.088	260.766	373.482	313.924							0.39366	11.6009	17.9	68.3	393.66	0.370778	11.5875	16.5	72.2	370.778	0.339135	11.1483	19.7	71.2	339.135	0.349731	11.0497	19.7	62.4	349.731	0.383448	11.4548	17.9
	9.85222	10.5932	12.0192	10.2145	14.4508	20	17.5	23	26.3	23.5	79.9	75.6	64.6	65.7	52.7	313.678	294.818	260.614	227.695	384.499							0.284163	11.6686	20	62.1	284.163	0.324293	12.5313	17.6	61.3	324.293	0.314743	9.83285	21.8	79.9	314.743	0.269145	11.8765	30.6	63.4	269.145
	10.9051	10.6952	10.1523	12.987	13.0039	16.9	19.7	20.8	20.8	21.3	77.8	76.6	75.5	65.6	75	407.203	302.587	347.272	398.844	292.869							0.419804	9.66183	28.4	76.7	419.804	0.187997	13.3333	14.2	61.3	187.997	0.337348	10.9769	26.3	63.5	337.348	0.21831	8.53971	32.9	86.4	218.31
	10.6496	10.8932	11.1359	14.556	10.3093	29.4	21.9	21.9	19.7	19.1	64.2	66.8	68.9	50.4	68.3	358.927	264.622	284.379	345.66	465.596							0.208684	10.395	30.5	68.4	208.684	0.28764	12.1359	20.9	60.2	287.64	0.256679	10.1317	25.2	73.3	256.679	0.403931	8.58369	21.9	81	403.931
	11.6009	11.5875	11.1483	11.0497	11.4548	17.9	16.5	19.7	19.7	17.9	68.3	72.2	71.2	62.4	93	393.66	370.778	339.135	349.731	383.448											0	0.26639	9.58774	24.1	77.7	266.39	0.251471	9.16591	20.8	87.5	251.471	0.403931	8.58369	21.9	81	403.931
	11.6686	12.5313	9.83285	11.8765	0	20	17.6	21.8	30.6	0	62.1	61.3	79.9	63.4	0	284.163	324.293	314.743	269.145	0											0	0.225734	10.5153	19.7	76.7	225.734					0					0
	9.66183	13.3333	10.9769	8.53971	0	28.4	14.2	26.3	32.9	0	76.7	61.3	63.5	86.4	0	419.804	187.997	337.348	218.31	0											0					0					0					0
	10.395	12.1359	10.1317	8.58369	0	30.5	20.9	25.2	21.9	0	68.4	60.2	73.3	81	0	208.684	287.64	256.679	403.931	0							0.305736	9.81354	23	76.6	305.736	0.411956	11.8906	18.6	66.8	411.956	0.403564	10.661	20.8	64.6	403.564	0.474437	11.4548	26.2	59.1	474.437	0.225998	9.59693	30.6
	0	9.58774	9.16591	8.58369	0	0	24.1	20.8	21.9	0	0	77.7	87.5	81	0	0	266.39	251.471	403.931	0							0.37126	10.142	30.7	65.7	371.26	0.509418	11.1982	27.4	60.2	509.418	0.375385	12.6263	32.8	56.9	375.385	0.324606	11.4155	21.9	65.7	324.606	0.292956	10.4932	23
	0	10.5153	0	0	0	0	19.7	0	0	0	0	76.7	0	0	0	0	225.734	0	0	0							0.224448	11.4416	25.1	70.1	224.448	0.279762	9.47867	29.5	71.1	279.762	0.403844	11.0865	17.6	70	403.844	0.279878	9.23361	26.2	76.6	279.878	0.211584	12.837	21.9
	0	0	0	0	0	0	0	0	0	0	0	0	0	0	0	0	0	0	0	0							0.391387	9.83284	16.4	75.5	391.387	0.293325	10.9051	26.3	70.1	293.325	0.276415	11.4416	24.1	64.6	276.415	0.229651	9.23361	23	86.5	229.651	0.296216	9.69932	14.2
	9.81354	11.8906	10.661	11.4548	9.59693	23	18.6	20.8	26.2	30.6	76.6	66.8	64.6	59.1	73.4	305.736	411.956	403.564	474.437	225.998							0.402038	9.3985	30.6	77.7	402.038	0.351573	10.7759	27.3	66.8	351.573	0.297723	11.6279	32.8	47	297.723	0.386202	10.02	25.1	77.7	386.202	0.264737	10.4712	17.6
	10.142	11.1982	12.6263	11.4155	10.4932	30.7	27.4	32.8	21.9	23	65.7	60.2	56.9	65.7	73.3	371.26	509.418	375.385	324.606	292.956							0.310171	11.3895	19.7	71.2	310.171	0.306114	10.7875	36.1	51.4	306.114	0.275025	13.2275	25.2	56.9	275.025	0.280377	10.142	26.3	78.8	280.377	0.328163	8.2713	21.9
	11.4416	9.47867	11.0865	9.23361	12.837	25.1	29.5	17.6	26.2	21.9	70.1	71.1	70	76.6	56.9	224.448	279.762	403.844	279.878	211.584							0.258127	10.3199	27.3	61.3	258.127	0.250405	11.9617	23	65.7	250.405	0.387263	11.3379	21.9	67.9	387.263	0.434865	11.6144	21.9	59.1	434.865	0.285391	10.2669	23
	9.83284	10.9051	11.4416	9.23361	9.69932	16.4	26.3	24.1	23	14.2	75.5	70.1	64.6	86.5	82.1	391.387	293.325	276.415	229.651	296.216							0.226011	11.325	23	74.4	226.011	0.305494	12.3916	26.2	54.8	305.494	0.319274	9.68992	18.6	77.7	319.274	0.290112	11.0742	17.5	77.7	290.112	0.302324	11.3379	31.7
	9.3985	10.7759	11.6279	10.02	10.4712	30.6	27.3	32.8	25.1	17.6	77.7	66.8	47	77.7	81	402.038	351.573	297.723	386.202	264.737							0.315533	9.46074	31.8	70	315.533	0.311119	10.7411	27.3	60.2	311.119	0.330739	10.8696	27.3	69	330.739	0.242139	11.2995	17.5	71.1	242.139	0.239707	10.8696	24.1
	11.3895	10.7875	13.2275	10.142	8.2713	19.7	36.1	25.2	26.3	21.9	71.2	51.4	56.9	78.8	102.9	310.171	306.114	275.025	280.377	328.163							0.461334	10.6383	25.2	71.1	461.334	0.3326	11.8343	27.4	58	332.6	0.345531	11.325	24.1	63.4	345.531	0.241816	9.27643	18.6	86.5	241.816	0.265089	11.2486	21.9
	10.3199	11.9617	11.3379	11.6144	10.2669	27.3	23	21.9	21.9	23	61.3	65.7	67.9	59.1	74.4	258.127	250.405	387.263	434.865	285.391							0.369838	11.3507	16.4	69	369.838	0.257849	11.4416	23	67.8	257.849	0.398737	8.73362	21.9	89.8	398.737	0.244623	10.661	20.8	75.5	244.623	0.343326	12.3001	18.6
	11.325	12.3916	9.68992	11.0742	11.3379	23	26.2	18.6	17.5	31.7	74.4	54.8	77.7	77.7	53.7	226.011	305.494	319.274	290.112	302.324							0.259787	13.4048	21.9	58	259.787	0.372055	11.8483	30.7	53.6	372.055	0.355818	9.65251	26.2	84.3	355.818	0.310382	12.5628	14.2	65.7	310.382	0.399626	7.88644	26.3
	9.46074	10.7411	10.8696	11.2995	10.8696	31.8	27.3	27.3	17.5	24.1	70	60.2	69	71.1	66.7	315.533	311.119	330.739	242.139	239.707							0.41044	9.25926	25.1	74.5	410.44	0.363859	12.9366	20.8	58	363.859	0.310124	13.0039	21.9	52.5	310.124	0.295886	13.947	16.4	53.6	295.886	0.355228	7.41839	38.3
	10.6383	11.8343	11.325	9.27643	11.2486	25.2	27.4	24.1	18.6	21.9	71.1	58	63.4	86.5	71.2	461.334	332.6	345.531	241.816	265.089							0.157602	10.5042	26.2	64.6	157.602	0.355891	11.7371	19.7	63.5	355.891	0.285503	14.4509	24.1	46	285.503	0.279016	13.0208	18.6	56.9	279.016	0.354114	9.36329	37.2
	11.3507	11.4416	8.73362	10.661	12.3001	16.4	23	21.9	20.8	18.6	69	67.8	89.8	75.5	60.2	369.838	257.849	398.737	244.623	343.326							0.350698	13.3511	31.7	55.9	350.698	0.275436	10.846	21.8	69	275.436	0.373388	12.2549	19.7	61.3	373.388	0.289914	12.9534	20.8	59.1	289.914	0.325906	9.7466	36.1
	13.4048	11.8483	9.65251	12.5628	7.88644	21.9	30.7	26.2	14.2	26.3	58	53.6	84.3	65.7	98.5	259.787	372.055	355.818	310.382	399.626							0.328754	11.3895	19.7	66.7	328.754	0.324684	9.94036	31.7	65.7	324.684	0.36402	10.8342	17.5	75.5	364.02	0.330698	11.7647	24.1	59.1	330.698	0.332678	10.2564	21.9
	9.25926	12.9366	13.0039	13.947	7.41839	25.1	20.8	21.9	16.4	38.3	74.5	58	52.5	53.6	94.2	410.44	363.859	310.124	295.886	355.228							0.381785	12.1507	18.6	65.7	381.785	0.266632	8.6207	20.8	93	266.632	0.338699	8.19673	36.1	84.3	338.699	0.293314	11.5875	18	66.8	293.314	0.332079	8.71081	29.6
	10.5042	11.7371	14.4509	13.0208	9.36329	26.2	19.7	24.1	18.6	37.2	64.6	63.5	46	56.9	75.5	157.602	355.891	285.503	279.016	354.114							0.258211	11.6009	20.8	64.6	258.211	0.384465	9.68991	47	55.9	384.465	0.471312	8.80282	16.4	91.9	471.312	0.377545	11.4286	20.8	68.9	377.545	0.2625	12.0482	23
	13.3511	10.846	12.2549	12.9534	9.7466	31.7	21.8	19.7	20.8	36.1	55.9	69	61.3	59.1	66.8	350.698	275.436	373.388	289.914	325.906							0.265024	10.8814	21.8	70.7	265.024	0.308286	8.96861	33.9	75.5	308.286	0.407895	11.1359	27.4	68.9	407.895	0.352072	10.1317	21.9	76.6	352.072	0.301058	9.27643	21.9
	11.3895	9.94036	10.8342	11.7647	10.2564	19.7	31.7	17.5	24.1	21.9	66.7	65.7	75.5	59.1	74.4	328.754	324.684	364.02	330.698	332.678							0.201159	9.97009	30.6	66.8	201.159	0.288517	12.21	29.5	61.3	288.517	0.195605	9.61538	19.7	78.8	195.605					0
	12.1507	8.6207	8.19673	11.5875	8.71081	18.6	20.8	36.1	18	29.6	65.7	93	84.3	66.8	84.3	381.785	266.632	338.699	293.314	332.079							0.384513	10.2564	33.9	61.3	384.513	0.302848	10.6724	34	55.8	302.848					0					0
	11.6009	9.68991	8.80282	11.4286	12.0482	20.8	47	16.4	20.8	23	64.6	55.9	91.9	68.9	59.1	258.211	384.465	471.312	377.545	262.5											0					0					0					0
	10.8814	8.96861	11.1359	10.1317	9.27643	21.8	33.9	27.4	21.9	21.9	70.7	75.5	68.9	76.6	86.5	265.024	308.286	407.895	352.072	301.058											0					0					0					0
	9.97009	12.21	9.61538	0	0	30.6	29.5	19.7	0	0	66.8	61.3	78.8	0	0	201.159	288.517	195.605	0	0							0.228645	10.4384	32.6	58.7	228.645	0.355891	11.7371	17.5	66.8	355.891	0.136453	10.2669	17.5	72.3	136.453	0.263698	10.4384	26.4	66.9	263.698	0.386897	9.4518	33.2
	10.2564	10.6724	0	0	0	33.9	34	0	0	0	61.3	55.8	0	0	0	384.513	302.848	0	0	0							0.330493	10.4602	28.3	64.1	330.493	0.275436	10.846	27.3	63.5	275.436	0.135698	10.6383	24.1	81	135.698	0.244263	12.0192	23	76.8	244.263	0.405021	10.0503	23.3
	0	0	0	0	0	0	0	0	0	0	0	0	0	0	0	0	0	0	0	0							0.279402	12.1655	28.3	59.8	279.402	0.324684	9.94036	29.6	64.5	324.684	0.193719	9.87167	24.1	74.5	193.719	0.242247	12.21	27.5	62.5	242.247	0.280713	10.3734	27.7
	0	0	0	0	0	0	0	0	0	0	0	0	0	0	0	0	0	0	0	0							0.312845	11.5207	23.9	63	312.845	0.266632	8.62069	21.9	93	266.632	0.214081	8.68056	23	82.1	214.081	0.194868	12.0192	22	58.1	194.868	0.247743	10.627	19.9
	10.4384	11.7371	10.2669	10.4384	9.4518	32.6	17.5	17.5	26.4	33.2	58.7	66.8	72.3	66.9	72	228.645	355.891	136.453	263.698	386.897							0.282046	10.2041	19.6	76.1	282.046	0.384465	9.68992	34	74.4	384.465	0.276268	9.40734	23	97.5	276.268	0.337487	13.0378	12.1	70.2	337.487	0.194666	11.0742	22.2
	10.4602	10.846	10.6383	12.0192	10.0503	28.3	27.3	24.1	23	23.3	64.1	63.5	81	76.8	76.4	330.493	275.436	135.698	244.263	405.021							0.248342	9.63391	30.4	73.9	248.342	0.308286	8.96861	25.1	79.9	308.286	0.249331	8.84956	20.8	88.7	249.331	0.245568	13.2979	26.4	51.5	245.568	0.310135	10.6838	21
	12.1655	9.94036	9.87167	12.21	10.3734	28.3	29.6	24.1	27.5	27.7	59.8	64.5	74.5	62.5	68.7	279.402	324.684	193.719	242.247	280.713							0.24461	11.5875	30.5	57.6	244.61	0.288517	12.21	30.7	60.2	288.517	0.303833	12.987	26.3	50.3	303.833	0.35005	13.6612	22	50.5	350.05	0.267883	10.9051	24.4
	11.5207	8.62069	8.68056	12.0192	10.627	23.9	21.9	23	22	19.9	63	93	82.1	58.1	73.1	312.845	266.632	214.081	194.868	247.743							0.242979	10.7181	30.4	62	242.979	0.302848	10.6724	32.8	56.9	302.848	0.349051	12.5945	19.7	64.6	349.051	0.310213	12.9199	23	49.4	310.213	0.191169	10.5153	18.8
	10.2041	9.68992	9.40734	13.0378	11.0742	19.6	34	23	12.1	22.2	76.1	74.4	97.5	70.2	68.7	282.046	384.465	276.268	337.487	194.666							0.378625	10.0908	43.4	51.1	378.625	0.227632	11.4416	30.6	63.5	227.632	0.259473	10.5932	13.2	78.8	259.473	0.325247	11.274	24.1	54.9	325.247	0.227877	12.9199	23.3
	9.63391	8.96861	8.84956	13.2979	10.6838	30.4	25.1	20.8	26.4	21	73.9	79.9	88.7	51.5	74.2	248.342	308.286	249.331	245.568	310.135							0.33271	10.8342	27.2	64.1	332.71	0.374794	10.846	23.5	68.9	374.794	0.272449	8.61326	20.8	94.2	272.449	0.238423	11.7371	21.9	65.9	238.423	0.357796	11.534	18.9
	11.5875	12.21	12.987	13.6612	10.9051	30.5	30.7	26.3	22	24.4	57.6	60.2	50.3	50.5	70.9	244.61	288.517	303.833	350.05	267.883							0.321642	11.534	29.4	63	321.642	0.215481	10.0806	25.2	61.3	215.481	0.255752	11.0497	20.8	69	255.752	0.343821	10.5042	18.6	68.1	343.821	0.408206	12.0337	21
	10.7181	10.6724	12.5945	12.9199	10.5153	30.4	32.8	19.7	23	18.8	62	56.9	64.6	49.4	74.2	242.979	302.848	349.051	310.213	191.169							0.3299	11.062	32.6	58.7	329.9	0.278852	11.5474	30.6	66.8	278.852	0.330287	11.6144	17.5	67.9	330.287	0.265101	6.93963	23	66.9	265.101	0.383595	13.1406	27.7
	10.0908	11.4416	10.5932	11.274	12.9199	43.4	30.6	13.2	24.1	23.3	51.1	63.5	78.8	54.9	47.6	378.625	227.632	259.473	325.247	227.877							0.308406	12.1507	30.5	51	308.406	0.333459	11.1732	23	64.5	333.459	0.3594	12.987	26.3	50.4	359.4	0.373894	13.6612	24.2	125.1	373.894	0.439114	11.7647	27.7
	10.8342	10.846	8.61326	11.7371	11.534	27.2	23.5	20.8	21.9	18.9	64.1	68.9	94.2	65.9	72	332.71	374.794	272.449	238.423	357.796							0.252919	9.73711	24	77.1	252.919	0.304091	12.3305	23	61.3	304.091	0.253919	13.3333	28.5	51.4	253.919	0.258026	13.5685	18.6	57.1	258.026	0.287428	9.60615	26.5
	11.534	10.0806	11.0497	10.5042	12.0337	29.4	25.2	20.8	18.6	21	63	61.3	69	68.1	63.1	321.642	215.481	255.752	343.821	408.206							0.309526	10.5708	30.5	67.4	309.526	0.309412	10.4602	24.1	70	309.412	0.407511	10.4167	30.7	63.5	407.511	0.297169	10.7759	26.3	48.3	297.169	0.350789	12.8041	26.6
	11.062	11.5474	11.6144	6.93963	13.1406	32.6	30.6	17.5	23	27.7	58.7	66.8	67.9	66.9	47.7	329.9	278.852	330.287	265.101	383.595							0.269874	9.65251	33.7	68.4	269.874	0.259359	11.6822	24.1	61.3	259.359	0.363786	11.8483	21.9	64.6	363.786	0.376487	11.0497	18.7	72.4	376.487	0.327686	10.661	44.3
	12.1507	11.1732	12.987	13.6612	11.7647	30.5	23	26.3	24.2	27.7	51	64.5	50.4	125.1	55.4	308.406	333.459	359.4	373.894	439.114							0.227704	10.4384	30.5	66.3	227.704	0.317481	12.225	20.8	59.1	317.481	0.330415	12.1212	20.8	51.5	330.415	0.279113	13.8121	17.6	53.8	279.113	0.493355	8.68055	28.8
	9.73711	12.3305	13.3333	13.5685	9.60615	24	23	28.5	18.6	26.5	77.1	61.3	51.4	57.1	72	252.919	304.091	253.919	258.026	287.428							0.214624	10.5932	30.4	55.5	214.624	0.346675	11.1358	16.4	68.9	346.675	0.319539	14.3885	29.6	50.3	319.539	0.267896	10.01	19.8	71.3	267.896	0.440747	9.40734	41
	10.5708	10.4602	10.4167	10.7759	12.8041	30.5	24.1	30.7	26.3	26.6	67.4	70	63.5	48.3	58.7	309.526	309.412	407.511	297.169	350.789							0.365751	11.0011	32.6	57.6	365.751	0.286625	11.534	20.8	73.3	286.625	0.404825	12.2549	30.7	49.3	404.825	0.394679	10.8108	22	73.5	394.679	0.257831	13.5501	19.9
	9.65251	11.6822	11.8483	11.0497	10.661	33.7	24.1	21.9	18.7	44.3	68.4	61.3	64.6	72.4	48.8	269.874	259.359	363.786	376.487	327.686							0.130448	10.6383	39.1	58.7	130.448	0.414869	10.4822	24.1	64.6	414.869	0.329887	11.8064	30.6	49.3	329.887					0	0.239268	12.0919	18.8
	10.4384	12.225	12.1212	13.8121	8.68055	30.5	20.8	20.8	17.6	28.8	66.3	59.1	51.5	53.8	86.4	227.704	317.481	330.415	279.113	493.355											0					0	0.552262	12.9366	25.2	56.9	552.262					0	0.418401	12.1212	28.8
	10.5932	11.1358	14.3885	10.01	9.40734	30.4	16.4	29.6	19.8	41	55.5	68.9	50.3	71.3	63.1	214.624	346.675	319.539	267.896	440.747											0					0					0					0
	11.0011	11.534	12.2549	10.8108	13.5501	32.6	20.8	30.7	22	19.9	57.6	73.3	49.3	73.5	59.9	365.751	286.625	404.825	394.679	257.831											0					0					0					0
	10.6383	10.4822	11.8064	0	12.0919	39.1	24.1	30.6	0	18.8	58.7	64.6	49.3	0	59.8	130.448	414.869	329.887	0	239.268											0					0					0					0
	0	0	12.9366	0	12.1212	0	0	25.2	0	28.8	0	0	56.9	0	54.3	0	0	552.262	0	418.401											0					0										0
	0	0	0	0	0	0	0	0	0	0	0	0	0	0	0	0	0	0	0	0											0					0										0
	0	0	0	0	0	0	0	0	0	0	0	0	0	0	0	0	0	0	0	0
	0	0	0	0	0	0	0	0	0	0	0	0	0	0	0	0	0	0	0	0
	0	0	0	0	0	0	0	0	0	0	0	0	0	0	0	0	0	0	0	0
	0	0	0	0	0	0	0	0	0	0	0	0	0	0	0	0	0	0	0	0
	0	0	0	0	0	0	0	0	0	0	0	0	0	0	0	0	0	0	0	0
	0	0	0	0	0	0	0	0	0	0	0	0	0	0	0	0	0	0	0	0
	0	0	0	0	0	0	0	0	0	0	0	0	0	0	0	0	0	0	0	0
	0	0	0	0	0	0	0	0	0	0	0	0	0	0	0	0	0	0	0	0
	0	0	0	0	0	0	0	0	0	0	0	0	0	0	0	0	0	0	0	0
	0	0	0	0	0	0	0	0	0	0	0	0	0	0	0	0	0	0	0	0
	0	0	0	0	0	0	0	0	0	0	0	0	0	0	0	0	0	0	0	0
	0	0	0	0	0	0	0	0	0	0	0	0	0	0	0	0	0	0	0	0
	0	0	0	0	0	0	0	0	0	0	0	0	0	0	0	0	0	0	0	0
	0	0	0	0	0	0	0	0	0	0	0	0	0	0	0	0	0	0	0	0
	0	0	0	0	0	0	0	0	0	0	0	0	0	0	0	0	0	0	0	0
	0	0	0	0	0	0	0	0	0	0	0	0	0	0	0	0	0	0	0	0
	0	0	0	0	0	0	0	0	0	0	0	0	0	0	0	0	0	0	0	0
	0	0	0	0	0	0	0	0	0	0	0	0	0	0	0	0	0	0	0	0
	0	0	0	0	0	0	0	0	0	0	0	0	0	0	0	0	0	0	0	0
	0	0	0	0	0	0	0	0	0	0	0	0	0	0	0	0	0	0	0	0
	0	0	0	0	0	0	0	0	0	0	0	0	0	0	0	0	0	0	0	0
	0	0	0	0	0	0	0	0	0	0	0	0	0	0	0	0	0	0	0	0
	0	0	0	0	0	0	0	0	0	0	0	0	0	0	0	0	0	0	0	0
	0	0	0	0	0	0	0	0	0	0	0	0	0	0	0	0	0	0	0	0
	0	0	0	0	0	0	0	0	0	0	0	0	0	0	0	0	0	0	0	0
	0	0	0	0	0	0	0	0	0	0	0	0	0	0	0	0	0	0	0	0
	0	0	0	0	0	0	0	0	0	0	0	0	0	0	0	0	0	0	0	0
	0	0	0	0	0	0	0	0	0	0	0	0	0	0	0	0	0	0	0	0
	0	0	0	0	0	0	0	0	0	0	0	0	0	0	0	0	0	0	0	0
	0	0	0	0	0	0	0	0	0	0	0	0	0	0	0	0	0	0	0	0
	0	0	0	0	0	0	0	0	0	0	0	0	0	0	0	0	0	0	0	0
	0	0	0	0	0	0	0	0	0	0	0	0	0	0	0	0	0	0	0	0
	0	0	0	0	0	0	0	0	0	0	0	0	0	0	0	0	0	0	0	0
	0	0	0	0	0	0	0	0	0	0	0	0	0	0	0	0	0	0	0	0
	0	0	0	0	0	0	0	0	0	0	0	0	0	0	0	0	0	0	0	0
	0	0	0	0	0	0	0	0	0	0	0	0	0	0	0	0	0	0	0	0
	0	0	0	0	0	0	0	0	0	0	0	0	0	0	0	0	0	0	0	0
	0	0	0	0	0	0	0	0	0	0	0	0	0	0	0	0	0	0	0	0
	0	0	0	0	0	0	0	0	0	0	0	0	0	0	0	0	0	0	0	0
	0	0	0	0	0	0	0	0	0	0	0	0	0	0	0	0	0	0	0	0
	0	0	0	0	0	0	0	0	0	0	0	0	0	0	0	0	0	0	0	0
	0	0	0	0	0	0	0	0	0	0	0	0	0	0	0	0	0	0	0	0
	0	0	0	0	0	0	0	0	0	0	0	0	0	0	0	0	0	0	0	0
	0	0	0	0	0	0	0	0	0	0	0	0	0	0	0	0	0	0	0	0
	0	0	0	0	0	0	0	0	0	0	0	0	0	0	0	0	0	0	0	0
	0	0	0	0	0	0	0	0	0	0	0	0	0	0	0	0	0	0	0	0
	0	0	0	0	0	0	0	0	0	0	0	0	0	0	0	0	0	0	0	0
	0	0	0	0	0	0	0	0	0	0	0	0	0	0	0	0	0	0	0	0
	0	0	0	0	0	0	0	0	0	0	0	0	0	0	0	0	0	0	0	0
	0	0	0	0	0	0	0	0	0	0	0	0	0	0	0	0	0	0	0	0
	0	0	0	0	0	0	0	0	0	0	0	0	0	0	0	0	0	0	0	0
	0	0	0	0	0	0	0	0	0	0	0	0	0	0	0	0	0	0	0	0
	0	0	0	0	0	0	0	0	0	0	0	0	0	0	0	0	0	0	0	0
	0	0	0	0	0	0	0	0	0	0	0	0	0	0	0	0	0	0	0	0
	0	0	0	0	0	0	0	0	0	0	0	0	0	0	0	0	0	0	0	0
	0	0	0	0	0	0	0	0	0	0	0	0	0	0	0	0	0	0	0	0
	0	0	0	0	0	0	0	0	0	0	0	0	0	0	0	0	0	0	0	0
	0	0	0	0	0	0	0	0	0	0	0	0	0	0	0	0	0	0	0	0
	0	0	0	0	0	0	0	0	0	0	0	0	0	0	0	0	0	0	0	0
	0	0	0	0	0	0	0	0	0	0	0	0	0	0	0	0	0	0	0	0
	0	0	0	0	0	0	0	0	0	0	0	0	0	0	0	0	0	0	0	0
	0	0	0	0	0	0	0	0	0	0	0	0	0	0	0	0	0	0	0	0
	0	0	0	0	0	0	0	0	0	0	0	0	0	0	0	0	0	0	0	0
	0	0	0	0	0	0	0	0	0	0	0	0	0	0	0	0	0	0	0	0
	0	0	0	0	0	0	0	0	0	0	0	0	0	0	0	0	0	0	0	0
	0	0	0	0	0	0	0	0	0	0	0	0	0	0	0	0	0	0	0	0
	0	0	0	0	0	0	0	0	0	0	0	0	0	0	0	0	0	0	0	0
	0	0	0	0	0	0	0	0	0	0	0	0	0	0	0	0	0	0	0	0
	0	0	0	0	0	0	0	0	0	0	0	0	0	0	0	0	0	0	0	0
	0	0	0	0	0	0	0	0	0	0	0	0	0	0	0	0	0	0	0	0
	0	0	0	0	0	0	0	0	0	0	0	0	0	0	0	0	0	0	0	0
	0	0	0	0	0	0	0	0	0	0	0	0	0	0	0	0	0	0	0	0
	0	0	0	0	0	0	0	0	0	0	0	0	0	0	0	0	0	0	0	0
	0	0	0	0	0	0	0	0	0	0	0	0	0	0	0	0	0	0	0	0
	0	0	0	0	0	0	0	0	0	0	0	0	0	0	0	0	0	0	0	0
	0	0	0	0	0	0	0	0	0	0	0	0	0	0	0	0	0	0	0	0
	0	0	0	0	0	0	0	0	0	0	0	0	0	0	0	0	0	0	0	0
	0	0	0	0	0	0	0	0	0	0	0	0	0	0	0	0	0	0	0	0
	0	0	0	0	0	0	0	0	0	0	0	0	0	0	0	0	0	0	0	0
	0	0	0	0	0	0	0	0	0	0	0	0	0	0	0	0	0	0	0	0
	0	0	0	0	0	0	0	0	0	0	0	0	0	0	0	0	0	0	0	0
	0	0	0	0	0	0	0	0	0	0	0	0	0	0	0	0	0	0	0	0
	0	0	0	0	0	0	0	0	0	0	0	0	0	0	0	0	0	0	0	0
	0	0	0	0	0	0	0	0	0	0	0	0	0	0	0	0	0	0	0	0
	0	0	0	0	0	0	0	0	0	0	0	0	0	0	0	0	0	0	0	0
	0	0	0	0	0	0	0	0	0	0	0	0	0	0	0	0	0	0	0	0
	0	0	0	0	0	0	0	0	0	0	0	0	0	0	0	0	0	0	0	0
	0	0	0	0	0	0	0	0	0	0	0	0	0	0	0	0	0	0	0	0
	0	0	0	0	0	0	0	0	0	0	0	0	0	0	0	0	0	0	0	0
	0	0	0	0	0	0	0	0	0	0	0	0	0	0	0	0	0	0	0	0
	0	0	0	0	0	0	0	0	0	0	0	0	0	0	0	0	0	0	0	0
	0	0	0	0	0	0	0	0	0	0	0	0	0	0	0	0	0	0	0	0
	0	0	0	0	0	0	0	0	0	0	0	0	0	0	0	0	0	0	0	0
	0	0	0	0	0	0	0	0	0	0	0	0	0	0	0	0	0	0	0	0
	0	0	0	0	0	0	0	0	0	0	0	0	0	0	0	0	0	0	0	0
	0	0	0	0	0	0	0	0	0	0	0	0	0	0	0	0	0	0	0	0
	0	0	0	0	0	0	0	0	0	0	0	0	0	0	0	0	0	0	0	0
	0	0	0	0	0	0	0	0	0	0	0	0	0	0	0	0	0	0	0	0
	0	0	0	0	0	0	0	0	0	0	0	0	0	0	0	0	0	0	0	0
	0	0	0	0	0	0	0	0	0	0	0	0	0	0	0	0	0	0	0	0
	0	0	0	0	0	0	0	0	0	0	0	0	0	0	0	0	0	0	0	0
	0	0	0	0	0	0	0	0	0	0	0	0	0	0	0	0	0	0	0	0
	0	0	0	0	0	0	0	0	0	0	0	0	0	0	0	0	0	0	0	0
	0	0	0	0	0	0	0	0	0	0	0	0	0	0	0	0	0	0	0	0
	0	0	0	0	0	0	0	0	0	0	0	0	0	0	0	0	0	0	0	0
	0	0	0	0	0	0	0	0	0	0	0	0	0	0	0	0	0	0	0	0
	0	0	0	0	0	0	0	0	0	0	0	0	0	0	0	0	0	0	0	0
	0	0	0	0	0	0	0	0	0	0	0	0	0	0	0	0	0	0	0	0
	0	0	0	0	0	0	0	0	0	0	0	0	0	0	0	0	0	0	0	0
	0	0	0	0	0	0	0	0	0	0	0	0	0	0	0	0	0	0	0	0
	0	0	0	0	0	0	0	0	0	0	0	0	0	0	0	0	0	0	0	0
	0	0	0	0	0	0	0	0	0	0	0	0	0	0	0	0	0	0	0	0
	0	0	0	0	0	0	0	0	0	0	0	0	0	0	0	0	0	0	0	0
	0	0	0	0	0	0	0	0	0	0	0	0	0	0	0	0	0	0	0	0
	0	0	0	0	0	0	0	0	0	0	0	0	0	0	0	0	0	0	0	0
	0	0	0	0	0	0	0	0	0	0	0	0	0	0	0	0	0	0	0	0
	0	0	0	0	0	0	0	0	0	0	0	0	0	0	0	0	0	0	0	0
	0	0	0	0	0	0	0	0	0	0	0	0	0	0	0	0	0	0	0	0
	0	0	0	0	0	0	0	0	0	0	0	0	0	0	0	0	0	0	0	0
	0	0	0	0	0	0	0	0	0	0	0	0	0	0	0	0	0	0	0	0
	0	0	0	0	0	0	0	0	0	0	0	0	0	0	0	0	0	0	0	0
	0	0	0	0	0	0	0	0	0	0	0	0	0	0	0	0	0	0	0	0
	0	0	0	0	0	0	0	0	0	0	0	0	0	0	0	0	0	0	0	0
	0	0	0	0	0	0	0	0	0	0	0	0	0	0	0	0	0	0	0	0
	0	0	0	0	0	0	0	0	0	0	0	0	0	0	0	0	0	0	0	0
	0	0	0	0	0	0	0	0	0	0	0	0	0	0	0	0	0	0	0	0
	0	0	0	0	0	0	0	0	0	0	0	0	0	0	0	0	0	0	0	0
	0	0	0	0	0	0	0	0	0	0	0	0	0	0	0	0	0	0	0	0
	0	0	0	0	0	0	0	0	0	0	0	0	0	0	0	0	0	0	0	0
	0	0	0	0	0	0	0	0	0	0	0	0	0	0	0	0	0	0	0	0
	0	0	0	0	0	0	0	0	0	0	0	0	0	0	0	0	0	0	0	0
	0	0	0	0	0	0	0	0	0	0	0	0	0	0	0	0	0	0	0	0
	0	0	0	0	0	0	0	0	0	0	0	0	0	0	0	0	0	0	0	0
	0	0	0	0	0	0	0	0	0	0	0	0	0	0	0	0	0	0	0	0
	0	0	0	0	0	0	0	0	0	0	0	0	0	0	0	0	0	0	0	0
	0	0	0	0	0	0	0	0	0	0	0	0	0	0	0	0	0	0	0	0
	0	0	0	0	0	0	0	0	0	0	0	0	0	0	0	0	0	0	0	0
	0	0	0	0	0	0	0	0	0	0	0	0	0	0	0	0	0	0	0	0
	0	0	0	0	0	0	0	0	0	0	0	0	0	0	0	0	0	0	0	0
	0	0	0	0	0	0	0	0	0	0	0	0	0	0	0	0	0	0	0	0
	0	0	0	0	0	0	0	0	0	0	0	0	0	0	0	0	0	0	0	0
	0	0	0	0	0	0	0	0	0	0	0	0	0	0	0	0	0	0	0	0
	0	0	0	0	0	0	0	0	0	0	0	0	0	0	0	0	0	0	0	0
	0	0	0	0	0	0	0	0	0	0	0	0	0	0	0	0	0	0	0	0
	0	0	0	0	0	0	0	0	0	0	0	0	0	0	0	0	0	0	0	0
	0	0	0	0	0	0	0	0	0	0	0	0	0	0	0	0	0	0	0	0
	0	0	0	0	0	0	0	0	0	0	0	0	0	0	0	0	0	0	0	0
	0	0	0	0	0	0	0	0	0	0	0	0	0	0	0	0	0	0	0	0
	0	0	0	0	0	0	0	0	0	0	0	0	0	0	0	0	0	0	0	0
	0	0	0	0	0	0	0	0	0	0	0	0	0	0	0	0	0	0	0	0
	0	0	0	0	0	0	0	0	0	0	0	0	0	0	0	0	0	0	0	0
	0	0	0	0	0	0	0	0	0	0	0	0	0	0	0	0	0	0	0	0
	0	0	0	0	0	0	0	0	0	0	0	0	0	0	0	0	0	0	0	0
	0	0	0	0	0	0	0	0	0	0	0	0	0	0	0	0	0	0	0	0
	0	0	0	0	0	0	0	0	0	0	0	0	0	0	0	0	0	0	0	0
	0	0	0	0	0	0	0	0	0	0	0	0	0	0	0	0	0	0	0	0
	0	0	0	0	0	0	0	0	0	0	0	0	0	0	0	0	0	0	0	0
	0	0	0	0	0	0	0	0	0	0	0	0	0	0	0	0	0	0	0	0
	0	0	0	0	0	0	0	0	0	0	0	0	0	0	0	0	0	0	0	0
	0	0	0	0	0	0	0	0	0	0	0	0	0	0	0	0	0	0	0	0
	0	0	0	0	0	0	0	0	0	0	0	0	0	0	0	0	0	0	0	0
	0	0	0	0	0	0	0	0	0	0	0	0	0	0	0	0	0	0	0	0
	0	0	0	0	0	0	0	0	0	0	0	0	0	0	0	0	0	0	0	0
	0	0	0	0	0	0	0	0	0	0	0	0	0	0	0	0	0	0	0	0
	0	0	0	0	0	0	0	0	0	0	0	0	0	0	0	0	0	0	0	0
	0	0	0	0	0	0	0	0	0	0	0	0	0	0	0	0	0	0	0	0
	0	0	0	0	0	0	0	0	0	0	0	0	0	0	0	0	0	0	0	0
	0	0	0	0	0	0	0	0	0	0	0	0	0	0	0	0	0	0	0	0
	0	0	0	0	0	0	0	0	0	0	0	0	0	0	0	0	0	0	0	0
	0	0	0	0	0	0	0	0	0	0	0	0	0	0	0	0	0	0	0	0
	0	0	0	0	0	0	0	0	0	0	0	0	0	0	0	0	0	0	0	0
	0	0	0	0	0	0	0	0	0	0	0	0	0	0	0	0	0	0	0	0
	0	0	0	0	0	0	0	0	0	0	0	0	0	0	0	0	0	0	0	0
	0	0	0	0	0	0	0	0	0	0	0	0	0	0	0	0	0	0	0	0
	0	0	0	0	0	0	0	0	0	0	0	0	0	0	0	0	0	0	0	0
	0	0	0	0	0	0	0	0	0	0	0	0	0	0	0	0	0	0	0	0
	0	0	0	0	0	0	0	0	0	0	0	0	0	0	0	0	0	0	0	0
	0	0	0	0	0	0	0	0	0	0	0	0	0	0	0	0	0	0	0	0
	0	0	0	0	0	0	0	0	0	0	0	0	0	0	0	0	0	0	0	0
	0	0	0	0	0	0	0	0	0	0	0	0	0	0	0	0	0	0	0	0
	0	0	0	0	0	0	0	0	0	0	0	0	0	0	0	0	0	0	0	0
	0	0	0	0	0	0	0	0	0	0	0	0	0	0	0	0	0	0	0	0
	0	0	0	0	0	0	0	0	0	0	0	0	0	0	0	0	0	0	0	0
	0	0	0	0	0	0	0	0	0	0	0	0	0	0	0	0	0	0	0	0
	0	0	0	0	0	0	0	0	0	0	0	0	0	0	0	0	0	0	0	0
	0	0	0	0	0	0	0	0	0	0	0	0	0	0	0	0	0	0	0	0
	0	0	0	0	0	0	0	0	0	0	0	0	0	0	0	0	0	0	0	0
	0	0	0	0	0	0	0	0	0	0	0	0	0	0	0	0	0	0	0	0
	0	0	0	0	0	0	0	0	0	0	0	0	0	0	0	0	0	0	0	0
	0	0	0	0	0	0	0	0	0	0	0	0	0	0	0	0	0	0	0	0
[truncated: 2 more columns]

## Sheet: FigS11-panel-d
	REST Non-injected CNO-administered
			FREQ					Ti					Te					AMPL					AMPL			-1h						0h					+2h					+3h					+5h
Animal		CTL	CNO	REC			CTL	CNO	REC			CTL	CNO	REC			CTL	SALINE	REC			CTL	CNO	REC
1		4.05632	4.16633	4.34035			52.7592	52.7417	52.9476			198.178	196.054	181.386			100	98.9707	91.3714			178.747	176.908	163.324
2		3.86651	4.7076	4.75713			64.7336	74.1863	76.5292			205.064	144.23	137.546			100	76.0202	86.2714			232.698	176.897	200.751			Ampl	Freq	Ti	Te	Ampl	Ampl	Freq	Ti	Te	Ampl	Ampl	Freq	Ti	Te	Ampl	Ampl	Freq	Ti	Te	Ampl	Ampl	Freq	Ti
3		3.98968	4.56863	4.65799			55.5133	61.2278	66.4542			216.868	167.472	151.458			100	123.007	117.01			107.392	132.1	125.66		1
MEAN		3.97084	4.48085	4.58516			57.6687	62.7186	65.3103			206.703	169.252	156.797			100	99.3326	98.2177			172.946	161.968	163.245			0.134427	6.28535	31.2	117.3	134.427	0.200796	4.24088	33.9	188.6	200.796	0.123389	3.53732	64.3	206.9	123.389	0.177115	4.90677	68.9	167.8	177.115	0.166759	4.54959	51.5
SD		0.0962964	0.28111	0.217731			6.27143	10.7998	11.8323			9.45254	25.9578	22.4022			0	23.4955	16.4734			62.8537	25.8665	37.5457			0.129562	2.6295	52.4	339.5	129.562	0.165318	3.42818	56.6	222.5	165.318	0.350883	3.95413	43.7	214.6	350.883	0.1571	3.87747	58.1	190.4	157.1	0.18656	5.61798	45.6
Variation C		0.0242509	0.0627358	0.0474861			0.108749	0.172194	0.181171			0.04573	0.153368	0.142874			0	0.236534	0.167723			0.36343	0.159701	0.229996			0.175772	5.15464	53.7	143.5	175.772	0.213114	4.92854	55.3	153.4	213.114	0.270792	3.77929	37.3	228.8	270.792	0.139763	4.18586	64.5	167.8	139.763	0.165476	4.84027	38.3
			FREQ					Ti					Te					AMPL									0.133642	4.45038	46.2	156	133.642	0.139646	4.06339	64.1	231.3	139.646	0.208469	3.77501	36	221	208.469	0.129431	4.18584	71	167.8	129.431	0.133613	4.19287	47.1
	-1h	0h	+2h	+3h	+5h	-1h	0h	+2h	+3h	+5h	-1h	0h	+2h	+3h	+5h	-1h	0h	+2h	+3h	+5h		Male	Female				0.163122	7.13267	61.2	101.1	163.122	0.228514	3.35458	55.3	193.6	228.514	0.17641	4.20875	61.7	200.5	176.41	0.158429	3.83582	62.9	179.1	158.429	0.135444	5.49149	53
MEAN	4.18841	3.75326	4.25566	4.70605	4.58516	56.4584	58.879	62.9377	62.4995	65.3103	195.131	218.276	178.315	160.189	156.797	163.953	181.939	167.206	156.73	163.245		0	3				0.157068	2.38891	68.6	130.5	157.068	0.169059	4.2517	64.1	183.5	169.059	0.233324	3.34225	68.1	217.2	233.324	0.185313	4.16494	56.5	162.9	185.313	0.251037	3.9032	57.4
1	4.00312	4.10952	3.94317	4.38948	4.34035	53.8684	51.65	50.7182	54.7652	52.9476	201.674	194.682	208.186	183.922	181.386	152.164	205.331	197.692	156.124	163.324											0	0.203885	3.75516	70.4	178.5	203.885	0.156872	3.8835	41.1	217.2	156.872	0.166365	4.45237	72.6	188.8	166.365	0.131747	4.55996	53
2	4.21015	3.52288	4.50924	4.90596	4.75713	68.745	60.7222	73.3087	75.064	76.5292	183.1	227.028	152.6	135.86	137.546	229.533	235.862	171.858	181.937	200.751							0.155526	2.39981	51.7	250.6	155.526					0					0	0.167845	7.14286	41.9	214.5	167.845	0.203514	4.99251	58.9
3	4.35197	3.62739	4.31456	4.8227	4.65799	46.7619	64.2647	64.7864	57.6692	66.4542	200.619	233.118	174.159	160.785	151.458	110.162	104.623	132.069	132.131	125.66							0.163772	3.26691	51.7	267.8	163.772	0.278099	4.20698	44.2	188	278.099	0.131414	3.38753	54.4	257.5	131.414					0
SD	0.17544	0.312925	0.287593	0.277297	0.217731	11.2181	6.50622	11.4081	10.9776	11.8323	10.4324	20.6586	28.0253	24.0364	22.4022	60.5522	68.6757	33.0576	24.9081	37.5457							0.127885	3.4904	72.9	228.1	127.885	0.202705	4.58926	46.7	161.5	202.705	0.132729	3.5461	45.1	242.9	132.729	0.147291	4.20527	64.5	174.2	147.291	0.177667	3.663	51.5
																											0.159275	3.67377	61	177.7	159.275	0.200788	4.44642	37.9	198.1	200.788	0.195214	2.91206	55.7	257.5	195.214	0.132687	4.16666	43.6	204.9	132.687	0.153076	4.12712	49
1	6.28535	4.24088	3.53732	4.90677	4.54959	31.2	33.9	64.3	68.9	51.5	117.3	188.6	206.9	167.8	153.1	134.427	200.796	123.389	177.115	166.759							0.123572	3.0039	57	266.5	123.572	0.193625	4.40529	42.9	193.1	193.625	0.13333	3.86101	47.8	220.3	133.33	0.141176	3.84616	48.4	200.1	141.176	0.174305	4.49235	58.9
	2.6295	3.42818	3.95413	3.87747	5.61798	52.4	56.6	43.7	58.1	45.6	339.5	222.5	214.6	190.4	162	129.562	165.318	350.883	157.1	186.56							0.186029	4.44642	87.5	171	186.029	0.193261	4.30478	54.3	164	193.261	0.169733	3.35345	55.7	227	169.733	0.126823	4.08326	50	185.5	126.823	0.132514	3.84468	51.5
	5.15464	4.92854	3.77929	4.18586	4.84027	53.7	55.3	37.3	64.5	38.3	143.5	153.4	228.8	167.8	166.4	175.772	213.114	270.792	139.763	165.476											0	0.143429	3.35121	50.5	222.1	143.429	0.166241	3.58423	47.8	209.7	166.241	0.177955	5.00499	50	174.2	177.955	0.172227	3.81388	50.1
	4.45038	4.06339	3.77501	4.18584	4.19287	46.2	64.1	36	71	47.1	156	231.3	221	167.8	175.2	133.642	139.646	208.469	129.431	133.613							0.143226	3.82848	51.8	208.5	143.226	0.232227	4.53926	58	177.9	232.227	0.167047	5	62.2	207	167.047	0.239457	4.18061	46.8	188.8	239.457	0.153437	4.79617	57.4
	7.13267	3.35458	4.20875	3.83582	5.49149	61.2	55.3	61.7	62.9	53	101.1	193.6	200.5	179.1	156.1	163.122	228.514	176.41	158.429	135.444							0.11031	3.1837	40.4	270.4	110.31	0.228473	4.59137	60.6	151.4	228.473					0	0.162118	4.1841	48.4	217.7	162.118	0.193978	4.10005	42.7
	2.38891	4.2517	3.34225	4.16494	3.9032	68.6	64.1	68.1	56.5	57.4	130.5	183.5	217.2	162.9	166.4	157.068	169.059	233.324	185.313	251.037							0.173617	3.76648	49.3	218.6	173.617					0	0.221032	5.48245	45.1	122.1	221.032					0
	0	3.75516	3.8835	4.45237	4.55996	0	70.4	41.1	72.6	53	0	178.5	217.2	188.8	170.8	0	203.885	156.872	166.365	131.747							0.139183	3.43407	40.4	242.6	139.183	0.233198	4.20875	44.9	189.4	233.198	0.293244	5.55865	47.8	103.5	293.244	0.140801	3.87896	43.6	185.5	140.801	0.167755	3.98245	48.6
	2.39981	0	0	7.14286	4.99251	51.7	0	0	41.9	58.9	250.6	0	0	214.5	148.7	155.526	0	0	167.845	203.514							0.172141	4.03877	50.5	204.7	172.141	0.222053	5.51268	49.9	117.1	222.053	0.197433	4.49236	54.4	195.1	197.433	0.158874	4.49037	58.1	172.6	158.874	0.152489	3.90172	51.5
	3.26691	4.20698	3.38753	0	0	51.7	44.2	54.4	0	0	267.8	188	257.5	0	0	163.772	278.099	131.414	0	0							0.136411	5.57725	58.1	126.4	136.411	0.218244	3.24886	41.1	271.7	218.244	0.20323	3.9185	54.4	183.2	203.23	0.133632	4.17012	56.5	198.4	133.632	0.14357	3.5945	58.9
	3.4904	4.58926	3.5461	4.20527	3.663	72.9	46.7	45.1	64.5	51.5	228.1	161.5	242.9	174.2	195.8	127.885	202.705	132.729	147.291	177.667							0.206574	3.90778	37.9	211	206.574	0.237391	4.55789	53.6	154.5	237.391	0.243762	4.0833	31.9	212.4	243.762	0.128253	4.49241	46.8	171	128.253	0.151392	4.50245	60.4
	3.67377	4.44642	2.91206	4.16666	4.12712	61	37.9	55.7	43.6	49	177.7	198.1	257.5	204.9	195.8	159.275	200.788	195.214	132.687	153.076											0	0.157069	2.92056	46.1	302.8	157.069	0.172532	3.84615	51.8	221.6	172.532	0.152514	4.16321	56.5	211.3	152.514	0.129863	4.17713	57.4
	3.0039	4.40529	3.86101	3.84616	4.49235	57	42.9	47.8	48.4	58.9	266.5	193.1	220.3	200.1	192.9	123.572	193.625	133.33	141.176	174.305											0	0.15537	3.81098	52.3	230.6	155.37	0.223755	3.3512	56.4	209.7	223.755	0.198665	4.20168	32.3	179.1	198.665	0.15338	3.84177	69.2
	4.44642	4.30478	3.35345	4.08326	3.84468	87.5	54.3	55.7	50	51.5	171	164	227	185.5	189.9	186.029	193.261	169.733	126.823	132.514											0	0.301014	3.69276	53.6	209.4	301.014	0.178374	3.89257	53.1	204.4	178.374	0.127409	4.50451	59.7	167.8	127.409
	0	3.35121	3.58423	5.00499	3.81388	0	50.5	47.8	50	50.1	0	222.1	209.7	174.2	204.7	0	143.429	166.241	177.955	172.227											0					0					0	0.141836	4.6339	58	160	141.836
	3.82848	4.53926	5	4.18061	4.79617	51.8	58	62.2	46.8	57.4	208.5	177.9	207	188.8	176.7	143.226	232.227	167.047	239.457	153.437											0					0					0					0
	3.1837	4.59137	0	4.1841	4.10005	40.4	60.6	0	48.4	42.7	270.4	151.4	0	217.7	176.7	110.31	228.473	0	162.118	193.978											0					0					0					0
	3.76648	0	5.48245	0	0	49.3	0	45.1	0	0	218.6	0	122.1	0	0	173.617	0	221.032	0	0											0					0					0					0
	3.43407	4.20875	5.55865	3.87896	3.98245	40.4	44.9	47.8	43.6	48.6	242.6	189.4	103.5	185.5	217.9	139.183	233.198	293.244	140.801	167.755											0					0					0					0
	4.03877	5.51268	4.49236	4.49037	3.90172	50.5	49.9	54.4	58.1	51.5	204.7	117.1	195.1	172.6	198.8	172.141	222.053	197.433	158.874	152.489											0					0					0					0
	5.57725	3.24886	3.9185	4.17012	3.5945	58.1	41.1	54.4	56.5	58.9	126.4	271.7	183.2	198.4	206.1	136.411	218.244	203.23	133.632	143.57											0					0					0					0
	3.90778	4.55789	4.0833	4.49241	4.50245	37.9	53.6	31.9	46.8	60.4	211	154.5	212.4	171	197.3	206.574	237.391	243.762	128.253	151.392											0					0					0					0
	0	2.92056	3.84615	4.16321	4.50245	0	46.1	51.8	56.5	57.4	0	302.8	221.6	211.3	188.5	0	157.069	172.532	152.514	129.863											0					0					0					0
	0	3.81098	3.3512	4.20168	4.17713	0	52.3	56.4	32.3	69.2	0	230.6	209.7	179.1	169.3	0	155.37	223.755	198.665	153.38											0					0					0					0
	0	3.69276	3.89257	4.50451	3.84177	0	53.6	53.1	59.7	0	0	209.4	204.4	167.8	0	0	301.014	178.374	127.409	0											0					0					0					0
	0	0	0	4.6339	0	0	0	0	58	0	0	0	0	160	0	0	0	0	141.836	0											0					0					0					0
	0	0	0	0	0	0	0	0	0	0	0	0	0	0	0	0	0	0	0	0											0					0					0					0
	0	0	0	0	0	0	0	0	0	0	0	0	0	0	0	0	0	0	0	0											0					0					0					0
	0	0	0	0	0	0	0	0	0	0	0	0	0	0	0	0	0	0	0	0											0					0					0					0
	0	0	0	0	0	0	0	0	0	0	0	0	0	0	0	0	0	0	0	0											0					0					0					0
	0	0	0	0	0	0	0	0	0	0	0	0	0	0	0	0	0	0	0	0											0					0					0					0
	0	0	0	0	0	0	0	0	0	0	0	0	0	0	0	0	0	0	0	0											0					0					0					0
	0	0	0	0	0	0	0	0	0	0	0	0	0	0	0	0	0	0	0	0											0					0					0					0
	0	0	0	0	0	0	0	0	0	0	0	0	0	0	0	0	0	0	0	0											0					0					0					0
	0	0	0	0	0	0	0	0	0	0	0	0	0	0	0	0	0	0	0	0											0					0					0					0
	0	0	0	0	0	0	0	0	0	0	0	0	0	0	0	0	0	0	0	0											0					0					0					0
	0	0	0	0	0	0	0	0	0	0	0	0	0	0	0	0	0	0	0	0											0					0					0					0
	0	0	0	0	0	0	0	0	0	0	0	0	0	0	0	0	0	0	0	0											0					0					0					0
	0	0	0	0	0	0	0	0	0	0	0	0	0	0	0	0	0	0	0	0											0					0					0					0
	0	0	0	0	0	0	0	0	0	0	0	0	0	0	0	0	0	0	0	0											0					0					0					0
	0	0	0	0	0	0	0	0	0	0	0	0	0	0	0	0	0	0	0	0											0					0					0					0
	0	0	0	0	0	0	0	0	0	0	0	0	0	0	0	0	0	0	0	0											0					0					0					0
	0	0	0	0	0	0	0	0	0	0	0	0	0	0	0	0	0	0	0	0											0					0					0					0
	0	0	0	0	0	0	0	0	0	0	0	0	0	0	0	0	0	0	0	0											0					0					0					0
	0	0	0	0	0	0	0	0	0	0	0	0	0	0	0	0	0	0	0	0											0					0					0					0
	0	0	0	0	0	0	0	0	0	0	0	0	0	0	0	0	0	0	0	0											0					0					0					0
	0	0	0	0	0	0	0	0	0	0	0	0	0	0	0	0	0	0	0	0											0					0					0					0
	0	0	0	0	0	0	0	0	0	0	0	0	0	0	0	0	0	0	0	0											0					0					0					0
	0	0	0	0	0	0	0	0	0	0	0	0	0	0	0	0	0	0	0	0						2
	0	0	0	0	0	0	0	0	0	0	0	0	0	0	0	0	0	0	0	0							0.306836	7.04722	64.2	244.4	306.836	0.245849	3.34896	65.6	210.6	245.849	0.157806	4.62111	66.2	157.2	157.806	0.197023	4.52489	64.5	142	197.023	0.230753	4.60617	63.4
	0	0	0	0	0	0	0	0	0	0	0	0	0	0	0	0	0	0	0	0							0.216806	3.01296	83.1	84.4	216.806	0.263598	3.09023	59.3	267.4	263.598	0.145949	5.01253	62.9	153.9	145.949	0.217172	5.16796	73.1	118.9	217.172	0.28067	5.70775	72.5
	0	0	0	0	0	0	0	0	0	0	0	0	0	0	0	0	0	0	0	0							0.274667	6.99301	66.8	189	274.667	0.260984	4.38212	76.9	137.5	260.984	0.160291	3.43878	74.5	170.4	160.291	0.234826	5.47945	71	133.4	234.826	0.194834	5.95594	58
	0	0	0	0	0	0	0	0	0	0	0	0	0	0	0	0	0	0	0	0							0.247769	3.70233	81.9	127.2	247.769	0.201446	3.73692	64.3	218.2	201.446	0.198777	4.48227	84.4	150.6	198.777	0.172101	5.29942	77.4	131.2	172.101	0.22957	4.03876	65.3
	0	0	0	0	0	0	0	0	0	0	0	0	0	0	0	0	0	0	0	0							0.200883	5.05817	68	163.8	200.883	0.304159	4.22297	63.1	187.9	304.159	0.162378	4.56417	69.5	178.7	162.378	0.214996	4.50045	73.1	129	214.996	0.150385	6.47671	74.3
	0	0	0	0	0	0	0	0	0	0	0	0	0	0	0	0	0	0	0	0							0.216963	3.88501	83.1	194	216.963	0.249852	2.77778	70.6	158.6	249.852	0.192816	4.08658	67.8	150.6	192.816	0.207485	4.59348	94.6	107.5	207.485	0.220413	3.81242	68.9
	0	0	0	0	0	0	0	0	0	0	0	0	0	0	0	0	0	0	0	0							0.258907	3.94477	66.8	106.6	258.907					0	0.171576	4.1841	82.7	168.8	171.576	0.182964	6.16143	77.4	120.4	182.964	0.164193	4.05187	79.8
	0	0	0	0	0	0	0	0	0	0	0	0	0	0	0	0	0	0	0	0											0					0					0	0.177458	4.68384	68.8	129	177.458	0.212279	5.9952	87
	0	0	0	0	0	0	0	0	0	0	0	0	0	0	0	0	0	0	0	0											0					0	0.189695	4.24628	79.4	163.8	189.695					0
																											0.217339	5.90667	48	140	217.339	0.245235	3.23625	51.4	265	245.235	0.128849	4.27536	79.4	168.8	128.849	0.177282	4.96278	73.1	144.1	177.282	0.181057	4.3898	84.8
2	7.04722	3.34896	4.62111	4.52489	4.60617	64.2	65.6	66.2	64.5	63.4	244.4	210.6	157.2	142	132.3	306.836	245.849	157.806	197.023	230.753							0.222449	2.92997	80.4	263.1	222.449	0.181862	3.53982	60.8	225.8	181.862	0.147816	4.0355	77.8	158.8	147.816	0.162154	3.93389	77.4	146.3	162.154	0.195228	4.29739	72.5
	3.01296	3.09023	5.01253	5.16796	5.70775	83.1	59.3	62.9	73.1	72.5	84.4	267.4	153.9	118.9	126.9	216.806	263.598	145.949	217.172	280.67							0.260535	4.11862	64.8	168.5	260.535	0.24059	5.4407	67.6	104.1	240.59	0.158062	4.68822	74.5	152.2	158.062	0.229726	6.19194	86	135.5	229.726	0.152777	3.77358	80.7
	6.99301	4.38212	3.43878	5.47945	5.95594	66.8	76.9	74.5	71	58	189	137.5	170.4	133.4	132.3	274.667	260.984	160.291	234.826	194.834							0.216009	3.01023	81.7	245	216.009	0.25562	3.06843	66.3	256.9	255.62	0.197436	3.99681	72.8	165.5	197.436	0.181378	4.93585	68.8	135.5	181.378	0.171701	4.7192	85.2
	3.70233	3.73692	4.48227	5.29942	4.03876	81.9	64.3	84.4	77.4	65.3	127.2	218.2	150.6	131.2	134.1	247.769	201.446	198.777	172.101	229.57							0.201359	5.03271	63.5	154.2	201.359	0.224277	2.15517	71.7	369.1	224.277	0.163666	4.53514	82.7	132.4	163.666	0.161616	4.57249	68.8	144.1	161.616	0.169319	4.96278	77.9
	5.05817	4.22297	4.56417	4.50045	6.47671	68	63.1	69.5	73.1	74.3	163.8	187.9	178.7	129	134.1	200.883	304.159	162.378	214.996	150.385							0.263894	5.05817	55.7	134.8	263.894	0.260014	3.31895	55.4	177.2	260.014	0.186357	4.71481	79.4	130.7	186.357	0.196275	4.3122	69	124.7	196.275	0.170165	4.52489	74.3
	3.88501	2.77778	4.08658	4.59348	3.81242	83.1	70.6	67.8	94.6	68.9	194	158.6	150.6	107.5	150.5	216.963	249.852	192.816	207.485	220.413							0.177145	2.85225	62.2	187.7	177.145					0	0.192157	5.54317	74.5	137.3	192.157	0.20607	5.02764	83.9	131.2	206.07	0.21295	5.11509	85.2
	3.94477	0	4.1841	6.16143	4.05187	66.8	0	82.7	77.4	79.8	106.6	0	168.8	120.4	143.2	258.907	0	171.576	182.964	164.193											0					0					0	0.193254	6.50201	68.8	114	193.254	0.292177	4.5977	76.1
	0	0	0	4.68384	5.9952	0	0	0	68.8	87	0	0	0	129	143.2	0	0	0	177.458	212.279							0.230034	2.81532	55.5	267.2	230.034	0.171592	3.75657	41.9	206.9	171.592	0.19114	4.70363	62.9	145.9	191.14	0.144058	4.61465	73.1	148.4	144.058
	0	0	4.24628	0	0	0	0	79.4	0	0	0	0	163.8	0	0	0	0	189.695	0	0							0.198304	3.3389	61.8	240.8	198.304	0.263928	3.1027	55.9	274.2	263.928	0.183318	4.57041	72.8	152.2	183.318					0	0.167502	4.72368	70.7
	5.90667	3.23625	4.27536	4.96278	4.3898	48	51.4	79.4	73.1	84.8	140	265	168.8	144.1	137.8	217.339	245.235	128.849	177.282	181.057							0.201266	3.69686	71.8	205.5	201.266	0.203954	2.20897	52.1	373.3	203.954	0.167251	4.07828	64.5	160.5	167.251	0.174419	5.10458	74.4	152.7	174.419	0.226594	4.36301	72.5
	2.92997	3.53982	4.0355	3.93389	4.29739	80.4	60.8	77.8	77.4	72.5	263.1	225.8	158.8	146.3	155.9	222.449	181.862	147.816	162.154	195.228							0.198434	3.71195	66.8	202.9	198.434	0.237889	4.03226	58.4	215.8	237.889	0.168245	4.68826	66.2	147.3	168.245	0.169626	4.85916	81.7	124.7	169.626	0.217711	4.38402	76.1
	4.11862	5.4407	4.68822	6.19194	3.77358	64.8	67.6	74.5	86	80.7	168.5	104.1	152.2	135.5	168.6	260.535	240.59	158.062	229.726	152.777							0.196455	4.07498	74.4	180.3	196.455	0.198811	2.95771	53.3	271.7	198.811	0.160003	4.57875	76.1	139	160.003	0.1519	4.2158	66.7	169.9	151.9	0.211832	5.27422	81.6
	3.01023	3.06843	3.99681	4.93585	4.7192	81.7	66.3	72.8	68.8	85.2	245	256.9	165.5	135.5	132.3	216.009	255.62	197.436	181.378	171.701							0.2846	4.01284	74.4	162.6	284.6		5.03525	58.4	166.3	0	0.17831	5.72739	76.1	143.9	178.31	0.168073	3.60233	83.9	165.6	168.073	0.233265	3.68054	99.7
	5.03271	2.15517	4.53514	4.57249	4.96278	63.5	71.7	82.7	68.8	77.9	154.2	369.1	132.4	144.1	136	201.359	224.277	163.666	161.616	169.319											0					0	0.154319	3.99043	72.8	142.3	154.319	0.198801	5.76693	79.6	131.2	198.801	0.176048	5.02011	79.8
	5.05817	3.31895	4.71481	4.3122	4.52489	55.7	55.4	79.4	69	74.3	134.8	177.2	130.7	124.7	145	263.894	260.014	186.357	196.275	170.165											0					0	0.196506	4.95049	66.2	139	196.506	0.166631	4.05519	64.5	152.7	166.631	0.162853	5.31627	74.3
	2.85225	0	5.54317	5.02764	5.11509	62.2	0	74.5	83.9	85.2	187.7	0	137.3	131.2	121.5	177.145	0	192.157	206.07	212.95											0					0					0	0.138763	4.71698	75.3	135.5	138.763	0.193759	4.38409	76.1
	0	0	0	6.50201	4.5977	0	0	0	68.8	76.1	0	0	0	114	130.5	0	0	0	193.254	292.177											0					0					0	0.124362	4.86378	81.7	129	124.362
	2.81532	3.75657	4.70363	4.61465	0	55.5	41.9	62.9	73.1	0	267.2	206.9	145.9	148.4	0	230.034	171.592	191.14	144.058	0											0					0					0					0
	3.3389	3.1027	4.57041	0	4.72368	61.8	55.9	72.8	0	70.7	240.8	274.2	152.2	0	128.7	198.304	263.928	183.318	0	167.502											0					0					0					0
	3.69686	2.20897	4.07828	5.10458	4.36301	71.8	52.1	64.5	74.4	72.5	205.5	373.3	160.5	152.7	136	201.266	203.954	167.251	174.419	226.594											0					0					0					0
	3.71195	4.03226	4.68826	4.85916	4.38402	66.8	58.4	66.2	81.7	76.1	202.9	215.8	147.3	124.7	137.8	198.434	237.889	168.245	169.626	217.711											0					0					0					0
	4.07498	2.95771	4.57875	4.2158	5.27422	74.4	53.3	76.1	66.7	81.6	180.3	271.7	139	169.9	139.6	196.455	198.811	160.003	151.9	211.832											0					0					0					0
	4.01284	5.03525	5.72739	3.60233	3.68054	74.4	58.4	76.1	83.9	99.7	162.6	166.3	143.9	165.6	125.1	284.6	0	178.31	168.073	233.265											0					0					0					0
	0	0	3.99043	5.76693	5.02011	0	0	72.8	79.6	79.8	0	0	142.3	131.2	143.2	0	0	154.319	198.801	176.048											0					0					0					0
	0	0	4.95049	4.05519	5.31627	0	0	66.2	64.5	74.3	0	0	139	152.7	126.9	0	0	196.506	166.631	162.853											0					0					0					0
	0	0	0	4.71698	4.38409	0	0	0	75.3	76.1	0	0	0	135.5	139.6	0	0	0	138.763	193.759											0					0					0					0
	0	0	0	4.86378	0	0	0	0	81.7	0	0	0	0	129	0	0	0	0	124.362	0											0					0					0					0
	0	0	0	0	0	0	0	0	0	0	0	0	0	0	0	0	0	0	0	0											0					0					0					0
	0	0	0	0	0	0	0	0	0	0	0	0	0	0	0	0	0	0	0	0											0					0					0					0
	0	0	0	0	0	0	0	0	0	0	0	0	0	0	0	0	0	0	0	0											0					0					0					0
	0	0	0	0	0	0	0	0	0	0	0	0	0	0	0	0	0	0	0	0											0					0					0					0
	0	0	0	0	0	0	0	0	0	0	0	0	0	0	0	0	0	0	0	0											0					0					0					0
	0	0	0	0	0	0	0	0	0	0	0	0	0	0	0	0	0	0	0	0											0					0					0					0
	0	0	0	0	0	0	0	0	0	0	0	0	0	0	0	0	0	0	0	0											0					0					0					0
	0	0	0	0	0	0	0	0	0	0	0	0	0	0	0	0	0	0	0	0											0					0					0					0
	0	0	0	0	0	0	0	0	0	0	0	0	0	0	0	0	0	0	0	0											0					0					0					0
	0	0	0	0	0	0	0	0	0	0	0	0	0	0	0	0	0	0	0	0											0					0					0					0
	0	0	0	0	0	0	0	0	0	0	0	0	0	0	0	0	0	0	0	0											0					0					0					0
	0	0	0	0	0	0	0	0	0	0	0	0	0	0	0	0	0	0	0	0											0					0					0					0
	0	0	0	0	0	0	0	0	0	0	0	0	0	0	0	0	0	0	0	0											0					0					0					0
	0	0	0	0	0	0	0	0	0	0	0	0	0	0	0	0	0	0	0	0											0					0					0					0
	0	0	0	0	0	0	0	0	0	0	0	0	0	0	0	0	0	0	0	0											0					0					0					0
	0	0	0	0	0	0	0	0	0	0	0	0	0	0	0	0	0	0	0	0											0					0					0					0
	0	0	0	0	0	0	0	0	0	0	0	0	0	0	0	0	0	0	0	0											0					0					0					0
	0	0	0	0	0	0	0	0	0	0	0	0	0	0	0	0	0	0	0	0											0					0					0					0
	0	0	0	0	0	0	0	0	0	0	0	0	0	0	0	0	0	0	0	0											0					0					0					0
	0	0	0	0	0	0	0	0	0	0	0	0	0	0	0	0	0	0	0	0											0					0					0					0
	0	0	0	0	0	0	0	0	0	0	0	0	0	0	0	0	0	0	0	0											0					0					0					0
	0	0	0	0	0	0	0	0	0	0	0	0	0	0	0	0	0	0	0	0											0					0					0					0
	0	0	0	0	0	0	0	0	0	0	0	0	0	0	0	0	0	0	0	0											0					0					0					0
	0	0	0	0	0	0	0	0	0	0	0	0	0	0	0	0	0	0	0	0											0					0					0					0
	0	0	0	0	0	0	0	0	0	0	0	0	0	0	0	0	0	0	0	0											0					0					0					0
	0	0	0	0	0	0	0	0	0	0	0	0	0	0	0	0	0	0	0	0											0					0					0					0
	0	0	0	0	0	0	0	0	0	0	0	0	0	0	0	0	0	0	0	0											0					0					0					0
	0	0	0	0	0	0	0	0	0	0	0	0	0	0	0	0	0	0	0	0											0					0
	0	0	0	0	0	0	0	0	0	0	0	0	0	0	0	0	0	0	0	0											0					0
	0	0	0	0	0	0	0	0	0	0	0	0	0	0	0	0	0	0	0	0
	0	0	0	0	0	0	0	0	0	0	0	0	0	0	0	0	0	0	0	0						3
	0	0	0	0	0	0	0	0	0	0	0	0	0	0	0	0	0	0	0	0							0.094705	3.15457	40.3	274.7	94.705	0.078411	2.17391	57.1	387.4	78.411	0.120422	4.37637	65.6	164.9	120.422	0.140239	5.38503	71.2	147.3	140.239	0.124942	5.80719	54.7
	0	0	0	0	0	0	0	0	0	0	0	0	0	0	0	0	0	0	0	0							0.093703	3.54359	39.1	250.8	93.703	0.11911	2.68457	66.1	321.3	119.11	0.1686	3.85654	69	183.4	168.6	0.135077	4.30293	59.9	150.6	135.077	0.14351	3.67108	68.8
	0	0	0	0	0	0	0	0	0	0	0	0	0	0	0	0	0	0	0	0							0.099069	2.92997	49.1	268.4	99.069	0.097308	2.59067	58.9	344.5	97.308	0.142467	4.45038	69	164.9	142.467	0.137272	3.77643	68	170	137.272	0.114145	4.11691	59.4
	0	0	0	0	0	0	0	0	0	0	0	0	0	0	0	0	0	0	0	0							0.085081	3.20102	51.7	260.9	85.081	0.101449	5.09423	76.8	101.8	101.449	0.122784	5.31633	53.8	129.6	122.784	0.142032	7.45713	58.3	115	142.032	0.140721	4.96772	76.6
	0	0	0	0	0	0	0	0	0	0	0	0	0	0	0	0	0	0	0	0							0.085106	4.11184	50.4	213	85.106	0.105283	2.89436	66.1	182.1	105.283	0.178279	6.57895	50.5	109.4	178.279	0.153967	5.27426	48.6	110.1	153.967	0.121387	4.63176	65.7
	0	0	0	0	0	0	0	0	0	0	0	0	0	0	0	0	0	0	0	0							0.109738	3.5014	54.2	196.6	109.738					0	0.114103	4.54133	57.2	138	114.103	0.133395	5.10725	48.6	150.6	133.395	0.139236	5.04033	64.1
	0	0	0	0	0	0	0	0	0	0	0	0	0	0	0	0	0	0	0	0											0	0.10912	2.50627	55.3	346.3	109.12	0.132728	3.84467	63.9	173.3	132.728	0.112452	4.88759	56.7	150.6	112.452	0.138209	5.08129	70.4
3	0	0	0	0	0	0	0	0	0	0	0	0	0	0	0	0	0	0	0	0							0.147165	3.73832	59.3	214.5	147.165	0.119461	4.38597	58.9	155.2	119.461	0.147608	5.34759	75.7	154.8	147.608	0.125965	5.15729	50.2	153.8	125.965	0.122102	4.4803	70.4
	3.15457	2.17391	4.37637	5.38503	5.80719	40.3	57.1	65.6	71.2	54.7	274.7	387.4	164.9	147.3	153.2	94.705	78.411	120.422	140.239	124.942							0.128563	5.42005	44.2	138.8	128.563	0.118903	6.66232	55.3	107.1	118.903					0	0.133742	4.88043	56.7	134.4	133.742
	3.54359	2.68457	3.85654	4.30293	3.67108	39.1	66.1	69	59.9	68.8	250.8	321.3	183.4	150.6	161	93.703	119.11	168.6	135.077	143.51							0.116528	5.71102	41.6	142.6	116.528	0.136781	2.9507	55.3	266	136.781	0.105265	4.45233	62.3	175	105.265					0	0.125753	4.67948	70.4
	2.92997	2.59067	4.45038	3.77643	4.11691	49.1	58.9	69	68	59.4	268.4	344.5	164.9	170	186.1	99.069	97.308	142.467	137.272	114.145							0.14721	5.17063	42.9	140.1	147.21	0.12484	4.88764	67.8	151.7	124.84	0.12807	3.38182	65.6	217.1	128.07	0.102174	5.00998	71.2	149	102.174	0.0995965	4.58084	67.2
	3.20102	5.09423	5.31633	7.45713	4.96772	51.7	76.8	53.8	58.3	76.6	260.9	101.8	129.6	115	170.4	85.081	101.449	122.784	142.032	140.721							0.089685	3.84467	26.5	234.7	89.685	0.105669	3.18777	57.1	264.2	105.669	0.112031	2.91971	65.6	240.6	112.031	0.130974	4.55168	55.1	157.1	130.974	0.0870295	4.43659	61
	4.11184	2.89436	6.57895	5.27426	4.63176	50.4	66.1	50.5	48.6	65.7	213	182.1	109.4	110.1	117.3	85.106	105.283	178.279	153.967	121.387							0.15238	6.25391	32.8	128.7	152.38	0.109695	4.48227	71.4	150	109.695	0.122005	4.07494	80.8	183.4	122.005	0.141883	5.39372	59.9	161.9	141.883	0.105156	4.53925	68.8
	3.5014	0	4.54133	5.10725	5.04033	54.2	0	57.2	48.6	64.1	196.6	0	138	150.6	126.6	109.738	0	114.103	133.395	139.236							0.121123	5.54631	40.4	147.6	121.123					0	0.11872	5.09169	65.6	143	118.72	0.114598	3.90933	59.9	165.1	114.598	0.12819	5.00253	65.7
	0	2.50627	3.84467	4.88759	5.08129	0	55.3	63.9	56.7	70.4	0	346.3	173.3	150.6	137.6	0	109.12	132.728	112.452	138.209							0.108477	4.63392	36.6	172.9	108.477	0.108552	2.80189	60.7	269.6	108.552	0.121195	4.57454	57.2	166.6	121.195	0.129332	4.44641	55.1	155.4	129.332	0.111479	3.84171	68.8
	3.73832	4.38597	5.34759	5.15729	4.4803	59.3	58.9	75.7	50.2	70.4	214.5	155.2	154.8	153.8	150.1	147.165	119.461	147.608	125.965	122.102											0	0.079415	3.09407	69.6	260.6	79.415	0.11439	4.10513	55	164.9	114.39	0.114452	4.16145	63.1	200.8	114.452	0.102574	4.1649	67.2
	5.42005	6.66232	0	4.88043	0	44.2	55.3	0	56.7	0	138.8	107.1	0	134.4	0	128.563	118.903	0	133.742	0							0.122398	5.02513	57.8	135.6	122.398	0.100452	2.77624	66.1	289.2	100.452					0	0.143675	5.65616	42.1	144.1	143.675	0.145413	6.25	59.4
	5.71102	2.9507	4.45233	0	4.67948	41.6	55.3	62.3	0	70.4	142.6	266	175	0	143.8	116.528	136.781	105.265	0	125.753							0.082049	4.158	50.2	205.9	82.049	0.088699	4.6598	83.9	150	88.699	0.146366	3.125	55.5	227.2	146.366	0.099756	5.59281	48.6	147.3	99.756
	5.17063	4.88764	3.38182	5.00998	4.58084	42.9	67.8	65.6	71.2	67.2	140.1	151.7	217.1	149	178.2	147.21	124.84	128.07	102.174	99.5965							0.124124	2.75786	45.2	317.6	124.124	0.075439	3.83291	66.1	216	75.439	0.101939	3.17059	74	257.4	101.939	0.128636	4.54134	45.3	232.8	128.636
	3.84467	3.18777	2.91971	4.55168	4.43659	26.5	57.1	65.6	55.1	61	234.7	264.2	240.6	157.1	181.4	89.685	105.669	112.031	130.974	87.0295							0.101	5.16262	57.8	131.8	101					0	0.121537	3.57782	103.4	186.8	121.537					0	0.138268	4.27715	57.8
	6.25391	4.48227	4.07494	5.39372	4.53925	32.8	71.4	80.8	59.9	68.8	128.7	150	183.4	161.9	145.4	152.38	109.695	122.005	141.883	105.156							0.098866	5.36769	61.5	130.6	98.866					0	0.197301	5.05819	63.9	124.5	197.301	0.118188	4.45434	55.1	187.8	118.188	0.15223	4.36112	65.7
	5.54631	0	5.09169	3.90933	5.00253	40.4	0	65.6	59.9	65.7	147.6	0	143	165.1	157.9	121.123	0	118.72	114.598	128.19							0.106035	2.19443	45.2	384.2	106.035					0	0.119536	5.33611	48.8	129.6	119.536	0.140215	3.90015	50.2	166.8	140.215	0.120464	3.80805	65.7
	4.63392	2.80189	4.57454	4.44641	3.84171	36.6	60.7	57.2	55.1	68.8	172.9	269.6	166.6	155.4	137.6	108.477	108.552	121.195	129.332	111.479							0.1004	6.77507	55.2	123	100.4					0	0.126306	3.84027	60.6	195.2	126.306	0.132138	4.19817	66.4	152.2	132.138	0.119673	5.63381	64.1
	0	3.09407	4.10513	4.16145	4.1649	0	69.6	55	63.1	67.2	0	260.6	164.9	200.8	134.5	0	79.415	114.39	114.452	102.574											0					0	0.143868	3.90012	62.3	201.9	143.868	0.151032	4.40139	71.2	168.4	151.032	0.133432	4.5434	57.8
	5.02513	2.77624	0	5.65616	6.25	57.8	66.1	0	42.1	59.4	135.6	289.2	0	144.1	139.1	122.398	100.452	0	143.675	145.413											0					0					0	0.170883	4.25896	61.5	176.5	170.883	0.135794	4.16666	61
	4.158	4.6598	3.125	5.59281	0	50.2	83.9	55.5	48.6	0	205.9	150	227.2	147.3	0	82.049	88.699	146.366	99.756	0											0					0					0	0.131061	4.95293	58.3	173.8	131.061	0.138208	4.99503	68.8
	2.75786	3.83291	3.17059	4.54134	0	45.2	66.1	74	45.3	0	317.6	216	257.4	232.8	0	124.124	75.439	101.939	128.636	0											0					0					0	0.138352	5.55249	64.8	160.6	138.352	0.128341	4.71477	95.4
		0	3.57782	0	4.27715	57.8	0	103.4	0	57.8	131.8	0	186.8	0	159.5	101	0	121.537	0	138.268											0					0					0	0.133926	4.18058	53.4	198.4	133.926
	5.36769	0	5.05819	4.45434	4.36112	61.5	0	63.9	55.1	65.7	130.6	0	124.5	187.8	157.9	98.866	0	197.301	118.188	152.23											0					0					0					0
	2.19443	0	5.33611	3.90015	3.80805	45.2	0	48.8	50.2	65.7	384.2	0	129.6	166.8	192.3	106.035	0	119.536	140.215	120.464											0					0					0					0
	6.77507	0	3.84027	4.19817	5.63381	55.2	0	60.6	66.4	64.1	123	0	195.2	152.2	137.6	100.4	0	126.306	132.138	119.673											0					0					0					0
	0	0	3.90012	4.40139	4.5434	0	0	62.3	71.2	57.8	0	0	201.9	168.4	186.1	0	0	143.868	151.032	133.432											0					0					0					0
	0	0	0	4.25896	4.16666	0	0	0	61.5	61	0	0	0	176.5	143.8	0	0	0	170.883	135.794											0					0					0					0
	0	0	0	4.95293	4.99503	0	0	0	58.3	68.8	0	0	0	173.8	143.8	0	0	0	131.061	138.208											0					0					0					0
	0	0	0	5.55249	4.71477	0	0	0	64.8	95.4	0	0	0	160.6	93.8	0	0	0	138.352	128.341											0					0					0					0
	0	0	0	4.18058	0	0	0	0	53.4	0	0	0	0	198.4	0	0	0	0	133.926	0											0					0					0					0
	0	0	0	0	0	0	0	0	0	0	0	0	0	0	0	0	0	0	0	0											0					0					0					0
	0	0	0	0	0	0	0	0	0	0	0	0	0	0	0	0	0	0	0	0											0					0					0					0
	0	0	0	0	0	0	0	0	0	0	0	0	0	0	0	0	0	0	0	0											0					0					0					0
	0	0	0	0	0	0	0	0	0	0	0	0	0	0	0	0	0	0	0	0											0					0					0					0
	0	0	0	0	0	0	0	0	0	0	0	0	0	0	0	0	0	0	0	0											0					0					0					0
	0	0	0	0	0	0	0	0	0	0	0	0	0	0	0	0	0	0	0	0											0					0					0					0
	0	0	0	0	0	0	0	0	0	0	0	0	0	0	0	0	0	0	0	0											0					0					0					0
	0	0	0	0	0	0	0	0	0	0	0	0	0	0	0	0	0	0	0	0											0					0					0					0
	0	0	0	0	0	0	0	0	0	0	0	0	0	0	0	0	0	0	0	0											0					0					0					0
	0	0	0	0	0	0	0	0	0	0	0	0	0	0	0	0	0	0	0	0											0					0					0					0
	0	0	0	0	0	0	0	0	0	0	0	0	0	0	0	0	0	0	0	0											0					0					0					0
		0	0	0	0	0	0	0	0	0	0	0	0	0	0	0	0	0	0	0											0					0					0					0
	0	0	0	0	0	0	0	0	0	0	0	0	0	0	0	0	0	0	0	0											0					0					0					0
	0	0	0	0	0	0	0	0	0	0	0	0	0	0	0	0	0	0	0	0											0					0					0					0
	0	0	0	0	0	0	0	0	0	0	0	0	0	0	0	0	0	0	0	0											0					0					0					0
	0	0	0	0	0	0	0	0	0	0	0	0	0	0	0	0	0	0	0	0											0					0					0					0
	0	0	0	0	0	0	0	0	0	0	0	0	0	0	0	0	0	0	0	0											0					0					0					0
	0	0	0	0	0	0	0	0	0	0	0	0	0	0	0	0	0	0	0	0											0					0					0					0
	0	0	0	0	0	0	0	0	0	0	0	0	0	0	0	0	0	0	0	0											0					0					0					0
	0	0	0	0	0	0	0	0	0	0	0	0	0	0	0	0	0	0	0	0											0					0					0					0
	0	0	0	0	0	0	0	0	0	0	0	0	0	0	0	0	0	0	0	0											0					0					0					0
	0	0	0	0	0	0	0	0	0	0	0	0	0	0	0	0	0	0	0	0											0					0					0					0
	0	0	0	0	0	0	0	0	0	0	0	0	0	0	0	0	0	0	0	0											0					0					0					0
	0	0	0	0	0	0	0	0	0	0	0	0	0	0	0	0	0	0	0	0											0					0					0					0
	0	0	0	0	0	0	0	0	0	0	0	0	0	0	0	0	0	0	0	0											0					0					0					0
	0	0	0	0	0	0	0	0	0	0	0	0	0	0	0	0	0	0	0	0
	0	0	0	0	0	0	0	0	0	0	0	0	0	0	0	0	0	0	0	0
	0	0	0	0	0	0	0	0	0	0	0	0	0	0	0	0	0	0	0	0
	0	0	0	0	0	0	0	0	0	0	0	0	0	0	0	0	0	0	0	0
	0	0	0	0	0	0	0	0	0	0	0	0	0	0	0	0	0	0	0	0
	0	0	0	0	0	0	0	0	0	0	0	0	0	0	0	0	0	0	0	0
	0	0	0	0	0	0	0	0	0	0	0	0	0	0	0	0	0	0	0	0
		0	0	0	0	0	0	0	0	0	0	0	0	0	0	0	0	0	0	0
[truncated: 2 more columns]

## Sheet: FigS11-panel-e
	RUNNING Non-injected CNO-administered
			FREQ					Ti					Te					AMPL % CTL					AMPL			-1h						0h					+2h					+3h					+5h
Animal		CTL	CNO	REC			CTL	CNO	REC			CTL	CNO	REC			CTL	CNO	REC			CTL	CNO	REC
1		10.1181	9.65021	9.85387			30.202	29.0323	28.9365			72.7796	78.2085	72.9135			100	84.5152	95.9658			164.467	139	157.832
2		11.0781	10.2206	9.73539			32.268	33.7641	32.8412			59.7446	65.2765	70.3373			100	81.1052	86.5881			583.681	473.396	505.399			Ampl	Freq	Ti	Te	Ampl	Ampl	Freq	Ti	Te	Ampl	Ampl	Freq	Ti	Te	Ampl	Ampl	Freq	Ti	Te	Ampl	Ampl	Freq	Ti
3		10.1541	10.2256	9.81864			23.6309	21.9524	22.1607			74.6799	77.57	81.713			100	94.6269	107.483			270.041	255.531	290.248		1		9.83637	32.8788	75.2077	150.96		10.3591	27.1444	71.0278	168.057		9.62315	29.6154	79.4615	122.645		9.70135	28.525	76.5962	130.357		9.91421	28.9365
4		9.52172	9.08633	9.50046			33.3277	33.6399	35			73.2275	79.6346	73.806			100	79.0427	104.258			397.887	314.501	414.829			0.143852	9.40734	24.3	94.6	143.852	0.237433	10.5597	26.5	68.1	237.433	0.124076	13.1062	32.5	54	124.076	0.16995	9.29368	17.7	93.3	169.95	0.154338	9.80392	36.6
5		10.22	9.98535	9.37312			24.4723	32.3865	28.9039			74.6641	76.6681	83.7235			100	109.209	101.863			147.54	161.127	150.289			0.173497	8.96861	26.8	75.4	173.497	0.128737	9.5511	32.8	74.4	128.737	0.157248	10.4932	20.6	74.5	157.248	0.083714	10.1833	13.9	84.5	83.714	0.114452	9.77517	36.6
MEAN		10.2184	9.83362	9.65629			28.7802	30.155	29.5685			71.0191	75.4715	76.4986			100	89.6998	99.2316			312.723	268.711	303.719			0.16252	8.86525	35.8	78	162.52	0.145683	11.0132	25.2	69.4	145.683	0.132079	10.5152	21.8	68.1	132.079	0.105396	6.86342	20.2	116	105.396	0.128043	8.35422	32.8
SD		0.556472	0.47919	0.209834			4.47043	4.96721	4.89714			6.35961	5.80076	5.86205			0	12.442	8.22799			181.493	134.69	156.545			0.177529	11.5207	21.7	70.3	177.529	0.265057	12.0192	18.9	63.1	265.057	0.138698	7.35835	27	108	138.698	0.136347	8.76424	37.8	84.5	136.347	0.12074	9.60615	53
Variation C		0.0544577	0.0487298	0.0217303			0.15533	0.164722	0.16562			0.0895478	0.0768603	0.0766295			0	0.138707	0.082917			0.580362	0.501245	0.515427			0.185054	8.60585	300.7	74.1	185.054	0.222786	10.2041	27.8	70.7	222.786	0.175656	9.14913	32.1	82.2	175.656	0.159616	8.74126	25.2	87	159.616	0.165809	9.84253	36.6
			FREQ					Ti					Te					AMPL									0.167433	9.44287	32	84.4	167.433	0.156347	9.89119	25.2	75.7	156.347	0.147222	14.5985	27	42.4	147.222	0.130079	9.49667	27.7	82	130.079	0.141349	9.36329	27.8
	-1h	0h	+2h	+3h	+5h	-1h	0h	+2h	+3h	+5h	-1h	0h	+2h	+3h	+5h	-1h	0h	+2h	+3h	+5h		Male	Female				0.12972	9.30233	32	69	129.72	0.241943	13.4409	18.9	55.5	241.943	0.166975	12.1359	27	54	166.975	0.137366	10.7066	24	71.9	137.366	0.076802	7.7101	22.7
MEAN	10.3716	10.0644	9.85366	9.73771	9.72709	30.4399	29.2744	29.8776	29.3167	29.7346	69.3229	70.8929	74.0092	76.3356	74.6924	371.491	336.547	278.778	312.436	342.077		0	5				0.162797	10.3842	38.4	67.8	162.797	0.269698	10.225	21.5	73.2	269.698	0.150271	7.05716	36	102.8	150.271	0.164773	8.77193	27.7	84.5	164.773	0.208003	9.86193	30.3
1	9.82184	10.4145	9.59908	9.70135	9.85387	32.7113	27.6927	29.5396	28.525	28.9365	75.4774	70.0818	79.8208	76.5962	72.9135	161.972	166.962	134.862	143.138	157.832							0.177095	9.88142	25.6	74.1	177.095	0.210374	8.4317	34.1	82	210.374	0.124446	8.62812	37.3	75.8	124.446	0.203184	9.8912	31.5	69.3	203.184	0.127965	9.03342	29
2	11.6644	10.4918	9.80021	10.641	9.73539	31.936	32.6	36.0519	31.4764	32.8412	55.1254	64.3638	66.1185	64.4345	70.3373	634.589	532.773	388.533	558.259	505.399							0.125139	9.52381	25.6	76.7	125.139	0.208771	9.54198	29	80.8	208.771	0.125464	7.95545	29.6	91.2	125.464	0.1306	10.02	27.7	73.1	130.6	0.186902	11.2613	25.2
3	10.6903	9.61798	10.5685	9.88267	9.81864	23.7965	23.4654	22.5455	21.3593	22.1607	71.8789	77.4808	72.8955	82.2444	81.713	298.315	241.766	279.481	231.581	290.248							0.136832	8.60586	28.1	89.5	136.832	0.161069	11.7925	27.8	58	161.069	0.187822	12.9702	23.1	64.3	187.822	0.124131	15.1286	21.4	46.6	124.131	0.197262	8.547	31.5
4	9.30989	9.73355	9.44682	8.72584	9.50046	33.3157	33.3396	31.3736	35.9061	35	74.8098	71.6453	77.2019	82.0673	73.806	391.088	404.686	312.236	316.765	414.829							0.225544	11.1359	38.4	53.7	225.544	0.172117	12.9702	25.2	51.7	172.117	0.182306	10.1626	20.6	75.8	182.306	0.187249	10.9769	24	65.6	187.249	0.115999	9.74659	37.9
5	9.89135	10.5487	9.42202	9.32421	9.03665	26.7704	22.1741	32.9731	31.8	28.9039	76.4852	72.8431	75.2519	78.0843	83.7235	144.257	150.823	154.237	168.018	150.289							0.180553	8.96861	29.4	80.5	180.553	0.15125	8.88099	26.5	80.8	151.25	0.0704296	10.3413	24.4	79.7	70.4296	0.13901	8.31255	18.9	85.7	139.01	0.151452	10.7643	42.9
SD	1.03317	0.452396	0.498072	0.78784	0.159043	4.46478	4.61274	5.60455	6.11098	5.63843	9.59316	5.393	5.98528	8.35604	4.90598	199.046	164.206	106.267	178.556	151.217							0.135446	8.22368	33.2	90.8	135.446	0.137613	9.59693	26.5	80.8	137.613	0.0933036	6.35324	30.8	116.9	93.3036	0.185337	9.64322	26.5	83.2	185.337	0.146793	8.82612	44.2
																											0.152354	13.0548	24.3	52.4	152.354	0.212045	12.3609	20.2	61.8	212.045		7.43495	39.8	96.4	0	0.140583	11.4416	25.2	68.1	140.583	0.150101	10.9051	45.4
1	9.40734	10.5597	13.1062	9.29368	9.80392	24.3	26.5	32.5	17.7	36.6	94.6	68.1	54	93.3	64.3	143.852	237.433	124.076	169.95	154.338							0.188952	12.7714	26.8	46	188.952	0.13907	10.8342	20.2	64.4	139.07	0.103194	8.7489	29.6	99	103.194	0.196186	11.534	21.4	66.8	196.186	0.183689	10.01	29
	8.96861	9.5511	10.4932	10.1833	9.77517	26.8	32.8	20.6	13.9	36.6	75.4	74.4	74.5	84.5	77	173.497	128.737	157.248	83.714	114.452							0.166203	9.28506	34.5	78	166.203	0.141745	11.6279	24	71.9	141.745	0.211277	8.49618	24.4	81	211.277	0.162722	10.6045	30.3	59.3	162.722	0.198313	14.0845	31.5
	8.86525	11.0132	10.5152	6.86342	8.35422	35.8	25.2	21.8	20.2	32.8	78	69.4	68.1	116	87.1	162.52	145.683	132.079	105.396	128.043							0.211301	8.52515	24.3	90.8	211.301	0.143487	9.96016	29	73.2	143.487	0.143079	11.8906	15.4	74.5	143.079	0.172533	8.96861	39.1	78.2	172.533	0.177141	11.8484	25.2
	11.5207	12.0192	7.35835	8.76424	9.60615	21.7	18.9	27	37.8	53	70.3	63.1	108	84.5	50.5	177.529	265.057	138.698	136.347	120.74							0.157775	12.0919	21.7	62.6	157.775	0.174389	10.5597	20.2	66.9	174.389					0					0
	8.60585	10.2041	9.14913	8.74126	9.84253	300.7	27.8	32.1	25.2	36.6	74.1	70.7	82.2	87	70.7	185.054	222.786	175.656	159.616	165.809											0	0.185571	12.7389	24	58	185.571					0					0
	9.44287	9.89119	14.5985	9.49667	9.36329	32	25.2	27	27.7	27.8	84.4	75.7	42.4	82	73.2	167.433	156.347	147.222	130.079	141.349											0					0					0					0	0.136956	7.93651	25.2
	9.30233	13.4409	12.1359	10.7066	7.7101	32	18.9	27	24	22.7	69	55.5	54	71.9	98.4	129.72	241.943	166.975	137.366	76.802							0.206284	10.9769	21.7	72.9	206.284	0.164458	9.83284	27.8	74.6	164.458	0.117151	8.84173	29	88.2	117.151	0.10371	8.19001	33.4	92.5	103.71	0.170053	9.23361	32.8
	10.3842	10.225	7.05716	8.77193	9.86193	38.4	21.5	36	27.7	30.3	67.8	73.2	102.8	84.5	80.7	162.797	269.698	150.271	164.773	208.003							0.15041	9.87167	23	83.1	150.41	0.201624	9.79432	30.3	73.3	201.624	0.144261	10.3842	32.8	69.3	144.261	0.193566	10.6157	27	69.3	193.566	0.239914	8.3264	39.1
	9.88142	8.4317	8.62812	9.8912	9.03342	25.6	34.1	37.3	31.5	29	74.1	82	75.8	69.3	74.4	177.095	210.374	124.446	203.184	127.965							0.184678	10.1112	26.8	65.2	184.678	0.14565	9.07441	30.3	72	145.65	0.175581	12.0482	34	52.9	175.581	0.113059	10.3734	32.1	57.8	113.059	0.186026	9.31099	24
	9.52381	9.54198	7.95545	10.02	11.2613	25.6	29	29.6	27.7	25.2	76.7	80.8	91.2	73.1	73.2	125.139	208.771	125.464	130.6	186.902							0.174803	11.4548	32	62.6	174.803	0.11204	12.0048	27.8	61.9	112.04	0.0887669	8.62813	32.8	66.8	88.7669	0.172214	8.34029	21.8	100.2	172.214	0.225736	10.5597	17.7
	8.60586	11.7925	12.9702	15.1286	8.547	28.1	27.8	23.1	21.4	31.5	89.5	58	64.3	46.6	80.7	136.832	161.069	187.822	124.131	197.262							0.155301	9.84252	21.7	78	155.301	0.119395	8.81834	30.3	85.9	119.395	0.118865	10.7759	30.2	76.8	118.865	0.074601	8.02568	33.4	83.5	74.601	0.228113	12.1507	22.7
	11.1359	12.9702	10.1626	10.9769	9.74659	38.4	25.2	20.6	24	37.9	53.7	51.7	75.8	65.6	61.8	225.544	172.117	182.306	187.249	115.999							0.175466	8.3264	24.3	97.1	175.466	0.149371	9.5057	32.9	73.3	149.371	0.118551	8.90472	29	86.9	118.551	0.119233	10.9409	27	77	119.233	0.163754	12.4533	26.5
	8.96861	8.88099	10.3413	8.31255	10.7643	29.4	26.5	24.4	18.9	42.9	80.5	80.8	79.7	85.7	56.8	180.553	151.25	70.4296	139.01	151.452							0.160974	8.68056	28.1	81.8	160.974	0.140092	12.0192	13.9	60.7	140.092	0.129099	6.93001	34	102	129.099	0.126217	8.1103	34.7	80.9	126.217	0.175037	10.8578	22.7
	8.22368	9.59693	6.35324	9.64322	8.82612	33.2	26.5	30.8	26.5	44.2	90.8	80.8	116.9	83.2	60.6	135.446	137.613	93.3036	185.337	146.793							0.211784	10.8108	28.1	65.2	211.784	0.20138	10.2459	44.2	59.4	201.38	0.106989	7.82473	35.3	90.7	106.989	0.121705	8.3612	37.2	88.6	121.705	0.157423	12.7227	26.5
	13.0548	12.3609	7.43495	11.4416	10.9051	24.3	20.2	39.8	25.2	45.4	52.4	61.8	96.4	68.1	58	152.354	212.045	0	140.583	150.101							0.123026	7.46826	29.4	104.8	123.026	0.125605	8.27814	30.3	92.3	125.605	0.139492	8.53242	26.5	99.5	139.492	0.102059	8.92858	28.3	86	102.059	0.164118	13.5869	24
	12.7714	10.8342	8.7489	11.534	10.01	26.8	20.2	29.6	21.4	29	46	64.4	99	66.8	58	188.952	139.07	103.194	196.186	183.689							0.152728	7.98722	37.1	92	152.728	0.221533	10.5374	20.2	67	221.533	0.074397	10.6496	27.7	69.3	74.397		10.7991	15.4	75.8	0	0.141494	10.0402	26.5
	9.28506	11.6279	8.49618	10.6045	14.0845	34.5	24	24.4	30.3	31.5	78	71.9	81	59.3	47.9	166.203	141.745	211.277	162.722	198.313							0.146419	12.9032	19.2	51.1	146.419	0.153741	9.40733	29.1	83.4	153.741	0.138362	6.32511	31.5	120.9	138.362	0.192751	11.7096	35.8	52.6	192.751	0.138087	9.5511	25.2
	8.52515	9.96016	11.8906	8.96861	11.8484	24.3	29	15.4	39.1	25.2	90.8	73.2	74.5	78.2	58	211.301	143.487	143.079	172.533	177.141							0.152853	9.00089	35.8	75.4	152.853	0.140137	9.07441	22.7	70.8	140.137	0.107145	9.13241	23.9	89.4	107.145	0.087436	10.7759	30.8	65.5	87.436	0.103123	9.04159	22.7
	12.0919	10.5597	0	0	0	21.7	20.2	0	0	0	62.6	66.9	0	0	0	157.775	174.389	0	0	0							0.166685	4.47628	35.8	93.3	166.685	0.15242	9.12409	32.9	85.9	152.42	0.108197	9.74659	35.3	54.2	108.197	0.163295	7.83085	36	84.8	163.295	0.174316	12.21	13.9
	0	12.7389	0	0	0	0	24	0	0	0	0	58	0	0	0	0	185.571	0	0	0							0.178007	8.4175	25.6	69	178.007	0.159169	10.4058	30.3	73.3	159.169	0.0765268	10.7643	35.3	66.8	76.5268	0.117875	8.726	18	89.9	117.875	0.150653	9.09917	21.4
	0	0	0	0	7.93651	0	0	0	0	25.2	0	0	0	0	94.6	0	0	0	0	136.956							0.134125	8.81057	29.4	92	134.125	0.124224	8.95256	40.4	68.2	124.224	0.109707	7.27802	18.9	95.7	109.707	0.100509	9.16591	37.2	73.2	100.509	0.152278	9.43397	27.7
	10.9769	9.83284	8.84173	8.19001	7.93651	21.7	27.8	29	33.4	32.8	72.9	74.6	88.2	92.5	83.2	206.284	164.458	117.151	103.71	170.053							0.133781	8.77963	20.5	89.5	133.781	0.202077	9.65251	30.3	74.6	202.077	0.0938298	10.352	34	81.9	93.8298	0.140365	9.08265	38.5	79.6	140.365	0.132204	9.96016	27.7
	9.87167	9.79432	10.3842	10.6157	9.23361	23	30.3	32.8	27	39.1	83.1	73.3	69.3	69.3	89.5	150.41	201.624	144.261	193.566	239.914											0	0.128526	11.7924	25.3	60.7	128.526	0.115249	7.61614	31.5	90.7	115.249	0.151631	11.0988	15.4	79.6	151.631	0.173467	10.7296	30.3
	10.1112	9.07441	12.0482	10.3734	8.3264	26.8	30.3	34	32.1	24	65.2	72	52.9	57.8	65.6	184.678	145.65	175.581	113.059	186.026											0					0					0					0
	11.4548	12.0048	8.62813	8.34029	9.31099	32	27.8	32.8	21.8	17.7	62.6	61.9	66.8	100.2	68.1	174.803	112.04	88.7669	172.214	225.736							0.150581	9.30233	30.3	70.6	150.581	0.108962	12.6103	29	53	108.962	0.155325	6.54879	34.5	104.9	155.325	0.209947	8.96057	27.8	82.3	209.947	0.168491	11.0742	23.1
	9.84252	8.81834	10.7759	8.02568	10.5597	21.7	30.3	30.2	33.4	22.7	78	85.9	76.8	83.5	56.7	155.301	119.395	118.865	74.601	228.113							0.214838	12.4844	25.2	71.9	214.838	0.16944	6.54879	32.8	118.5	169.44	0.11777	13.3869	23	43.5	117.77	0.174382	10.1833	30.4	68.3	174.382	0.15735	10.3627	25.7
	8.3264	9.5057	8.90472	10.9409	12.1507	24.3	32.9	29	27	26.5	97.1	73.3	86.9	77	65.6	175.466	149.371	118.551	119.233	163.754							0.240667	9.38967	18.9	80.7	240.667	0.190922	10.5597	26.5	66.8	190.922	0.192914	12.9534	32	64	192.914	0.159229	10.8108	24	60.7	159.229	0.121468	10.6383	30.8
	8.68056	12.0192	6.93001	8.1103	12.4533	28.1	13.9	34	34.7	22.7	81.8	60.7	102	80.9	53	160.974	140.092	129.099	126.217	175.037							0.217235	11.0865	26.5	66.8	217.235	0.161032	11.2486	27.7	58	161.032	0.142521	11.8765	29.4	53.7	142.521	0.165735	10.4167	32.9	70.9	165.735	0.202118	12.285	23.1
	10.8108	10.2459	7.82473	8.3612	10.8578	28.1	44.2	35.3	37.2	26.5	65.2	59.4	90.7	88.6	49.2	211.784	201.38	106.989	121.705	157.423							0.159085	11.9048	15.1	65.6	159.085	0.227669	10.661	34	60.5	227.669	0.212816	10.5042	30.7	69.1	212.816	0.136858	11.3766	31.6	49.4	136.858	0.149807	8.29875	21.8
	7.46826	8.27814	8.53242	8.92858	12.7227	29.4	30.3	26.5	28.3	24	104.8	92.3	99.5	86	78.2	123.026	125.605	139.492	102.059	164.118							0.173755	10.2987	24	78.2	173.755	0.167597	9.94036	25.2	79.4	167.597	0.156734	7.44047	24.3	107.5	156.734	0.14652	9.38087	30.4	78.5	146.52	0.123704	8.96058	30.8
	7.98722	10.5374	10.6496	10.7991	13.5869	37.1	20.2	27.7	15.4	26.5	92	67	69.3	75.8	76.9	152.728	221.533	74.397	0	141.494							0.149995	9.62463	26.5	60.5	149.995	0.121606	11.4286	21.4	65.6	121.606	0.122793	12.6743	29.4	49.9	122.793	0.142836	9.52381	35.4	73.4	142.836	0.124206	6.72043	18.1
	12.9032	9.40733	6.32511	11.7096	10.0402	19.2	29.1	31.5	35.8	25.2	51.1	83.4	120.9	52.6	71.9	146.419	153.741	138.362	192.751	138.087							0.096124	11.6414	26.5	64.3	96.124	0.162126	9.10747	37.8	61.8	162.126	0.104342	10.5042	35.8	58.8	104.342	0.172102	9.5511	25.3	75.9	172.102	0.126277	9.71817	28.2
	9.00089	9.07441	9.13241	10.7759	9.5511	35.8	22.7	23.9	30.8	22.7	75.4	70.8	89.4	65.5	71.9	152.853	140.137	107.145	87.436	103.123							0.194415	10.3413	34	66.8	194.415	0.173412	11.4679	32.8	66.8	173.412	0.102235	7.53013	23	104.9	102.235	0.136343	8.48897	39.2	78.5	136.343		7.14286	28.2
	4.47628	9.12409	9.74659	7.83085	9.04159	35.8	32.9	35.3	36	13.9	93.3	85.9	54.2	84.8	92	166.685	152.42	108.197	163.295	174.316							0.139161	11.6279	30.3	61.8	139.161	0.145255	9.88142	20.2	75.6	145.255	0.088184	8.21692	28.1	97.2	88.184	0.179808	8.97666	31.6	72.1	179.808	0.129036	9.05797	35.9
	8.4175	10.4058	10.7643	8.726	12.21	25.6	30.3	35.3	18	21.4	69	73.3	66.8	89.9	85.7	178.007	159.169	76.5268	117.875	150.653							0.134244	10.2459	27.7	66.8	134.244	0.172869	12.8866	26.5	56.7	172.869	0.209451	9.31967	33.3	70.4	209.451	0.08034	10.2459	34.2	75.9	80.34	0.128264	8.10374	37.2
	8.81057	8.95256	7.27802	9.16591	9.09917	29.4	40.4	18.9	37.2	27.7	92	68.2	95.7	73.2	75.6	134.125	124.224	109.707	100.509	152.278							0.109097	8.5034	34	78.2	109.097	0.090049	11.7786	27.7	56.7	90.049	0.119655	8.74124	19.2	102.3	119.655	0.11399	10.929	24	69.6	113.99	0.161411	9.19117	26.9
	8.77963	9.65251	10.352	9.08265	9.43397	20.5	30.3	34	38.5	27.7	89.5	74.6	81.9	79.6	61.8	133.781	202.077	93.8298	140.365	132.204							0.166375	11.0865	26.5	70.6	166.375	0.165754	9.68991	27.7	74.4	165.754	0.149684	8.16328	32	89.5	149.684	0.184389	8.82613	22.8	87.3	184.389	0.133838	8.60585	21.8
	0	11.7924	7.61614	11.0988	9.96016	0	25.3	31.5	15.4	30.3	0	60.7	90.7	79.6	53	0	128.526	115.249	151.631	173.467							0.156968	9.57854	27.7	83.2	156.968	0.163285	9.77519	30.3	71.9	163.285	0.144507	7.35293	39.7	88.3	144.507	0.106634	10.2881	35.4	59.5	106.634	0.185675	10.6157	33.4
	0	0	0	0	10.7296	0	0	0	0	0	0	0	0	0	0	0	0	0	0	0							0.138187	9.02526	18.9	89.5	138.187	0.116492	9.37206	29	59.3	116.492	0.12003	8.06453	42.2	79.3	120.03	0.116114	9.37207	29.1	78.5	116.114	0.192623	8.7184	29.5
	9.30233	12.6103	6.54879	8.96057	0	30.3	29	34.5	27.8	23.1	70.6	53	104.9	82.3	71.9	150.581	108.962	155.325	209.947	168.491							0.126715	9.24215	31.5	75.6	126.715	0.184975	11.325	31.5	73.1	184.975	0.144653	13.5685	29.4	53.7	144.653	0.111928	7.94281	39.2	89.9	111.928	0.18726	9.49667	15.4
	12.4844	6.54879	13.3869	10.1833	10.3627	25.2	32.8	23	30.4	25.7	71.9	118.5	43.5	68.3	66.7	214.838	169.44	117.77	174.382	157.35							0.11937	9.62463	24	78	119.37	0.222731	9.57855	29	76.9	222.731	0.188814	11.4286	33.3	52.4	188.814	0.153862	8.77963	27.8	75.9	153.862
	9.38967	10.5597	12.9534	10.8108	10.6383	18.9	26.5	32	24	30.8	80.7	66.8	64	60.7	66.7	240.667	190.922	192.914	159.229	121.468							0.130799	9.06618	24	89.5	130.799	0.092093	10.2145	31.5	61.8	92.093	0.144666	8.34724	25.6	98.5	144.666					0
	11.0865	11.2486	11.8765	10.4167	12.285	26.5	27.7	29.4	32.9	23.1	66.8	58	53.7	70.9	57.7	217.235	161.032	142.521	165.735	202.118							0.125855	9.40734	25.2	70.6	125.855	0.104245	9.79431	26.5	74.4	104.245					0					0
	11.9048	10.661	10.5042	11.3766	8.29875	15.1	34	30.7	31.6	21.8	65.6	60.5	69.1	49.4	91.1	159.085	227.669	212.816	136.858	149.807						2		11.6341	31.5518	55.5738	630.957		10.4771	32.7379	64.3153	530.168		9.80021	36.0519	66.1185	388.533		10.641	31.4764	64.4345	558.259		9.73671	32.7923
	10.2987	9.94036	7.44047	9.38087	8.96058	24	25.2	24.3	30.4	30.8	78.2	79.4	107.5	78.5	91.1	173.755	167.597	156.734	146.52	123.704							0.620148	11.2867	30.4	62	620.148	0.625792	12.4378	40.3	54.2	625.792	0.316911	8.41043	39.4	78.7	316.911	0.483334	11.6414	29	61.8	483.334	0.462903	12.1655	32.6
	9.62463	11.4286	12.6743	9.52381	6.72043	26.5	21.4	29.4	35.4	18.1	60.5	65.6	49.9	73.4	77	149.995	121.606	122.793	142.836	124.206							0.669741	11.0254	25.3	58.2	669.741	0.681656	10.8108	27.7	63	681.656	0.366539	10.3842	38.1	58.4	366.539	0.463247	14.1643	26.5	46.7	463.247	0.591864	12.7389	31.4
	11.6414	9.10747	10.5042	9.5511	9.71817	26.5	37.8	35.8	25.3	28.2	64.3	61.8	58.8	75.9	84.7	96.124	162.126	104.342	172.102	126.277							0.692268	14.0449	24	50.6	692.268	0.92859	10.7411	30.3	63	928.59	0.378939	9.19963	35.5	60.9	378.939	0.418197	13.2979	27.8	46.7	418.197	0.491228	8.52515	30.1
	10.3413	11.4679	7.53013	8.48897	7.14286	34	32.8	23	39.2	28.2	66.8	66.8	104.9	78.5	89.8	194.415	173.412	102.235	136.343	0							0.752716	13.0548	26.6	46.8	752.716	0.459637	11.4286	26.5	55.5	459.637	0.382876	10.5374	33	73.6	382.876	0.433365	12.3305	26.5	50.5	433.365	0.411054	8.8574	30.1
	11.6279	9.88142	8.21692	8.97666	9.05797	30.3	20.2	28.1	31.6	35.9	61.8	75.6	97.2	72.1	78.3	139.161	145.255	88.184	179.808	129.036							0.70541	13.6986	29.1	46.8	705.41	0.544386	8.69565	21.4	87	544.386	0.408421	9.88142	29.2	67.3	408.421	0.56966	12.7877	27.8	49.2	569.66	0.481275	8.96861	27.6
	10.2459	12.8866	9.31967	10.2459	8.10374	27.7	26.5	33.3	34.2	37.2	66.8	56.7	70.4	75.9	75.7	134.244	172.869	209.451	80.34	128.264							0.676556	11.1359	40.5	45.5	676.556	0.557389	10.3093	27.7	70.6	557.389	0.449445	9.83284	29.2	72.4	449.445	0.527367	10.5374	26.5	77	527.367	0.429386	10.0908	36.4
	8.5034	11.7786	8.74124	10.929	9.19117	34	27.7	19.2	24	26.9	78.2	56.7	102.3	69.6	89.8	109.097	90.049	119.655	113.99	161.411							0.58002	10.6383	29.1	60.7	580.02	0.515194	11.5607	31.5	61.8	515.194	0.413126	11.8765	33	55.9	413.126	0.707741	10.5597	31.5	51.7	707.741	0.486634	4.65333	36.7
	11.0865	9.68991	8.16328	8.82613	8.60585	26.5	27.7	32	22.8	21.8	70.6	74.4	89.5	87.3	88.5	166.375	165.754	149.684	184.389	133.838							0.568596	10	35.4	69.6	568.596	0.391999	9.63392	27.7	78.2	391.999	0.334873	9.68054	29.2	68.6	334.873	0.499007	11.3636	29	70.7	499.007	0.652952	11.919	58.9
	9.57854	9.77519	7.35293	10.2881	10.6157	27.7	30.3	39.7	35.4	33.4	83.2	71.9	88.3	59.5	71.9	156.968	163.285	144.507	106.634	185.675							0.794024	11.6686	26.6	64.5	794.024	0.684176	10.8225	21.4	73.1	684.176	0.494641	12.5313	45.7	43.2	494.641	0.458131	13.3869	16.7	54.3	458.131	0.40309	8.88099	27.6
	9.02526	9.37206	8.06453	9.37207	8.7184	18.9	29	42.2	29.1	29.5	89.5	59.3	79.3	78.5	78.3	138.187	116.492	120.03	116.114	192.623							0.715457	12.1212	17.07	65.8	715.457	0.485895	11.0011	20.2	69.3	485.895	0.569756	10.6838	29.2	58.4	569.756	0.718758	12.9702	40.4	36.6	718.758	0.447032	10.0806	27.6
	9.24215	11.325	13.5685	7.94281	9.49667	31.5	31.5	29.4	39.2	15.4	75.6	73.1	53.7	89.9	88.5	126.715	184.975	144.653	111.928	187.26							0.856677	12.1655	20.2	63.2	856.677	0.476617	12.6422	24	55.5	476.617	0.357481	10.9529	31.7	58.4	357.481	0.506489	12.1507	30.3	53	506.489	0.434417	9.71817	43.9
	9.62463	9.57855	11.4286	8.77963	0	24	29	33.3	27.8	0	78	76.9	52.4	75.9	0	119.37	222.731	188.814	153.862	0							0.691397	10.989	32.9	53.1	691.397	0.876855	11.9474	24	61.8	876.855	0.40521	11.6279	38.1	49.5	405.21	0.738316	12.1655	22.7	58	738.316	0.510918	4.50451	35.1
	9.06618	10.2145	8.34724	0	0	24	31.5	25.6	0	0	89.5	61.8	98.5	0	0	130.799	92.093	144.666	0	0							0.666606	13.1406	27.8	45.5	666.606	0.564087	11.8624	24	53	564.087	0.319271	9.14076	43.2	68.6	319.271	0.648097	13.1926	15.1	60.6	648.097	0.475403	10.5042	51.4
																											0.591002	12.9032	36.7	46.8	591.002	0.682638	13.0208	25.2	53	682.638	0.439797	11.5474	34.3	53.3	439.797	0.637613	12.9366	29	51.7	637.613	0.351039	7.59878	35.1
2	11.2867	12.4378	8.41043	11.6414	12.1655	30.4	40.3	39.4	29	32.6	62	54.2	78.7	61.8	46.4	620.148	625.792	316.911	483.334	462.903							0.737286	12.5945	25.3	48.1	737.286	0.647166	12.1065	29	60.5	647.166	0.681024	10.2249	45.7	54.6	681.024	0.695496	12.1802	25.2	55.5	695.496	0.445244	9.40735	33.9
	11.0254	10.8108	10.3842	14.1643	12.7389	25.3	27.7	38.1	26.5	31.4	58.2	63	58.4	46.7	52.7	669.741	681.656	366.539	463.247	591.864							0.775847	14.7493	27.8	41.7	775.847	0.5538	11.3766	26.5	56.7	553.8	0.450611	6.02047	22.9	58.4	450.611	0.772623	11.6959	20.2	66.9	772.623	0.522889	8.68055	45.1
	14.0449	10.7411	9.19963	13.2979	8.52515	24	30.3	35.5	27.8	30.1	50.6	63	60.9	46.7	81.5	692.268	928.59	378.939	418.197	491.228							0.65961	12.7389	37.9	36.7	659.61	0.472107	10.5597	34	64.3	472.107	0.416847	9.03343	22.9	59.8	416.847	0.57157	10.0503	21.5	74.4	571.57
	13.0548	11.4286	10.5374	12.3305	8.8574	26.6	26.5	33	26.5	30.1	46.8	55.5	73.6	50.5	90.3	752.716	459.637	382.876	433.365	411.054							0.83375	12.2549	36.7	46.8	833.75	0.637094	9.77517	37.8	63	637.094	0.342876	9.89119	29.2	71.1	342.876	0.628751	10.4275	29	64.4	628.751
	13.6986	8.69565	9.88142	12.7877	8.96861	29.1	21.4	29.2	27.8	27.6	46.8	87	67.3	49.2	80.3	705.41	544.386	408.421	569.66	481.275							0.899607	11.0132	32.7	59.4	899.607	0.361767	9.52381	32.8	66.8	361.767	0.251548	8.97667	39.4	69.8	251.548	0.533001	13.8504	26.5	51.7	533.001
	11.1359	10.3093	9.83284	10.5374	10.0908	40.5	27.7	29.2	26.5	36.4	45.5	70.6	72.4	77	66.5	676.556	557.389	449.445	527.367	429.386							0.631416	12.361	49.3	35.4	631.416	0.513862	12.5471	25.2	50.4	513.862					0	0.589845	12.9366	20.2	59.3	589.845
	10.6383	11.5607	11.8765	10.5597	4.65333	29.1	31.5	33	31.5	36.7	60.7	61.8	55.9	51.7	69	580.02	515.194	413.126	707.741	486.634							0.661769	11.7233	31.6	51.9	661.769					0					0					0
	10	9.63392	9.68054	11.3636	11.919	35.4	27.7	29.2	29	58.9	69.6	78.2	68.6	70.7	46.4	568.596	391.999	334.873	499.007	652.952							0.734371	12.3457	36.7	41.7	734.371					0					0					0
	11.6686	10.8225	12.5313	13.3869	8.88099	26.6	21.4	45.7	16.7	27.6	64.5	73.1	43.2	54.3	53.9	794.024	684.176	494.641	458.131	403.09											0					0					0					0
	12.1212	11.0011	10.6838	12.9702	10.0806	17.07	20.2	29.2	40.4	27.6	65.8	69.3	58.4	36.6	81.5	715.457	485.895	569.756	718.758	447.032							0.759385	11.7509	39.3	48.4	759.385	0.436325	9.2081	50.6	57.9	436.325	0.37491	10.7991	40	56.3	374.91	0.672518	11.4025	39.1	61.7	672.518	0.481443	9.47867	42.9
	12.1655	12.6422	10.9529	12.1507	9.71817	20.2	24	31.7	30.3	43.9	63.2	55.5	58.4	53	56.4	856.677	476.617	357.481	506.489	434.417							0.597508	10.2041	24.9	73.3	597.508	0.534557	10.1833	31.5	69.3	534.557	0.346125	9.22509	32.5	66.3	346.125	0.60486	11.325	31.5	52.9	604.86	0.576692	11.3122	27.8
	10.989	11.9474	11.6279	12.1655	4.50451	32.9	24	38.1	22.7	35.1	53.1	61.8	49.5	58	64	691.397	876.855	405.21	738.316	510.918							0.533837	11.2613	40.9	48.4	533.837	0.628465	10.4712	30.2	63	628.465	0.346867	9.22509	40	73.8	346.867	0.485344	9.83284	44.1	55.4	485.344	0.572674	11.2486	26.5
	13.1406	11.8624	9.14076	13.1926	10.5042	27.8	24	43.2	15.1	51.4	45.5	53	68.6	60.6	56.4	666.606	564.087	319.271	648.097	475.403							0.709117	13.3511	35.3	39.3	709.117	0.657132	11.0011	26,,4	60.5	657.132	0.420016	10.4384	43.8	50	420.016	0.462267	10.3627	34	71.8	462.267	0.631797	11.7509	30.3
	12.9032	13.0208	11.5474	12.9366	7.59878	36.7	25.2	34.3	29	35.1	46.8	53	53.3	51.7	77.7	591.002	682.638	439.797	637.613	351.039							0.750495	14.9925	26.2	40.6	750.495	0.376114	9.53289	34	70.5	376.114	0.415509	10.5153	33.8	57.5	415.509	0.496174	11.2108	21.4	70.6	496.174	0.546559	9.80392	26.5
	12.5945	12.1065	10.2249	12.1802	9.40735	25.3	29	45.7	25.2	33.9	48.1	60.5	54.6	55.5	77.7	737.286	647.166	681.024	695.496	445.244							0.810868	11.1732	24.9	62.8	810.868	0.34253	9.83284	40.3	55.4	342.53	0.329376	7.28332	51.3	81.3	329.376	0.60732	10.0806	26.5	69.3	607.32	0.385247	9.03343	27.8
	14.7493	11.3766	6.02047	11.6959	8.68055	27.8	26.5	22.9	20.2	45.1	41.7	56.7	58.4	66.9	80.3	775.847	553.8	450.611	772.623	522.889							0.591489	12.0919	22.2	55	591.489	0.404298	10.1833	30.2	73.1	404.298	0.398556	10.6952	42.5	57.5	398.556	0.447909	11.2108	26.5	45.4	447.909	0.55651	8.3264	24
	12.7389	10.5597	9.03343	10.0503	0	37.9	34	22.9	21.5	0	36.7	64.3	59.8	74.4	0	659.61	472.107	416.847	571.57	0							0.861388	11.2486	30.1	64.1	861.388	0.591306	10.8696	31.5	64.2	591.306	0.336178	9.15751	38.8	75.1	336.178	0.405772	9.7371	30.2	61.7	405.772	0.552221	9.58772	30.3
	12.2549	9.77517	9.89119	10.4275	0	36.7	37.8	29.2	29	0	46.8	63	71.1	64.4	0	833.75	637.094	342.876	628.751	0							0.599896	12.2399	27.1	48.4	599.896	0.479451	9.68054	37.8	65.5	479.451	0.428599	10.1215	38.8	61.3	428.599	0.472442	10.7411	34	65.5	472.442	0.604127	8.06452	22.7
	11.0132	9.52381	8.97667	13.8504	0	32.7	32.8	39.4	26.5	0	59.4	66.8	69.8	51.7	0	899.607	361.767	251.548	533.001	0							0.485626	13.624	40.6	37.9	485.626	0.492856	10.5708	31.5	57.9	492.856	0.274489	8.70322	26.3	86.3	274.489	2.96878	10.4712	27.7	66.8	2968.78	0.329229	7.96813	32.8
	12.361	12.5471	0	12.9366	0	49.3	25.2	0	20.2	0	35.4	50.4	0	59.3	0	631.416	513.862	0	589.845	0							0.566109	12.2249	31.4	55	566.109	0.548386	8.95255	32.7	83.1	548.386	0.357945	12.3001	28.8	52.5	357.945	0.672674	8.65053	54.2	56.7	672.674	0.703451	6.36538	39.5
	11.7233	0	0	0	0	31.6	0	0	0	0	51.9	0	0	0	0	661.769	0	0	0	0							0.351605	9.56938	26.2	70.7	351.605	0.377492	10.7527	39	59.2	377.492	0.349024	11.7233	25	60	349.024	0.385048	9.80392	36.5	66.8	385.048	0.590101	8.285	32.8
	12.3457	0	0	0	0	36.7	0	0	0	0	41.7	0	0	0	0	734.371	0	0	0	0							0.406564	9.94036	40.6	58.9	406.564	0.526009	11.3895	30.2	57.9	526.009	0.375122	9.09918	25	90.1	375.122	0.609746	11.236	29	73.1	609.746	0.352014	8.2713	37.8
	0	0	0	0	0	0	0	0	0	0	0	0	0	0	0	0	0	0	0	0							0.681663	11.236	44.5	53.6	681.663	0.518715	10.1833	35.3	54.2	518.715	0.35285	9.03343	32.5	72.6	352.85	0.826875	10.2459	29	59.2	826.875	0.474175	7.73993	39.1
	11.7509	9.2081	10.7991	11.4025	9.47867	39.3	50.6	40	39.1	42.9	48.4	57.9	56.3	61.7	56.8	759.385	436.325	374.91	672.518	481.443							0.890161	12.3762	24.9	56.3	890.161	0.356445	9.45179	31.5	71.8	356.445	0.320844	10.7643	41.3	51.3	320.844	0.53078	11.976	30.2	61.7	530.78	0.571549	8.43882	37.8
	10.2041	10.1833	9.22509	11.325	11.3122	24.9	31.5	32.5	31.5	27.8	73.3	69.3	66.3	52.9	74.4	597.508	534.557	346.125	604.86	576.692							0.560768	9.52381	34	61.5	560.768	0.522824	11.8064	30.2	60.5	522.824	0.340479	7.63942	43.8	86.3	340.479	0.539041	10.101	25.2	64.3	539.041	0.521106	9.18274	35.3
	11.2613	10.4712	9.22509	9.83284	11.2486	40.9	30.2	40	44.1	26.5	48.4	63	73.8	55.4	60.5	533.837	628.465	346.867	485.344	572.674							0.585766	11.5075	39.3	53.6	585.766	0.673492	12.3001	29	54.2	673.492	0.505996	9.98005	38.8	61.3	505.996	0.464424	12.0192	31.5	55.4	464.424	0.509328	10.4602	42.9
	13.3511	11.0011	10.4384	10.3627	11.7509	35.3	26,,4	43.8	34	30.3	39.3	60.5	50	71.8	54.2	709.117	657.132	420.016	462.267	631.797							0.646638	10.8814	27.5	66.7	646.638	0.57448	12.7227	25.2	51.6	574.48					0	0.565944	10.142	26.5	59.2	565.944
	14.9925	9.53289	10.5153	11.2108	9.80392	26.2	34	33.8	21.4	26.5	40.6	70.5	57.5	70.6	74.4	750.495	376.114	415.509	496.174	546.559							0.676661	12.0919	34	48.4	676.661	0.506826	10.9649	31.5	63	506.826					0	0.45874	10.395	31.5	69.3	458.74
	11.1732	9.83284	7.28332	10.0806	9.03343	24.9	40.3	51.3	26.5	27.8	62.8	55.4	81.3	69.3	85.8	810.868	342.53	329.376	607.32	385.247							0.50382	9.76562	35.3	65.4	503.82	0.847144	9.78473	44.1	59.2	847.144					0					0
	12.0919	10.1833	10.6952	11.2108	8.3264	22.2	30.2	42.5	26.5	24	55	73.1	57.5	45.4	93.3	591.489	404.298	398.556	447.909	556.51							0.453094	12.4844	27.5	57.6	453.094					0					0					0
	11.2486	10.8696	9.15751	9.7371	9.58772	30.1	31.5	38.8	30.2	30.3	64.1	64.2	75.1	61.7	68.1	861.388	591.306	336.178	405.772	552.221							0.507184	9.18273	34	73.3	507.184					0					0					0
	12.2399	9.68054	10.1215	10.7411	8.06452	27.1	37.8	38.8	34	22.7	48.4	65.5	61.3	65.5	108.5	599.896	479.451	428.599	472.442	604.127											0					0					0					0
	13.624	10.5708	8.70322	10.4712	7.96813	40.6	31.5	26.3	27.7	32.8	37.9	57.9	86.3	66.8	84.5	485.626	492.856	274.489	2968.78	329.229							0.398231	9.76562	32.7	51.5	398.231	0.593734	10.3306	23.6	77.3	593.734	0.399891	9.10747	36.8	64.7	399.891	0.426084	10.9769	28.3	59.2	426.084	0.753633	12.0919	34.5
	12.2249	8.95255	12.3001	8.65053	6.36538	31.4	32.7	28.8	54.2	39.5	55	83.1	52.5	56.7	132.5	566.109	548.386	357.945	672.674	703.451							0.615896	10.7527	33.9	71.6	615.896	0.761439	12.5786	22.3	56.3	761.439	0.429161	11.325	30.4	68.5	429.161	0.422916	10.0604	36	65.7	422.916	0.635468	11.0375	26.5
	9.56938	10.7527	11.7233	9.80392	8.285	26.2	39	25	36.5	32.8	70.7	59.2	60	66.8	84.5	351.605	377.492	349.024	385.048	590.101							0.48217	9.32836	25.1	80.4	482.17	0.385476	9.17431	30.1	73.3	385.476	0.415809	9.80392	24.1	68.5	415.809	0.383823	10.4275	24.5	70.8	383.823	0.497934	12.5313	21.5
	9.94036	11.3895	9.09918	11.236	8.2713	40.6	30.2	25	29	37.8	58.9	57.9	90.1	73.1	87	406.564	526.009	375.122	609.746	352.014							0.453232	10.3627	38.9	56.5	453.232	0.526431	8.84173	30.1	83.8	526.431	0.26598	8.3264	35.5	82.5	265.98	0.433349	8.4674	32.2	88.8	433.349	0.561408	10.7991	31.6
	11.236	10.1833	9.03343	10.2459	7.73993	44.5	35.3	32.5	29	39.1	53.6	54.2	72.6	59.2	68.1	681.663	518.715	352.85	826.875	474.175							0.522681	13.5685	21.4	56.5	522.681	0.552799	9.84252	32.7	64.2	552.799	0.446345	8.05153	53.3	69.8	446.345	0.491211	8.48177	32.2	70.8	491.211	0.433188	10.0908	30.3
	12.3762	9.45179	10.7643	11.976	8.43882	24.9	31.5	41.3	30.2	37.8	56.3	71.8	51.3	61.7	85.8	890.161	356.445	320.844	530.78	571.549							0.625089	12.2399	27.6	56.5	625.089	0.340975	9.66184	40.6	72	340.975	0.401884	12.3916	21.6	71	401.884	0.333244	8.4246	30.9	100.4	333.244	0.536325	8.91266	29
	9.52381	11.8064	7.63942	10.101	9.18274	34	30.2	43.8	25.2	35.3	61.5	60.5	86.3	64.3	74.4	560.768	522.824	340.479	539.041	521.106							0.491363	10.1523	31.4	55.3	491.363	0.427025	10.6496	27.5	64.2	427.025	0.367392	9.09091	41.9	62.2	367.392	0.353543	4.20168	41.2	75.9	353.543	0.614567	11.4025	39.1
	11.5075	12.3001	9.98005	12.0192	10.4602	39.3	29	38.8	31.5	42.9	53.6	54.2	61.3	55.4	63.1	585.766	673.492	505.996	464.424	509.328							0.665013	11.0988	33.9	57.8	665.013	0.457267	9.44287	45.8	66.8	457.267	0.342617	7.86164	59.6	68.9	342.617	0.380602	7.69823	34.8	82.4	380.602	0.546909	11.325	30.3
	10.8814	12.7227	0	10.142	0	27.5	25.2	0	26.5	0	66.7	51.6	0	59.2	0	646.638	574.48	0	565.944	0							0.672177	12.1065	41.4	50.2	672.177	0.415604	8.65801	38	69.4	415.604	0.315394	8.5034	41.9	68.5	315.394	0.368845	9.48766	39.9	88.8	368.845	0.427393	9.83285	39.1
	12.0919	10.9649	0	10.395	0	34	31.5	0	31.5	0	48.4	63	0	69.3	0	676.661	506.826	0	458.74	0							0.635232	12.2399	37.7	44	635.232	0.472796	9.46969	44.5	65.5	472.796	0.362558	9.8912	50.7	55.8	362.558	0.331252	6.72043	45.1	59.2	331.252	0.404316	10.3627	35.4
	9.76562	9.78473	0	0	0	35.3	44.1	0	0	0	65.4	59.2	0	0	0	503.82	847.144	0	0	0							0.67764	11.2994	36.4	54	677.64	0.436323	7.16333	77.3	56.3	436.323	0.394727	9.21658	44.4	67.2	394.727	0.374161	9.11577	37.3	97.8	374.161	0.438223	11.2108	20.2
	12.4844	0	0	0	0	27.5	0	0	0	0	57.6	0	0	0	0	453.094	0	0	0	0							0.564021	11.5075	31.4	57.8	564.021	0.564538	11.6279	34	56.3	564.538		9.88143	35.5	66	0	0.432105	8.47458	50.2	74.7	432.105	0.549369	10.0806	25.3
	9.18273	0	0	0	0	34	0	0	0	0	73.3	0	0	0	0	507.184	0	0	0	0							0.771879	10.7875	28.9	60.3	771.879	0.543542	9.85221	30.1	73.3	543.542	0.404372	13.0378	27.9	46.9	404.372	0.439211	8.23722	60.5	57.9	439.211	0.548663	13.4048	24
	0	0	0	0	0	0	0	0	0	0	0	0	0	0	0	0	0	0	0	0							0.626019	12.3001	33.9	49	626.019	0.510733	8.45309	44.5	74.6	510.733	0.425557	10.989	24.1	69.8	425.557	0.385838	8.57633	33.5	88.8	385.838	0.389958	11.2107	29
	9.76562	10.3306	9.10747	10.9769	12.0919	32.7	23.6	36.8	28.3	34.5	51.5	77.3	64.7	59.2	54.3	398.231	593.734	399.891	426.084	753.633							0.464836	11.0375	20.1	60.3	464.836	0.472662	10.6837	27.5	61.5	472.662	0.453053	8.16994	36.8	83.7	453.053	0.3272	11.0988	36	69.5	327.2	0.347821	9.73711	30.3
	10.7527	12.5786	11.325	10.0604	11.0375	33.9	22.3	30.4	36	26.5	71.6	56.3	68.5	65.7	63.1	615.896	761.439	429.161	422.916	635.468							0.646944	11.2612	42.7	49	646.944	0.461854	9.96018	35.4	72	461.854	0.396815	9.29367	41.9	64.7	396.815	0.543566	9.23361	38.6	65.7	543.566	0.414491	10.7411	26.5
	9.32836	9.17431	9.80392	10.4275	12.5313	25.1	30.1	24.1	24.5	21.5	80.4	73.3	68.5	70.8	56.8	482.17	385.476	415.809	383.823	497.934							0.400989	11.7233	35.2	57.8	400.989	0.459992	9.19117	41.9	64.2	459.992	0.367857	8.66551	29.2	88.8	367.857					0		10.4712	37.9
	10.3627	8.84173	8.3264	8.4674	10.7991	38.9	30.1	35.5	32.2	31.6	56.5	83.8	82.5	88.8	64.4	453.232	526.431	265.98	433.349	561.408							0.676158	12.9199	30.1	46.5	676.158	0.462118	10.2987	28.8	69.4	462.118	0.349741	8.46741	39.3	82.5	349.741					0	0.614723	8.65052	24.1
	13.5685	9.84252	8.05153	8.48177	10.0908	21.4	32.7	53.3	32.2	30.3	56.5	64.2	69.8	70.8	63.1	522.681	552.799	446.345	491.211	433.188							0.651024	12.4844	16.3	60.3	651.024	0.379075	9.62464	40.6	61.5	379.075											0.327097	9.80393	30.3
	12.2399	9.66184	12.3916	8.4246	8.91266	27.6	40.6	21.6	30.9	29	56.5	72	71	100.4	70.7	625.089	340.975	401.884	333.244	536.325							0.382054	8.87312	22.6	79.1	382.054					0
	10.1523	10.6496	9.09091	4.20168	11.4025	31.4	27.5	41.9	41.2	39.1	55.3	64.2	62.2	75.9	61.9	491.363	427.025	367.392	353.543	614.567							0.545627	10.0301	38.9	77.9	545.627					0					0					0
	11.0988	9.44287	7.86164	7.69823	11.325	33.9	45.8	59.6	34.8	30.3	57.8	66.8	68.9	82.4	53	665.013	457.267	342.617	380.602	546.909						3		10.637	23.7965	71.8789	283.644		9.61798	23.4654	77.4808	210.059		10.5681	22.586	72.9351	266.284		9.88267	21.3593	82.2444	208.802		9.8191	22.0788
	12.1065	8.65801	8.5034	9.48766	9.83285	41.4	38	41.9	39.9	39.1	50.2	69.4	68.5	88.8	60.6	672.177	415.604	315.394	368.845	427.393							0.314079	8.58369	32.8	81.9	314.079	0.272406	9.62464	20.3	72.3	272.406	0.202239	10.02	20.2	84.4	202.239	0.315875	10.1833	13.9	109.6	315.875	0.367883	9.7371	23.9
	12.2399	9.46969	9.8912	6.72043	10.3627	37.7	44.5	50.7	45.1	35.4	44	65.5	55.8	59.2	72	635.232	472.796	362.558	331.252	404.316							0.308281	11.1359	29	60.5	308.281	0.157849	10.02	27.9	79.9	157.849	0.290927	9.6432	18.9	80.7	290.927	0.177444	7.85546	22.7	76.9	177.444	0.327079	10.5374	23.9
	11.2994	7.16333	9.21658	9.11577	11.2108	36.4	77.3	44.4	37.3	20.2	54	56.3	67.2	97.8	72	677.64	436.323	394.727	374.161	438.223							0.257617	10.1215	29	70.6	257.617	0.231487	10.6724	20.3	72.3	231.487	0.2966	9.68992	17.6	84.4	296.6	0.176481	10.5042	13.9	84.4	176.481	0.331444	9.23361	20.2
	11.5075	11.6279	9.88143	8.47458	10.0806	31.4	34	35.5	50.2	25.3	57.8	56.3	66	74.7	72	564.021	564.538	0	432.105	549.369							0.230192	10.5485	22.7	75.6	230.192	0.214038	8.02568	25.4	98.9	214.038	0.164272	11.0254	29	59.2	164.272	0.370735	9.82318	16.4	76.9	370.735	0.382001	9.94036	21.4
	10.7875	9.85221	13.0378	8.23722	13.4048	28.9	30.1	27.9	60.5	24	60.3	73.3	46.9	57.9	45.5	771.879	543.542	404.372	439.211	548.663							0.32821	12.5156	21.4	58	328.21	0.281992	12.0919	24.1	57	281.992	0.345457	10.4384	18.9	78.1	345.457	0.209615	10.7411	25.2	73.1	209.615	0.415502	11.5075	20.2
	12.3001	8.45309	10.989	8.57633	11.2107	33.9	44.5	24.1	33.5	29	49	74.6	69.8	88.8	69.4	626.019	510.733	425.557	385.838	389.958							0.226132	7.7101	29	97	226.132	0.246251	8.7489	25.4	92.5	246.251	0.26823	11.0011	21.4	74.4	268.23	0.227898	10.2145	25.2	97	227.898	0.224055	11.1607	16.4
	11.0375	10.6837	8.16994	11.0988	9.73711	20.1	27.5	36.8	36	30.3	60.3	61.5	83.7	69.5	63.1	464.836	472.662	453.053	327.2	347.821							0.312597	9.69932	22.7	83.2	312.597	0.280585	8.1367	25.4	97.6	280.585	0.465495	12.6422	18.9	56.7	465.495	0.149883	8.59846	18.9	95.8	149.883	0.2996	9.50571	22.7
	11.2612	9.96018	9.29367	9.23361	10.7411	42.7	35.4	41.9	38.6	26.5	49	72	64.7	65.7	72	646.944	461.854	396.815	543.566	414.491							0.315394	9.94036	17.6	78.1	315.394	0.218884	9.34579	19	87.5	218.884	0.234814	11.1111	21.4	74.4	234.814	0.122135	8.26446	20.2	103.3	122.135	0.297823	9.76562	22.7
	11.7233	9.19117	8.66551	0	10.4712	35.2	41.9	29.2	0	37.9	57.8	64.2	88.8	0	72	400.989	459.992	367.857	0	0							0.363747	11.4942	29	61.8	363.747	0.191718	9.52381	25.4	77.3	191.718	0.237959	10.2249	25.2	65.5	237.959	0.283453	8.46023	13.9	83.2	283.453	0.322802	8.83393	22.7
	12.9199	10.2987	8.46741	0	8.65052	30.1	28.8	39.3	0	24.1	46.5	69.4	82.5	0	64.4	676.158	462.118	349.741	0	614.723							0.163559	8.80282	23.9	92	163.559	0.163244	9.09918	27.9	81.1	163.244	0.266341	10.4493	31.5	70.6	266.341	0.203038	9.88143	22.7	66.8	203.038	0.341224	9.18274	22.7
	10.0301	0	0	0	0	38.9	0	0	0	0	77.9	0	0	0	0	545.627	0	0	0	0							0.323584	9.57854	21.4	83.2	323.584	0.282892	8.29187	22.8	93.8	282.892	0.333082	9.83284	21.4	76.9	333.082	0.234205	11.3507	22.7	88.2	234.205	0.299118	8.547	25.2
3	10.637	9.61798	10.5681	9.88267	9.8191	23.7965	23.4654	22.586	21.3593	22.0788	71.8789	77.4808	72.9351	82.2444	81.9	283.644	210.059	266.284	208.802	252.023							0.355917	10.5263	18.9	75.6	355.917	0.339891	9.68993	24.1	87.5	339.891	0.175468	12.3001	22.7	58	175.468	0.22884	8.65052	20.3	103.3	228.84	0.369371	9.63391	22.7
	8.58369	9.62464	10.02	10.1833	9.7371	32.8	20.3	20.2	13.9	23.9	81.9	72.3	84.4	109.6	70.6	314.079	272.406	202.239	315.875	367.883							0.474842	14.9031	13.9	55.5	474.842	0.195467	8.31947	31.8	78.6	195.467	0.22363	10.5597	23.9	69.3	223.63	0.256594	8.44595	26.5	71.8	256.594	0.310067	10.8108	23.9
	11.1359	10.02	9.6432	7.85546	10.5374	29	27.9	18.9	22.7	23.9	60.5	79.9	80.7	76.9	76.9	308.281	157.849	290.927	177.444	327.079							0.530975	13.2626	11.3	59	530.975	0.230312	10.1729	33	74.8	230.312	0.204345	9.53289	17.6	85.7	204.345	0.222522	9.68054	21.4	103.3	222.522	0.230804	9.00089	16.4
	10.1215	10.6724	9.68992	10.5042	9.23361	29	20.3	17.6	13.9	20.2	70.6	72.3	84.4	84.4	87	257.617	231.487	296.6	176.481	331.444							0.331679	12.4844	13.9	66.8	331.679	0.190996	9.64321	27.9	69.7	190.996	0.279946	10.2987	23.9	78.1	279.946	0.203515	8.25764	23.9	110.9	203.515	0.335061	10.846	17.6
	10.5485	8.02568	11.0254	9.82318	9.94036	22.7	25.4	29	16.4	21.4	75.6	98.9	59.2	76.9	80.7	230.192	214.038	164.272	370.735	382.001							0.247982	8.59106	18.9	95.8	247.982	0.258679	12.4533	25.4	58.3	258.679	0.14464	8.98472	25.2	84.4	144.64	0.193466	7.5188	16.4	90.7	193.466	0.28943	12.2399	20.2
	12.5156	12.0919	10.4384	10.7411	11.5075	21.4	24.1	18.9	25.2	20.2	58	57	78.1	73.1	66.8	328.21	281.992	345.457	209.615	415.502							0.293003	10.6724	17.6	78.1	293.003	0.296407	10.7875	31.7	63.4	296.407	0.291883	11.3636	20.2	70.6	291.883	0.209601	8.86524	21.4	63	209.601	0.324908	9.72764	20.2
	7.7101	8.7489	11.0011	10.2145	11.1607	29	25.4	21.4	25.2	16.4	97	92.5	74.4	97	73.1	226.132	246.251	268.23	227.898	224.055							0.268183	10.5485	27.7	66.8	268.183	0.297294	12.2699	20.3	64.7	297.294	0.2785	12.2699	22.7	58	278.5					0	0.452258	10.3842	21.4
	9.69932	8.1367	12.6422	8.59846	9.50571	22.7	25.4	18.9	18.9	22.7	83.2	97.6	56.7	95.8	83.2	312.597	280.585	465.495	149.883	299.6							0.446856	10.6724	31.5	58	446.856					0	0.315327	11.0497	16.4	75.6	315.327					0
	9.94036	9.34579	11.1111	8.26446	9.76562	17.6	19	21.4	20.2	22.7	78.1	87.5	74.4	103.3	79.4	315.394	218.884	234.814	122.135	297.823											0					0					0					0
	11.4942	9.52381	10.2249	8.46023	8.83393	29	25.4	25.2	13.9	22.7	61.8	77.3	65.5	83.2	89.5	363.747	191.718	237.959	283.453	322.802											0					0					0					0
	8.80282	9.09918	10.4493	9.88143	9.18274	23.9	27.9	31.5	22.7	22.7	92	81.1	70.6	66.8	88.2	163.559	163.244	266.341	203.038	341.224							0.222476	10.661	27.7	88.2	222.476	0.274406	9.29368	22.3	74.3	274.406	0.41001	9.82318	21.4	75.7	410.01	0.304334	10.1729	27.7	70.6	304.334	0.264708	5.94177	16.4
	9.57854	8.29187	9.83284	11.3507	8.547	21.4	22.8	21.4	22.7	25.2	83.2	93.8	76.9	88.2	79.4	323.584	282.892	333.082	234.205	299.118							0.287963	13.4228	18.9	71.8	287.963	0.247188	7.46269	14.9	74.3	247.188	0.283258	9.97009	16.4	90.8	283.258	0.198849	13.947	29	45.4	198.849	0.280724	7.60456	20.2
	10.5263	9.68993	12.3001	8.65052	9.63391	18.9	24.1	22.7	20.3	22.7	75.6	87.5	58	103.3	66.8	355.917	339.891	175.468	228.84	369.371							0.323959	11.2108	31.5	68.1	323.959	0.304338	10.0604	26	94.1	304.338	0.297614	12.1359	17.7	63.1	297.614	0.230034	14.6628	23.9	44.1	230.034	0.243376	7.71605	23.9
	14.9031	8.31947	10.5597	8.44595	10.8108	13.9	31.8	23.9	26.5	23.9	55.5	78.6	69.3	71.8	83.2	474.842	195.467	223.63	256.594	310.067							0.215667	10.8932	22.7	73.1	215.667	0.234465	11.6414	21.1	78	234.465	0.299702	10.1729	15.1	78.2	299.702	0.295447	12.3001	26.5	44.1	295.447	0.283459	8.77963	32.8
	13.2626	10.1729	9.53289	9.68054	9.00089	11.3	33	17.6	21.4	16.4	59	74.8	85.7	103.3	78.1	530.975	230.312	204.345	222.522	230.804							0.27668	11.0011	23.9	56.7	276.68	0.221991	7.40192	17.3	102.8	221.991	0.251972	11.9904	20.2	65.6	251.972	0.306481	14.245	21.4	56.7	306.481	0.228447	7.81861	23.9
	12.4844	9.64321	10.2987	8.25764	10.846	13.9	27.9	23.9	23.9	17.6	66.8	69.7	78.1	110.9	69.3	331.679	190.996	279.946	203.515	335.061							0.223857	11.4679	30.7	97	223.857	0.222234	7.80031	23.5	118.9	222.234	0.32144	9.90099	15.1	74.4	321.44	0.249288	12.21	30.2	52.9	249.288	0.413227	9.95025	25.2
	8.59106	12.4533	8.98472	7.5188	12.2399	18.9	25.4	25.2	16.4	20.2	95.8	58.3	84.4	90.7	81.9	247.982	258.679	144.64	193.466	289.43							0.324605	12.1951	25.2	81.9	324.605	0.194965	8.99281	24.8	76.8	194.965	0.411496	15.6494	30.3	39.1	411.496	0.398208	11.4286	29	58	398.208	0.23287	9.74658	16.4
	10.6724	10.7875	11.3636	8.86524	9.72764	17.6	31.7	20.2	21.4	20.2	78.1	63.4	70.6	63	74.4	293.003	296.407	291.883	209.601	324.908							0.280485	10.5042	20.2	74.4	280.485	0.218235	8.24402	19.8	90.4	218.235	0.261702	12.7065	27.7	59.3	261.702	0.253729	11.7647	29	52.9	253.729	0.271562	10.2459	16.4
	10.5485	12.2699	12.2699	0	10.3842	27.7	20.3	22.7	0	21.4	66.8	64.7	58	0	93.3	268.183	297.294	278.5	0	452.258							0.194718	9.75609	27.7	63	194.718	0.150807	8.01924	21.1	94.1	150.807	0.278849	8.20345	32.8	87	278.849	0.240288	10.5708	13.9	73.1	240.288	0.222043	8.69566	20.2
	10.6724	0	11.0497	0	0	31.5	0	16.4	0	0	58	0	75.6	0	0	446.856	0	315.327	0	0							0.331094	11.8064	22.7	92	331.094	0.250663	9.56024	24.8	83	250.663	0.260563	8.12348	22.7	103.4	260.563	0.225074	13.2979	26.5	59.2	225.074	0.245491	8.56898	20.2
		0	0	0	0	0	0	0	0	0	0	0	0	0	0	0	0	0	0	0							0.266756	11.2613	25.2	80.7	266.756	0.233969	9.82319	19.8	76.8	233.969	0.168522	8.6881	22.7	89.6	168.522	0.249628	8.4317	23.9	89.5	249.628	0.408456	8.56164	18.9
	0	0	0	0	0	0	0	0	0	0	0	0	0	0	0	0	0	0	0	0							0.258187	10.7411	18.9	74.4	258.187	0.242969	9.93048	19.8	63.2	242.969	0.199219	10	27.7	74.4	199.219	0.265016	11.7233	20.2	71.8	265.016	0.315052	9.13242	23.9
	10.661	9.29368	9.82318	10.1729	5.94177	27.7	22.3	21.4	27.7	16.4	88.2	74.3	75.7	70.6	150	222.476	274.406	410.01	304.334	264.708							0.209417	10.7643	18.9	50.4	209.417	0.184015	9.47867	17.3	71.8	184.015	0.29866	8.68056	29	70.6	298.66	0.194909	9.27643	26.5	78.1	194.909	0.191872	13.0039	13.9
	13.4228	7.46269	9.97009	13.947	7.60456	18.9	14.9	16.4	29	20.2	71.8	74.3	90.8	45.4	105.9	287.963	247.188	283.258	198.849	280.724							0.261755	10.01	11.3	59.2	261.755	0.288749	8.84956	29.7	53.3	288.749	0.339688	12.5	31.5	65.6	339.688	0.21515	10.4493	18.9	80.7	215.15	0.321312	10.1626	32.8
	11.2108	10.0604	12.1359	14.6628	7.71605	31.5	26	17.7	23.9	23.9	68.1	94.1	63.1	44.1	103.3	323.959	304.338	297.614	230.034	243.376							0.225086	9.60614	16.4	65.5	225.086	0.191115	10.0705	21.1	78	191.115	0.25457	9.33706	18.9	84.5	254.57	0.354376	10.0908	20.2	80.7	354.376	0.220268	11.3765	26.5
	10.8932	11.6414	10.1729	12.3001	8.77963	22.7	21.1	15.1	26.5	32.8	73.1	78	78.2	44.1	88.2	215.667	234.465	299.702	295.447	283.459							0.300404	9.95025	17.6	90.7	300.404	0.281557	10.989	11.1	91.6	281.557	0.289573	5.00751	24	78.2	289.573	0.24013	6.88232	11.3	127.3	240.13	0.391953	10.582	27.7
	11.0011	7.40192	11.9904	14.245	7.81861	23.9	17.3	20.2	21.4	23.9	56.7	102.8	65.6	56.7	102.1	276.68	221.991	251.972	306.481	228.447							0.431447	10.627	26.5	73.1	431.447	0.163114	10.2041	29.7	58.2	163.114	0.198995	12.0773	25.2	74.4	198.995	0.178062	8.59844	26.5	95.8	178.062
	11.4679	7.80031	9.90099	12.21	9.95025	30.7	23.5	15.1	30.2	25.2	97	118.9	74.4	52.9	79.4	223.857	222.234	321.44	249.288	413.227							0.222966	7.59879	31.5	68.1	222.966					0	0.400381	11.2867	22.7	64.3	400.381	0.221197	8.39631	21.4	93.3	221.197
	12.1951	8.99281	15.6494	11.4286	9.74658	25.2	24.8	30.3	29	16.4	81.9	76.8	39.1	58	85.7	324.605	194.965	411.496	398.208	232.87							0.33462	10.4275	26.5	60.5	334.62					0	0.266122	11.4155	21.4	59.3	266.122	0.214736	10.2881	16.4	85.7	214.736
	10.5042	8.24402	12.7065	11.7647	10.2459	20.2	19.8	27.7	29	16.4	74.4	90.4	59.3	52.9	80.7	280.485	218.235	261.702	253.729	271.562											0					0					0	0.200269	9.28504	25.2	80.7	200.269
	9.75609	8.01924	8.20345	10.5708	8.69566	27.7	21.1	32.8	13.9	20.2	63	94.1	87	73.1	97	194.718	150.807	278.849	240.288	222.043							0.226803	10.1112	22.7	71.8	226.803	0.349904	10.6157	17.6	79.4	349.904	0.192119	11.0254	31.5	55.5	192.119					0
	11.8064	9.56024	8.12348	13.2979	8.56898	22.7	24.8	22.7	26.5	20.2	92	83	103.4	59.2	95.8	331.094	250.663	260.563	225.074	245.491							0.271462	9.3633	22.7	50.4	271.462	0.23543	11.2613	21.4	89	235.43	0.373303	10.4384	18.9	76.9	373.303	0.283124	8.66551	16.4	99.6	283.124	0.255343	8.03859	21.4
	11.2613	9.82319	8.6881	8.4317	8.56164	25.2	19.8	22.7	23.9	18.9	80.7	76.8	89.6	89.5	98.3	266.756	233.969	168.522	249.628	408.456							0.300062	9.83284	27.7	56.7	300.062	0.249289	8.37521	21.4	76.9	249.289	0.296076	11.0011	22.7	75.7	296.076	0.23636	9.53289	23.9	93.3	236.36	0.169541	9.0009	22.7
	10.7411	9.93048	10	11.7233	9.13242	18.9	19.8	27.7	20.2	23.9	74.4	63.2	74.4	71.8	83.2	258.187	242.969	199.219	265.016	315.052							0.344066	14.7929	26.5	55.5	344.066	0.257356	10.4384	22.7	47.9	257.356	0.493341	12.6422	17.7	58	493.341	0.126313	9.83284	22.7	80.7	126.313	0.344648	10.1937	17.6
	10.7643	9.47867	8.68056	9.27643	13.0039	18.9	17.3	29	26.5	13.9	50.4	71.8	70.6	78.1	65.5	209.417	184.015	298.66	194.909	191.872							0.264832	12.3001	26.5	78.1	264.832	0.246851	8.16327	23.9	55.5	246.851	0.26266	11.1111	16.4	79.5	262.66	0.182926	8.58369	16.4	80.7	182.926	0.236231	10.1317	25.2
	10.01	8.84956	12.5	10.4493	10.1626	11.3	29.7	31.5	18.9	32.8	59.2	53.3	65.6	80.7	65.5	261.755	288.749	339.688	215.15	321.312							0.214057	8.33333	22.7	65.5	214.057	0.180665	7.10732	17.6	102.1	180.665	0.265805	10.2249	22.7	66.8	265.805	0.18563	9.14077	18.9	100.8	185.63	0.199719	9.7561	17.6
	9.60614	10.0705	9.33706	10.0908	11.3765	16.4	21.1	18.9	20.2	26.5	65.5	78	84.5	80.7	58	225.086	191.115	254.57	354.376	220.268							0.247262	7.45712	27.7	55.5	247.262	0.308277	9.46074	20.2	112.2	308.277	0.294187	10.4493	32.8	69.4	294.187	0.256565	9.93048	22.7	85.7	256.565	0.30775	10.4712	15.1
	9.95025	10.989	5.00751	6.88232	10.582	17.6	11.1	24	11.3	27.7	90.7	91.6	78.2	127.3	68.1	300.404	281.557	289.573	240.13	391.953							0.378801	9.21659	17.6	73.1	378.801	0.220976	9.30233	34	78.1	220.976	0.360928	9.83285	24	75.7	360.928	0.350166	9.14913	15.1	84.4	350.166	0.222277	11.9474	29
	10.627	10.2041	12.0773	8.59844	0	26.5	29.7	25.2	26.5	0	73.1	58.2	74.4	95.8	0	431.447	163.114	198.995	178.062	0							0.392315	12.1065	25.2	76.9	392.315	0.235114	8.44595	26.5	52.9	235.114	0.203314	12.3001	27.7	55.5	203.314	0.276452	10.142	18.9	92	276.452	0.266204	7.0922	27.7
	10.4275	0	11.2867	8.39631	0	31.5	0	22.7	21.4	0	68.1	0	64.3	93.3	0	222.966	0	400.381	221.197	0							0.330588	11.5607	25.2	64.3	330.588	0.357456	9.56022	17.6	74.4	357.456	0.251476	10.5597	21.4	70.6	251.476	0.257761	8.36821	18.9	78.1	257.761	0.277356	8.61326	18.9
		0	11.4155	10.2881	0	26.5	0	21.4	16.4	0	60.5	0	59.3	85.7	0	334.62	0	266.122	214.736	0							0.263009	13.4048	20.2	66.8	263.009	0.199724	10.2459	23.9	50.4	199.724	0.232191	9.53289	18.9	87	232.191	0.090756	8.92857	20.2	100.8	90.756	0.226518	9.84253	17.6
	0	0	0	9.28504	0	0	0	0	25.2	0	0	0	0	80.7	0	0	0	0	200.269	0							0.353542	14.4509	17.6	75.6	353.542	0.218733	6.34517	27.7	36.5	218.733	0.307792	10.2987	20.2	79.5	307.792	0.193767	7.94912	16.4	107.1	193.767	0.266617	12.6263	29
	10.1112	10.6157	11.0254	0	0	22.7	17.6	31.5	0	0	71.8	79.4	55.5	0	0	226.803	349.904	192.119	0	0							0.244186	14.9031	29	54.2	244.186	0.192587	9.62466	22.7	50.4	192.587	0.172486	8.98472	26.5	83.2	172.486	0.22383	9.11578	17.6	93.3	223.83	0.295168	9.64321	34
	9.3633	11.2613	10.4384	8.66551	8.03859	22.7	21.4	18.9	16.4	21.4	50.4	89	76.9	99.6	94.5	271.462	235.43	373.303	283.124	255.343							0.315745	7.14796	25.2	81.9	315.745	0.236575	14.3472	26.5	103.3	236.575	0.319729	11.3636	15.1	70.6	319.729	0.191106	9.72762	26.5	89.5	191.106	0.339366	10.929	15.1
	9.83284	8.37521	11.0011	9.53289	9.0009	27.7	21.4	22.7	23.9	22.7	56.7	76.9	75.7	93.3	90.7	300.062	249.289	296.076	236.36	169.541							0.319414	9.55111	29	80.7	319.414	0.389802	10.989	23.9	85.7	389.802	0.306346	12.2699	25.6	58	306.346	0.154003	9.38967	17.6	85.7	154.003	0.33577	9.85222	26.5
	14.7929	10.4384	12.6422	9.83284	10.1937	26.5	22.7	17.7	22.7	17.6	55.5	47.9	58	80.7	84.4	344.066	257.356	493.341	126.313	344.648							0.309153	11.3766	23.9	55.5	309.153	0.271843	9.38967	17.6	68.1	271.843	0.343173	11.0497	21.4	73.2	343.173	0.300535	10.4275	23.9	85.7	300.535	0.302555	9.7371	18.9
	12.3001	8.16327	11.1111	8.58369	10.1317	26.5	23.9	16.4	16.4	25.2	78.1	55.5	79.5	80.7	70.6	264.832	246.851	262.66	182.926	236.231							0.316704	9.01714	32.8	63	316.704	0.197801	11.7233	32.8	79.4	197.801	0.266348	9.95025	20.2	75.7	266.348	0.272308	10.7066	26.5	64.3	272.308	0.201997	11.5207	20.2
	8.33333	7.10732	10.2249	9.14077	9.7561	22.7	17.6	22.7	18.9	17.6	65.5	102.1	66.8	100.8	83.2	214.057	180.665	265.805	185.63	199.719							0.278236	6.90608	26.5	117.2	278.236					0	0.265826	9.61538	24	82	265.826	0.126037	8.75657	17.6	80.7	126.037	0.202488	10.2459	27.7
	7.45712	9.46074	10.4493	9.93048	10.4712	27.7	20.2	32.8	22.7	15.1	55.5	112.2	69.4	85.7	84.4	247.262	308.277	294.187	256.565	307.75							0.363416	8.77963	31.5	68.1	363.416					0	0.25846	9.62464	20.2	82	258.46					0	0.216584	12.4688	20.2
	9.21659	9.30233	9.83285	9.14913	11.9474	17.6	34	24	15.1	29	73.1	78.1	75.7	84.4	55.5	378.801	220.976	360.928	350.166	222.277											0					0	0.246056	10.5932	20.2	70.6	246.056					0	0.299974	9.79433	26.5
	12.1065	8.44595	12.3001	10.142	7.0922	25.2	26.5	27.7	18.9	27.7	76.9	52.9	55.5	92	110.9	392.315	235.114	203.314	276.452	266.204						4		9.33912	33.0504	74.6903	330.973		9.76059	32.9086	71.5717	334.258		9.44682	31.3736	77.2019	262.675		8.73421	35.8118	81.8095	242.611		9.45045	35.2174
	11.5607	9.56022	10.5597	8.36821	8.61326	25.2	17.6	21.4	18.9	18.9	64.3	74.4	70.6	78.1	95.8	330.588	357.456	251.476	257.761	277.356							0.543898	10.0705	44.1	60.5	543.898	0.629813	12.9534	25.2	63	629.813	0.290906	10.917	21.8	67.9	290.906	0.331057	8.62813	52.9	64.3	331.057	0.40652	9.52381	36.5
	13.4048	10.2459	9.53289	8.92857	9.84253	20.2	23.9	18.9	20.2	17.6	66.8	50.4	87	100.8	85.7	263.009	199.724	232.191	90.756	226.518							0.568328	9.27644	35.3	71.8	568.328	0.456108	10.1523	26.5	64.3	456.108	0.412966	9.71817	24.3	79.4	412.966	0.271724	7.89889	30.2	93.3	271.724	0.519988	11.1359	31.5
	14.4509	6.34517	10.2987	7.94912	12.6263	17.6	27.7	20.2	16.4	29	75.6	36.5	79.5	107.1	50.4	353.542	218.733	307.792	193.767	266.617							0.401696	8.80282	44.1	68.1	401.696	0.511012	10.7066	23.9	78.1	511.012	0.451686	6.62252	32	115.2	451.686	0.303285	11.2486	32.8	56.7	303.285	0.308046	10.7643	29
	14.9031	9.62466	8.98472	9.11578	9.64321	29	22.7	26.5	17.6	34	54.2	50.4	83.2	93.3	70.6	244.186	192.587	172.486	223.83	295.168							0.387012	10.0503	32.8	70.6	387.012	0.630367	10.6045	31.5	60.5	630.367	0.295895	9.52381	39.7	67.9	295.895	0.30113	8.285	44.1	76.9	301.13	0.406656	9.09091	31.5
	7.14796	14.3472	11.3636	9.72762	10.929	25.2	26.5	15.1	26.5	15.1	81.9	103.3	70.6	89.5	70.6	315.745	236.575	319.729	191.106	339.366							0.535591	8.6881	25.2	89.5	535.591	0.424318	9.5511	25.2	84.4	424.318	0.340113	8.75657	29.5	84.5	340.113	0.450241	9.12409	39.1	71.8	450.241	0.440807	10.7643	32.8
	9.55111	10.989	12.2699	9.38967	9.85222	29	23.9	25.6	17.6	26.5	80.7	85.7	58	85.7	75.6	319.414	389.802	306.346	154.003	335.77							0.485352	7.78816	40.3	75.6	485.352	0.61782	10.1112	26.5	69.3	617.82	0.230217	8.81057	26.9	87.1	230.217	0.38871	9.92063	39.1	64.3	388.71	0.420419	10.2881	49.1
	11.3766	9.38967	11.0497	10.4275	9.7371	23.9	17.6	21.4	23.9	18.9	55.5	68.1	73.2	85.7	83.2	309.153	271.843	343.173	300.535	302.555							0.337444	14.3472	27.7	52.9	337.444	0.463603	11.274	22.7	70.6	463.603	0.341187	9.74659	37.1	64	341.187	0.353176	8.5034	29	80.7	353.176	0.329343	11.2613	27.7
	9.01714	11.7233	9.95025	10.7066	11.5207	32.8	32.8	20.2	26.5	20.2	63	79.4	75.7	64.3	71.8	316.704	197.801	266.348	272.308	201.997							0.51315	9.96016	34	68.1	513.15	0.44649	10.5152	18.9	75.6	446.49	0.260799	8.23045	25.6	94.8	260.799	0.483926	9.14077	55.5	61.8	483.926	0.365043	12.5471	31.5
	6.90608	0	9.61538	8.75657	10.2459	26.5	0	24	17.6	27.7	117.2	0	82	80.7	64.3	278.236	0	265.826	126.037	202.488							0.550244	8.93655	26.5	81.9	550.244	0.315264	11.0375	36.5	46.6	315.264	0.321082	8.87311	30.7	83.2	321.082	0.395356	10.6838	40.3	54.2	395.356	0.54785	10.6496	34
	8.77963	0	9.62464	0	12.4688	31.5	0	20.2	0	20.2	68.1	0	82	0	68.1	363.416	0	258.46	0	216.584							0.465044	11.1607	31.5	64.3	465.044	0.441289	11.534	21.4	66.8	441.289	0.298999	8.30566	24.3	97.3	298.999	0.384415	8.55432	30.2	85.7	384.415	0.466092	11.2486	23.9
		0	10.5932	0	9.79433	0	0	20.2	0	26.5	0	0	70.6	0	71.8	0	0	246.056	0	299.974							0.552901	4.43459	25.2	89.5	552.901	0.434574	10.5152	35.3	63	434.574	0.24406	9.58771	28.2	79.4	244.06	0.331565	7.91138	36.5	90.7	331.565	0.476468	11.0742	32.8
4	10.0705	12.9534	10.917	8.62813	9.52381	44.1	25.2	21.8	52.9	36.5	60.5	63	67.9	64.3	70.5	543.898	629.813	290.906	331.057	406.52							0.378543	11.976	36.5	61.8	378.543	0.237497	12.7551	18.9	63	237.497	0.333876	10.2669	26.9	70.4	333.876	0.346556	8.35423	50.4	66.8	346.556	0.531938	10.4602	36.5
	9.27644	10.1523	9.71817	7.89889	11.1359	35.3	26.5	24.3	30.2	31.5	71.8	64.3	79.4	93.3	64.3	568.328	456.108	412.966	271.724	519.988							0.386662	9.6339	36.5	55.5	386.662	0.437815	12.0048	23.9	56.7	437.815	0.272598	8.94455	25.6	80.7	272.598	0.300644	8.28501	29	90.7	300.644	0.490984	9.53289	36.5
	8.80282	10.7066	6.62252	11.2486	10.7643	44.1	23.9	32	32.8	29	68.1	78.1	115.2	56.7	59.2	401.696	511.012	451.686	303.285	308.046							0.462592	8.43171	40.3	65.5	462.592	0.267036	12.87	17.6	61.8	267.036	0.314147	10.2669	32	66.6	314.147	0.276403	7.70415	50.4	68.1	276.403	0.603587	10.8342	42.8
	10.0503	10.6045	9.52381	8.285	9.09091	32.8	31.5	39.7	44.1	31.5	70.6	60.5	67.9	76.9	73.1	387.012	630.367	295.895	301.13	406.656							0.428224	10.8814	30.2	84.4	428.224	0.434192	13.0719	18.9	55.5	434.192	0.377831	8.76424	38.4	78.1	377.831	0.327979	9.54199	42.8	79.4	327.979	0.438592	13.245	23.9
	8.6881	9.5511	8.75657	9.12409	10.7643	25.2	25.2	29.5	39.1	32.8	89.5	84.4	84.5	71.8	64.3	535.591	424.318	340.113	450.241	440.807							0.484005	9.47867	30.2	61.8	484.005	0.442051	10.2669	18.9	73.1	442.051	0.294188	10.8578	23	71.7	294.188	0.438823	8.48897	50.4	63	438.823	0.469965	11.5075	26.5
	7.78816	10.1112	8.81057	9.92063	10.2881	40.3	26.5	26.9	39.1	49.1	75.6	69.3	87.1	64.3	49.1	485.352	617.82	230.217	388.71	420.419							0.298016	7.5815	31.5	78.1	298.016	0.687603	11.0619	27.7	65.5	687.603	0.307544	8.92062	24.3	83.2	307.544	0.382359	10.1523	32.8	66.8	382.359	0.591612	10.4932	35.3
	14.3472	11.274	9.74659	8.5034	11.2613	27.7	22.7	37.1	29	27.7	52.9	70.6	64	80.7	66.8	337.444	463.603	341.187	353.176	329.343											0	0.325279	8.97666	36.5	79.4	325.279	0.322775	8.91266	32	80.7	322.775					0	0.447622	10.5485	37.8
	9.96016	10.5152	8.23045	9.14077	12.5471	34	18.9	25.6	55.5	31.5	68.1	75.6	94.8	61.8	44.1	513.15	446.49	260.799	483.926	365.043											0	0.452239	8.72601	27.7	89.5	452.239					0					0
	8.93655	11.0375	8.87311	10.6838	10.6496	26.5	36.5	30.7	40.3	34	81.9	46.6	83.2	54.2	60.5	550.244	315.264	321.082	395.356	547.85											0	0.426788	9.56937	31.5	68.1	426.788					0					0
	11.1607	11.534	8.30566	8.55432	11.2486	31.5	21.4	24.3	30.2	23.9	64.3	66.8	97.3	85.7	65.5	465.044	441.289	298.999	384.415	466.092																0					0					0
	4.43459	10.5152	9.58771	7.91138	11.0742	25.2	35.3	28.2	36.5	32.8	89.5	63	79.4	90.7	55.5	552.901	434.574	244.06	331.565	476.468																0					0					0
	11.976	12.7551	10.2669	8.35423	10.4602	36.5	18.9	26.9	50.4	36.5	61.8	63	70.4	66.8	61.8	378.543	237.497	333.876	346.556	531.938							0.427024	8.01925	59	70.6	427.024	0.44566	10.5932	26.5	79.4	445.66	0.183813	8.63558	40.9	76.9	183.813	0.206423	8.01282	29	94.5	206.423	0.375431	9.0009	34.1
	9.6339	12.0048	8.94455	8.28501	9.53289	36.5	23.9	25.6	29	36.5	55.5	56.7	80.7	90.7	68.1	386.662	437.815	272.598	300.644	490.984							0.356172	8.34724	24.4	92.4	356.172	0.333305	8.8968	29.4	80.7	333.305	0.266688	11.3122	29.7	60.7	266.688	0.267806	7.94912	51.7	74.4	267.806	0.489883	9.18274	24
	8.43171	12.87	10.2669	7.70415	10.8342	40.3	17.6	32	50.4	42.8	65.5	61.8	66.6	68.1	51.7	462.592	267.036	314.147	276.403	603.587							0.378347	7.94913	30.8	95	378.347	0.462312	9.6432	25.2	79.4	462.312	0.359274	11.4025	34.7	52	359.274	0.215169	6.71141	39.1	97	215.169	0.454465	8.69565	41.6
	10.8814	13.0719	8.76424	9.54199	13.245	30.2	18.9	38.4	42.8	23.9	84.4	55.5	78.1	79.4	49.1	428.224	434.192	377.831	327.979	438.592							0.519699	9.13242	25.7	83.4	519.699	0.365655	9.58773	31.5	64.3	365.655	0.386254	10.2354	22.3	71.8	386.254	0.211027	7.96178	42.8	89.5	211.027	0.43577	9.82318	35.3
	9.47867	10.2669	10.8578	8.48897	11.5075	30.2	18.9	23	50.4	26.5	61.8	73.1	71.7	63	58	484.005	442.051	294.188	438.823	469.965							0.301731	12.5786	30.8	50.1	301.731	0.41657	10.2459	52.9	56.7	416.57	0.223929	11.6144	39.6	49.5	223.929	0.212944	9.09091	35.3	79.4	212.944	0.300149	7.39645	32.8
	7.5815	11.0619	8.92062	10.1523	10.4932	31.5	27.7	24.3	32.8	35.3	78.1	65.5	83.2	66.8	60.5	298.016	687.603	307.544	382.359	591.612							0.269766	9.63391	30.8	71.9	269.766	0.5637	9.13242	26.5	81.9	563.7	0.428807	10.7643	31	59.5	428.807	0.269248	8.87311	32.8	83.2	269.248	0.432696	10.4167	29
	0	8.97666	8.91266	0	10.5485	0	36.5	32	0	37.8	0	79.4	80.7	0	90	0	325.279	322.775	0	447.622							0.45517	9.01713	38.5	73.2	455.17	0.372384	9.40733	52.9	63	372.384	0.247239	9.34579	32.2	68.1	247.239	0.232218	6.9541	42.8	98.3	232.218	0.425646	10.2669	24
	0	8.72601	0	0	0	0	27.7	0	0	0	0	89.5	0	0	0	0	452.239	0	0	0							0.519241	8.29188	38.9	80.9	519.241	0.479826	8.64305	36.5	68.1	479.826	0.255505	7.65697	23.5	111.5	255.505	0.220132	8.1566	36.5	89.5	220.132	0.382618	7.19943	60.6
	0	9.56937	0	0	0	0	31.5	0	0	0	0	68.1	0	0	0	0	426.788	0	0	0							0.266401	8.92857	30.8	75.7	266.401	0.379448	9.24214	37.8	74.4	379.448	0.271794	10.7527	19.8	71.8	271.794	0.256317	4.97513	31.5	144.9	256.317	0.386098	7.27803	45.4
	0	0	0	0	0	0	0	0	0	0	0	0	0	0	0	0	0	0	0	0							0.31726	8.76424	34.7	84.7	317.26	0.4006	9.00901	45.4	71.8	400.6	0.298453	9.56938	40.9	69.4	298.453	0.174298	6.83994	35.3	115.9	174.298	0.347731	8.12346	39.1
	0	0	0	0	0	0	0	0	0	0	0	0	0	0	0	0	0	0	0	0							0.277709	8.94455	27	86	277.709	0.255199	8.19001	26.5	76.9	255.199	0.251419	8.99281	31	66.9	251.419	0.273374	10.1626	37.8	79.4	273.374	0.440014	7.6864	26.5
	8.01925	10.5932	8.63558	8.01282	9.0009	59	26.5	40.9	29	34.1	70.6	79.4	76.9	94.5	77	427.024	445.66	183.813	206.423	375.431							0.460018	10.6952	27	62.9	460.018	0.407627	10.6157	22.7	70.6	407.627	0.245472	9.66183	39.6	74.3	245.472	0.292686	12.2399	22.7	54.2	292.686	0.310142	7.95546	44.2
	8.34724	8.8968	11.3122	7.94912	9.18274	24.4	29.4	29.7	51.7	24	92.4	80.7	60.7	74.4	83.3	356.172	333.305	266.688	267.806	489.883							0.302241	10.5708	25.7	74.4	302.241	0.364692	10.1937	30.2	65.5	364.692	0.331201	9.6432	31	74	331.201	0.501169	11.0497	30.2	65.5	501.169	0.268363	8.14995	34.1
	7.94913	9.6432	11.4025	6.71141	8.69565	30.8	25.2	34.7	39.1	41.6	95	79.4	52	97	74.4	378.347	462.312	359.274	215.169	454.465							0.423835	8.59846	35.9	78.3	423.835	0.331522	10.6157	47.9	65.5	331.522	0.267857	9.0416	29.7	76.8	267.857	0.369811	9.15751	36.5	70.6	369.811	0.301941	7.7101	37.9
	9.13242	9.58773	10.2354	7.96178	9.82318	25.7	31.5	22.3	42.8	35.3	83.4	64.3	71.8	89.5	68.1	519.699	365.655	386.254	211.027	435.77							0.266863	8.91265	37.2	73.2	266.863	0.394218	8.60586	60.5	52.9	394.218	0.32035	9.94036	34.7	70.6	320.35	0.147318	9.34579	37.8	61.8	147.318	0.287775	8.44595	35.3
	12.5786	10.2459	11.6144	9.09091	7.39645	30.8	52.9	39.6	35.3	32.8	50.1	56.7	49.5	79.4	97.2	301.731	416.57	223.929	212.944	300.149							0.253026	9.37208	28.2	80.9	253.026	0.369171	8.47458	31.5	69.3	369.171	0.272897	10.4602	26	70.6	272.897	0.284031	9.84252	32.8	71.8	284.031	0.381558	7.4239	37.9
	9.63391	9.13242	10.7643	8.87311	10.4167	30.8	26.5	31	32.8	29	71.9	81.9	59.5	83.2	69.4	269.766	563.7	428.807	269.248	432.696							0.303667	7.62777	37.2	88.6	303.667	0.407201	10.7643	26.5	79.4	407.201	0.258119	7.22543	29.7	96.6	258.119					0
	9.01713	9.40733	9.34579	6.9541	10.2669	38.5	52.9	32.2	42.8	24	73.2	63	68.1	98.3	75.7	455.17	372.384	247.239	232.218	425.646											0					0	0.282787	10.4058	32.2	79.3	282.787					0
	8.29188	8.64305	7.65697	8.1566	7.19943	38.9	36.5	23.5	36.5	60.6	80.9	68.1	111.5	89.5	80.7	519.241	479.826	255.505	220.132	382.618											0					0					0					0
	8.92857	9.24214	10.7527	4.97513	7.27803	30.8	37.8	19.8	31.5	45.4	75.7	74.4	71.8	144.9	88.3	266.401	379.448	271.794	256.317	386.098											0					0					0					0
	8.76424	9.00901	9.56938	6.83994	8.12346	34.7	45.4	40.9	35.3	39.1	84.7	71.8	69.4	115.9	83.3	317.26	400.6	298.453	174.298	347.731																0					0					0
	8.94455	8.19001	8.99281	10.1626	7.6864	27	26.5	31	37.8	26.5	86	76.9	66.9	79.4	106	277.709	255.199	251.419	273.374	440.014																0					0					0
	10.6952	10.6157	9.66183	12.2399	7.95546	27	22.7	39.6	22.7	44.2	62.9	70.6	74.3	54.2	82	460.018	407.627	245.472	292.686	310.142							0.377558	10.5374	20.2	75.6	377.558	0.425315	9.6432	31.5	71.8	425.315	0.388015	10.5152	41.6	63	388.015	0.326526	9.14077	23.2	91.4	326.526	0.457355	8.56898	45.4
	10.5708	10.1937	9.6432	11.0497	8.14995	25.7	30.2	31	30.2	34.1	74.4	65.5	74	65.5	84.5	302.241	364.692	331.201	501.169	268.363							0.369663	9.53289	29	75.6	369.663	0.212317	8.35422	39.1	81.9	212.317	0.263805	8.18331	41.6	73.1	263.805	0.328394	9.58773	29.6	73.4	328.394	0.337909	8.44595	40.3
	8.59846	10.6157	9.0416	9.15751	7.7101	35.9	47.9	29.7	36.5	37.9	78.3	65.5	76.8	70.6	93.4	423.835	331.522	267.857	369.811	301.941							0.42095	10.5152	34	61.8	420.95	0.41169	8.57633	40.3	76.9	411.69	0.325969	7.09723	45.4	81.9	325.969	0.417351	10.7991	25.7	73.4	417.351	0.372144	8.75657	26.5
	8.91265	8.60586	9.94036	9.34579	8.44595	37.2	60.5	34.7	37.8	35.3	73.2	52.9	70.6	61.8	79.5	266.863	394.218	320.35	147.318	287.775							0.429594	7.71605	31.5	95.8	429.594	0.41872	7.84929	47.9	75.6	418.72	0.303887	8.77963	37.8	80.7	303.887	0.238225	8.82613	18	90.1	238.225	0.361288	12.5628	32.8
	9.37208	8.47458	10.4602	9.84252	7.4239	28.2	31.5	26	32.8	37.9	80.9	69.3	70.6	71.8	90	253.026	369.171	272.897	284.031	381.558							0.340239	9.4697	21.4	87	340.239	0.349014	8.46024	36.5	83.2	349.014	0.271483	12.4378	31.5	63	271.483	0.416209	9.04159	28.3	76	416.209	0.533506	11.2233	35.3
	7.62777	10.7643	7.22543	0	0	37.2	26.5	29.7	0	0	88.6	79.4	96.6	0	0	303.667	407.201	258.119	0	0							0.239847	9.67118	31.5	76.9	239.847	0.409786	8.11689	41.6	80.7	409.786	0.289027	10.2564	27.7	68.1	289.027	0.378102	9.35454	32.2	85	378.102	0.336599	9.25926	40.3
	0	0	10.4058	0	0	0	0	32.2	0	0	0	0	79.3	0	0	0	0	282.787	0	0							0.326233	6.77507	31.5	115.9	326.233	0.44938	8.84173	35.3	79.4	449.38	0.406791	9.42507	27.7	79.4	406.791	0.339297	6.9735	37.3	103	339.297	0.30424	7.45712	39.1
	0	0	0	0	0	0	0	0	0	0	0	0	0	0	0	0	0	0	0	0							0.288658	10.3842	27.7	64.3	288.658	0.172836	8.90472	60.5	49.1	172.836	0.423156	6.52316	21.4	131.1	423.156	0.236314	6.64452	37.3	114.6	236.314	0.411602	8.30564	32.8
	0	0	0	0	0	0	0	0	0	0	0	0	0	0	0	0	0	0	0	0							0.326123	9.39849	32.8	74.4	326.123	0.34423	8.25083	29	94.5	344.23	0.341179	8.01282	27.7	97	341.179	0.307452	6.2383	39.9	119.7	307.452	0.312464	4.22833	31.5
	0	0	0	0	0	0	0	0	0	0	0	0	0	0	0	0	0	0	0	0							0.389571	9.68055	37.8	60.5	389.571	0.290992	9.09918	34	79.4	290.992	0.363356	11.8203	30.2	55	363.356	0.286132	6.16143	41.2	122.3	286.132	0.468581	8.45309	35.5
	0	0	0	0	0	0	0	0	0	0	0	0	0	0	0	0	0	0	0	0							0.314882	9.07441	41.6	68.1	314.882	0.320955	7.7821	47.9	80.7	320.955	0.36123	10.582	34	58	361.23	0.34174	7.22544	38.6	92.7	341.74	0.407055	8.66551	34
	10.5374	9.6432	10.5152	9.14077	8.56898	20.2	31.5	41.6	23.2	45.4	75.6	71.8	63	91.4	74.4	377.558	425.315	388.015	326.526	457.355							0.351339	9.11577	32.8	84.4	351.339	0.30919	9.19963	36.5	65.5	309.19	0.379865	7.32601	40.3	98.3	379.865	0.400925	8.96861	34.8	82.4	400.925	0.370401	8.87311	34
	9.53289	8.35422	8.18331	9.58773	8.44595	29	39.1	41.6	29.6	40.3	75.6	81.9	73.1	73.4	74.4	369.663	212.317	263.805	328.394	337.909							0.235947	8.25764	52.9	60.5	235.947	0.440665	8.47457	37.8	80.7	440.665	0.340229	8.48176	39.1	78.1	340.229	0.491247	12.7065	27	51.5	491.247	0.363768	8.70322	39.1
	10.5152	8.57633	7.09723	10.7991	8.75657	34	40.3	45.4	25.7	26.5	61.8	76.9	81.9	73.4	85.7	420.95	411.69	325.969	417.351	372.144							0.531439	8.60584	41.6	76.9	531.439	0.338624	8.54701	49.1	70.6	338.624	0.337305	10.7066	37.7	65.5	337.305	0.213514	8.70322	36	73.4	213.514	0.402643	9.37208	39.1
	7.71605	7.84929	8.77963	8.82613	12.5628	31.5	47.9	37.8	18	32.8	95.8	75.6	80.7	90.1	54.2	429.594	418.72	303.887	238.225	361.288							0.311712	9.89121	39.1	65.5	311.712	0.35047	7.70416	41.6	88.2	350.47	0.301303	12.6263	26.5	56.7	301.303	0.316539	9.09918	28.3	88.8	316.539	0.493632	10.929	27.7
	9.4697	8.46024	12.4378	9.04159	11.2233	21.4	36.5	31.5	28.3	35.3	87	83.2	63	76	70.6	340.239	349.014	271.483	416.209	533.506							0.36716	9.59693	35.3	73.1	367.16	0.373947	7.95545	32.8	84.4	373.947	0.36733	7.16332	35.3	102.2	367.33	0.282216	8.34724	21.9	78.5	282.216	0.526476	11.4942	35.2
	9.67118	8.11689	10.2564	9.35454	9.25926	31.5	41.6	27.7	32.2	40.3	76.9	80.7	68.1	85	93.3	239.847	409.786	289.027	378.102	336.599							0.447711	9.69932	23.9	76.9	447.711					0	0.221851	8.05802	26.5	88.2	221.851					0
	6.77507	8.84173	9.42507	6.9735	7.45712	31.5	35.3	27.7	37.3	39.1	115.9	79.4	79.4	103	85.7	326.233	449.38	406.791	339.297	304.24											0					0					0					0
	10.3842	8.90472	6.52316	6.64452	8.30564	27.7	60.5	21.4	37.3	32.8	64.3	49.1	131.1	114.6	93.3	288.658	172.836	423.156	236.314	411.602											0					0					0					0
	9.39849	8.25083	8.01282	6.2383	4.22833	32.8	29	27.7	39.9	31.5	74.4	94.5	97	119.7	79.4	326.123	344.23	341.179	307.452	312.464						5		9.89135	26.7704	76.4852	130.068		10.5487	22.1741	72.8431	136.901		9.42202	32.9731	75.2519	127.727		9.32421	31.8	78.0843	134.414		9.03665	28.9039
	9.68055	9.09918	11.8203	6.16143	8.45309	37.8	34	30.2	41.2	35.5	60.5	79.4	55	122.3	85.7	389.571	290.992	363.356	286.132	468.581							0.113806	10.2775	25.8	66.8	113.806	0.141464	10.4058	20.8	66.4	141.464	0.170094	7.88644	23.9	105.9	170.094	0.113808	8.55432	35.2	72.9	113.808	0.158817	7.36377	52.4
	9.07441	7.7821	10.582	7.22544	8.66551	41.6	47.9	34	38.6	34	68.1	80.7	58	92.7	80.7	314.882	320.955	361.23	341.74	407.055							0.12726	10.3093	22	73.7	127.26	0.130736	11.534	25.4	65.1	130.736	0.131234	7.85546	31.5	89.5	131.234	0.153197	11.3379	37.7	62.9	153.197	0.133459	7.77001	35.8
	9.11577	9.19963	7.32601	8.96861	8.87311	32.8	36.5	40.3	34.8	34	84.4	65.5	98.3	82.4	78.1	351.339	309.19	379.865	400.925	370.401							0.134372	6.9541	25.8	115.2	134.372	0.166726	11.236	26.7	59.2	166.726	0.113221	7.93651	27.7	84.4	113.221	0.19275	9.67118	35.2	64.1	192.75	0.132253	8.3682	44.8
	8.25764	8.47457	8.48176	12.7065	8.70322	52.9	37.8	39.1	27	39.1	60.5	80.7	78.1	51.5	66.8	235.947	440.665	340.229	491.247	363.768							0.213626	10.01	27.1	75.6	213.626	0.132889	12.4224	16.9	70.3	132.889	0.08742	12.1507	36.5	68.1	87.42	0.213145	10.7411	39	61.6	213.145	0.108183	10.9051	29.4
	8.60584	8.54701	10.7066	8.70322	9.37208	41.6	49.1	37.7	36	39.1	76.9	70.6	65.5	73.4	76.9	531.439	338.624	337.305	213.514	402.643							0.123878	9.11577	24.6	93.8	123.878	0.231751	11.3895	17.6	91.4	231.751	0.183159	12.2249	30.2	49.1	183.159	0.112974	8.24402	34	79.2	112.974	0.164371	11.7924	35.8
	9.89121	7.70416	12.6263	9.09918	10.929	39.1	41.6	26.5	28.3	27.7	65.5	88.2	56.7	88.8	61.8	311.712	350.47	301.303	316.539	493.632							0.0865233	8.97666	20.8	78.7	86.5233	0.134594	8.76424	18.9	80	134.594	0.234317	6.59196	31.5	113.4	234.317	0.155616	9.19963	42.8	65.4	155.616	0.106659	7.58726	40.9
	9.59693	7.95545	7.16332	8.34724	11.4942	35.3	32.8	35.3	21.9	35.2	73.1	84.4	102.2	78.5	84.4	367.16	373.947	367.33	282.216	526.476							0.148205	11.8343	23	66.8	148.205	0.182325	9.80393	21.5	76.1	182.325	0.117373	10.1729	37.8	66.8	117.373	0.20915	8	35.2	94.3	209.15	0.125544	9.8912	32
	9.69932	0	8.05802	0	0	23.9	0	26.5	0	0	76.9	0	88.2	0	0	447.711	0	221.851	0	0							0.14537	9.25069	18.3	88.8	145.37	0.169189	11.0988	25.4	74.2	169.189	0.150033	9.52381	25.2	70.6	150.033	0.145188	9.28505	25.2	90.5	145.188	0.156766	8.48897	38.4
	0	0	0	0	0	0	0	0	0	0	0	0	0	0	0	0	0	0	0	0							0.138516	10.8696	18.3	73.7	138.516	0.135456	10.2249	25.3	65.1	135.456	0.166053	8.77194	26.5	92	166.053	0.134751	8.31255	32.7	78	134.751	0.142398	10.2987	37.1
	0	0	0	0	0	0	0	0	0	0	0	0	0	0	0	0	0	0	0	0							0.117335	8.71839	25.8	89.4	117.335	0.170808	10.6952	19.5	69	170.808	0.091153	7.94281	34	87	91.153	0.18929	9.87167	31.4	71.7	189.29	0.120946	9.51474	35.8
5	10.2775	10.4058	7.88644	8.55432	7.36377	26.7704	22.1741	32.9731	31.8	28.9039	76.4852	72.8431	75.2519	78.0843	83.7235	130.068	136.901	127.727	134.414	126.049							0.138122	8.03213	21.4	93.8	138.122	0.159893	10.0604	24.1	57.2	159.893	0.15486	9.87168	30.2	80.7	154.86	0.148853	8.92858	27.7	72.9	148.853	0.166639	8.29876	40.9
	10.3093	11.534	7.85546	11.3379	7.77001	25.8	20.8	23.9	35.2	52.4	66.8	66.4	105.9	72.9	81.9	113.806	141.464	170.094	113.808	158.817							0.0911413	10.4493	25.2	76.8	91.1413	0.11667	12.9702	24.1	65.7	116.67	0.180325	9.99	27.7	74.4	180.325	0.279419	14.6413	39	44	279.419	0.157008	9.85222	34.5
	6.9541	11.236	7.93651	9.67118	8.3682	22	25.4	31.5	37.7	35.8	73.7	65.1	89.5	62.9	81.9	127.26	130.736	131.234	153.197	133.459							0.115034	10.02	25.8	78.7	115.034	0.176662	10.02	27.3	105.4	176.662	0.145563	10.2881	31.5	66.8	145.563	0.233479	10.3306	32.7	64.1	233.479	0.143076	8.61327	34.5
	10.01	12.4224	12.1507	10.7411	10.9051	25.8	26.7	27.7	35.2	44.8	115.2	59.2	84.4	64.1	49.9	134.372	166.726	113.221	192.75	132.253							0.171043	9.98004	17.9	85	171.043	0.160839	8.56165	23.4	75.5	160.839	0.206384	9.71816	27.7	69.3	206.384	0.196889	8.31946	34	84.3	196.889	0.148374	8.21018	37.1
	9.11577	11.3895	12.2249	8.24402	11.7924	27.1	16.9	36.5	39	29.4	75.6	70.3	68.1	61.6	58.8	213.626	132.889	87.42	213.145	108.183							0.116364	8.34725	25	86.9	116.364	0.117454	9.13242	31.2	77.4	117.454	0.171759	10.2564	37.8	66.8	171.759	0.18636	8.19672	40.2	83	186.36	0.176327	9.76563	28.1
	8.97666	8.76424	6.59196	9.19963	7.58726	24.6	17.6	30.2	34	35.8	93.8	91.4	49.1	79.2	85.7	123.878	231.751	183.159	112.974	164.371							0.192715	11.9904	17.6	74.3	192.715	0.148849	9.67118	27.3	72.8	148.849	0.137793	8.46024	34	78.4	137.793	0.167831	9.87168	28.9	71.7	167.831	0.1132	13.4048	43.5
	11.8343	9.80393	10.1729	8	9.8912	20.8	18.9	31.5	42.8	40.9	78.7	80	113.4	65.4	67.8	86.5233	134.594	234.317	155.616	106.659							0.135569	10.627	21.4	71.8	135.569	0.155153	10.2775	27.3	63.1	155.153	0.13972	9.70874	27.7	69.3	139.72	0.140515	9.98004	27.7	71.7	140.515	0.138116	8.20344	39.6
	9.25069	11.0988	9.52381	9.28505	8.48897	23	21.5	37.8	35.2	32	66.8	76.1	66.8	94.3	80.6	148.205	182.325	117.373	209.15	125.544							0.230501	9.67118	22	83.1	230.501	0.193124	11.4548	26	52	193.124					0	0.131229	8.41751	37.7	83	131.229
	10.8696	10.2249	8.77194	8.31255	10.2987	18.3	25.4	25.2	25.2	38.4	88.8	74.2	70.6	90.5	62.7	145.37	169.189	150.033	145.188	156.766											0	0.08944	12.0627	27.4	52.2	89.44					0					0
	8.71839	10.6952	7.94281	9.87167	9.51474	18.3	25.3	26.5	32.7	37.1	73.7	65.1	92	78	67.8	138.516	135.456	166.053	134.751	142.398											0	0.200622	12.0482	26.5	54.7	200.622					0					0
	8.03213	10.0604	9.87168	8.92858	8.29876	25.8	19.5	34	31.4	35.8	89.4	69	87	71.7	83.1	117.335	170.808	91.153	189.29	120.946											0					0					0					0
	10.4493	12.9702	9.99	14.6413	9.85222	21.4	24.1	30.2	27.7	40.9	93.8	57.2	80.7	72.9	63.9	138.122	159.893	154.86	148.853	166.639							0.124976	8.3264	22.7	93.4	124.976	0.105963	12.3609	19	59.6	105.963	0.187613	9.13242	28.1	80.5	187.613	0.147806	9.66184	47.3	61.4	147.806	0.127085	8.76424	22.2
	10.02	10.02	10.2881	10.3306	8.61327	25.2	24.1	27.7	39	34.5	76.8	65.7	74.4	44	83.1	91.1413	116.67	180.325	279.419	157.008							0.152559	8.77193	25.3	92.1	152.559	0.136406	12.0773	20.3	65.3	136.406	0.142328	8.56898	43.4	72.8	142.328	0.128522	8.25083	44.8	75.5	128.522	0.148708	8.8968	20.6
	9.98004	8.56165	9.71816	8.31946	8.21018	25.8	27.3	31.5	32.7	34.5	78.7	105.4	66.8	64.1	70.3	115.034	176.662	145.563	233.479	143.076							0.110508	8.68055	20.1	92.8	110.508	0.142222	8.69565	14.6	98.2	142.222	0.106989	9.38967	37	69	106.989	0.156145	8.81057	44.8	64	156.145	0.140995	8.92061	17.6
	8.34725	9.13242	10.2564	8.19672	9.76563	17.9	23.4	27.7	34	37.1	85	75.5	69.3	84.3	52.4	171.043	160.839	206.384	196.889	148.374							0.1116	8.19672	20.8	95.4	111.6	0.120423	9.14913	15.2	98.2	120.423	0.127316	9.04978	28.1	80.5	127.316	0.193091	8.56898	38.4	83.1	193.091	0.212093	8.34028	19.9
	11.9904	9.67118	8.46024	9.87168	13.4048	25	31.2	37.8	40.2	28.1	86.9	77.4	66.8	83	70.3	116.364	117.454	171.759	186.36	176.327							0.146337	9.93048	17.5	93.4	146.337	0.11112	8.68056	17.1	87.4	111.12	0.170528	10.8696	33.2	65.1	170.528	0.160116	10.0705	37.1	66.5	160.116	0.124591	8.95255	15.3
	10.627	10.2775	9.70874	9.98004	8.20344	17.6	27.3	34	28.9	43.5	74.3	72.8	78.4	71.7	66.5	192.715	148.849	137.793	167.831	113.2							0.122826	8.38223	25.3	88.9	122.826	0.183609	9.63391	26.6	83	183.609	0.145128	8.65801	44.7	70.3	145.128	0.156943	9.3633	39.7	65.2	156.943	0.173658	7.80031	16.1
	9.67118	11.4548	0	8.41751	0	21.4	27.3	27.7	27.7	39.6	71.8	63.1	69.3	71.7	84.4	135.569	155.153	139.72	140.515	138.116							0.091847	8.3682	25.3	94.1	91.847	0.155144	8.90472	24.7	80.5	155.144	0.255222	9.97009	38.3	60	255.222	0.175733	10.2775	34.2	65.2	175.733	0.134451	9.78473	18.4
	0	12.0627	0	0	0	22	26	0	37.7	0	83.1	52	0	83	0	230.501	193.124	0	131.229	0							0.129507	8.52514	22.7	99.2	129.507	0.114301	10.2881	22.2	79.2	114.301	0.122708	7.4129	31.9	88.1	122.708	0.180427	10.5152	37.1	57.6	180.427	0.130362	12.837	19.1
	0	12.0482	0	0	0	0	27.4	0	0	0	0	52.2	0	0	0	0	89.44	0	0	0							0.22247	9.40734	21.8	75.9	222.47	0.16887	11.6959	26.6	58.3	168.87	0.172475	11.3122	39.6	67.7	172.475	0.168721	7.8125	29.7	101.1	168.721	0.125956	10	30.6
	0	0	0	0	0	0	26.5	0	0	0	0	54.7	0	0	0	0	200.622	0	0	0							0.137694	11.7509	24	65.5	137.694	0.163378	12.9702	21.6	57.7	163.378	0.150706	9.46969	44.7	56.2	150.706	0.155018	9.25069	32	69.1	155.018	0.148711	6.44745	28.3
	8.3264	12.3609	9.13242	9.66184	8.76424	0	0	0	0	0	0	0	0	0	0	0	0	0	0	0							0.112757	10.977	14.3	76.5	112.757	0.175347	14.5349	20.3	50.7	175.347	0.111957	7.57003	40.9	84.3	111.957	0.142476	7.84929	33.3	94.7	142.476	0.191735	8.25083	19.8
	8.77193	12.0773	8.56898	8.25083	8.8968	22.7	19	28.1	47.3	22.2	93.4	59.6	80.5	61.4	94.1	124.976	105.963	187.613	147.806	127.085							0.130402	9.12409	15.6	86.9	130.402	0.087732	10.6724	13.3	76.7	87.732	0.136426	9.24215	34.5	79.2	136.426	0.159012	7.05717	33.3	104.9	159.012	0.141399	7.88022	35.9
	8.68055	8.69565	9.38967	8.81057	8.92061	25.3	20.3	43.4	44.8	20.6	92.1	65.3	72.8	75.5	84.1	152.559	136.406	142.328	128.522	148.708							0.120914	11.4943	22.7	74.6	120.914	0.150177	9.27643	21.5	87.4	150.177	0.162249	10.0806	48.5	53.6	162.249	0.197571	8.66551	38.4	80.6	197.571	0.119884	8.15661	22.9
	8.19672	9.14913	9.04978	8.56898	8.34028	20.1	14.6	37	44.8	17.6	92.8	98.2	69	64	104.8	110.508	142.222	106.989	156.145	140.995							0.223056	13.0548	23.4	57.1	223.056	0.168844	5.2356	20.3	77.3	168.844	0.192928	10.4058	31.9	70.3	192.928	0.148574	7.8064	25.6	88.3	148.574	0.106745	9.45179	25.2
	9.93048	8.68056	10.8696	10.0705	8.95255	20.8	15.2	28.1	38.4	19.9	95.4	98.2	80.5	83.1	92.5	111.6	120.423	127.316	193.091	212.093							0.14552	13.089	15.6	57.1	145.52	0.106819	9.31099	17.1	76.7	106.819	0.168486	7.61614	38.3	88.1	168.486	0.135235	8.31946	47.3	94.7	135.235	0.12961	7.8989	25.2
	8.38223	9.63391	8.65801	9.3633	7.80031	17.5	17.1	33.2	37.1	15.3	93.4	87.4	65.1	66.5	94.8	146.337	111.12	170.528	160.116	124.591							0.170665	13.3333	14.9	59	170.665	0.125929	9.24214	22.2	87.4	125.929	0.190902	9.81355	35.8	63.9	190.902	0.174966	8.52515	33.3	83.1	174.966	0.146407	9.09918	19.9
	8.3682	8.90472	9.97009	10.2775	9.78473	25.3	26.6	44.7	39.7	16.1	88.9	83	70.3	65.2	118.5	122.826	183.609	145.128	156.943	173.658							0.155745	12.5786	11	63.6	155.745	0.09744	9.28504	24.8	82.4	97.44	0.160198	11.0497	25.5	65.1	160.198					0	0.140752	10.8933	25.2
	8.52514	10.2881	7.4129	10.5152	12.837	25.3	24.7	38.3	34.2	18.4	94.1	80.5	60	65.2	82.6	91.847	155.144	255.222	175.733	134.451							0.170209	9.75609	18.8	90.8	170.209	0.091533	9.58774	23.4	82.4	91.533	0.111546	10.3842	29.4	75.4	111.546					0
	9.40734	11.6959	11.3122	7.8125	10	22.7	22.2	31.9	37.1	19.1	99.2	79.2	88.1	57.6	59.7	129.507	114.301	122.708	180.427	130.362							0.114957	11.5207	20.8	66.8	114.957					0					0					0
	11.7509	12.9702	9.46969	9.25069	6.44745	21.8	26.6	39.6	29.7	30.6	75.9	58.3	67.7	101.1	70.4	222.47	168.87	172.475	168.721	125.956											0					0					0					0
	10.977	14.5349	7.57003	7.84929	8.25083	24	21.6	44.7	32	28.3	65.5	57.7	56.2	69.1	122.4	137.694	163.378	150.706	155.018	148.711											0					0					0					0
	9.12409	10.6724	9.24215	7.05717	7.88022	14.3	20.3	40.9	33.3	19.8	76.5	50.7	84.3	94.7	104	112.757	175.347	111.957	142.476	191.735											0					0					0					0
	11.4943	9.27643	10.0806	8.66551	8.15661	15.6	13.3	34.5	33.3	35.9	86.9	76.7	79.2	104.9	87.2	130.402	87.732	136.426	159.012	141.399							0.166881	8.53242	44.1	74.4	166.881	0.149256	12.0482	25.8	65.5	149.256	0.140266	9.66184	42.8	55.5	140.266	0.146475	8.46024	19.7	86.6	146.475	0.175722	9.23361	24.3
	13.0548	5.2356	10.4058	7.8064	9.45179	22.7	21.5	48.5	38.4	22.9	74.6	87.4	53.6	80.6	103.2	120.914	150.177	162.249	197.571	119.884							0.131545	9.49668	35.3	80.7	131.545	0.202958	10.8342	21.6	72.5	202.958	0.161666	5.74382	23.9	46.6	161.666	0.157269	10.5042	21.6	85.5	157.269	0.108808	9.52381	22.1
	13.089	9.31099	7.61614	8.31946	7.8989	23.4	20.3	31.9	25.6	25.2	57.1	77.3	70.3	88.3	74.9	223.056	168.844	192.928	148.574	106.745							0.143983	8.5034	50.4	42.8	143.983	0.226436	11.4025	12.5	76.7	226.436	0.165831	8.4674	37.8	132.3	165.831	0.132057	10.8932	25.1	70	132.057	0.15284	8.81834	26.4
	13.3333	9.24214	9.81355	8.52515	9.09918	15.6	17.1	38.3	47.3	25.2	57.1	76.7	88.1	94.7	104.8	145.52	106.819	168.486	135.235	129.61							0.152091	11.8906	36.5	61.8	152.091	0.166	10.7643	21.6	65.5	166	0.152367	9.68054	26.5	92	152.367	0.139013	10.395	19	75.2	139.013	0.253416	7.0373	30
	12.5786	9.28504	11.0497	0	10.8933	14.9	22.2	35.8	33.3	19.9	59	87.4	63.9	83.1	91	170.665	125.929	190.902	174.966	146.407							0.1559	9.009	27.7	81.9	155.9	0.211268	11.919	23.7	65.5	211.268	0.149728	8.23045	47.9	45.4	149.728	0.149001	10.8696	20.7	69.1	149.001	0.133225	8.65052	31.4
	9.75609	9.58774	10.3842	0	0	11	24.8	25.5	0	25.2	63.6	82.4	65.1	0	68.8	155.745	97.44	160.198	0	140.752							0.16028	9.31099	51.7	52.9	160.28	0.190325	10.3734	23.7	69	190.325	0.17752	13.4408	32.8	89.5	177.52	0.208774	9.4518	19	84.7	208.774	0.127573	8.53242	28.6
	11.5207	0	0	0	0	18.8	23.4	29.4	0	0	90.8	82.4	75.4	0	0	170.209	91.533	111.546	0	0							0.133832	9.83284	31.5	73.1	133.832	0.168153	10.4822	20.9	73.9	168.153	0.135491	11.4943	26.5	59.2	135.491	0.134252	5.72082	20.7	154.7	134.252	0.154578	8.41043	25
	0	0	0	0	0	20.8	0	0	0	0	66.8	0	0	0	0	114.957	0	0	0	0							0.138581	8.70322	44.1	78.1	138.581	0.177274	10.9649	17.4	78.8	177.274	0.148049	12.6103	25.2	61.8	148.049	0.149266	8.93655	17.3	95.9	149.266	0.175454	8.22368	32.9
	0	0	0	0	0	0	0	0	0	0	0	0	0	0	0	0	0	0	0	0							0.143481	10.1215	37.8	64.3	143.481	0.131057	9.99	21.6	74.6	131.057	0.134655	12.6104	34	30.2	134.655	0.111197	9.81354	33.7	73.4	111.197	0.144498	6.94445	25
	0	0	0	0	0	0	0	0	0	0	0	0	0	0	0	0	0	0	0	0							0.148774	8.87311	31.5	71.8	148.774	0.174501	11.3766	25.8	61.4	174.501	0.129531	8.63557	32.8	68.1	129.531	0.186462	11.5741	19.9	63.1	186.462	0.135902	8.81057	24.2
	8.53242	12.0482	9.66184	8.46024	9.23361	0	0	0	0	0	0	0	0	0	0	0	0	0	0	0							0.16415	9.59694	40.3	65.5	164.15	0.150082	12.4378	17.4	64.1	150.082	0.196935	7.84314	32.8	75.6	196.935	0.187709	8.90473	24.2	76.9	187.709	0.25768	9.11577	29.3
	9.49668	10.8342	5.74382	10.5042	9.52381	44.1	25.8	42.8	19.7	24.3	74.4	65.5	55.5	86.6	87.9	166.881	149.256	140.266	146.475	175.722							0.175992	9.51475	32.8	75.6	175.992	0.15701	11.8765	23.4	58.6	157.01	0.148473	8.65801	27.7	103.3	148.473	0.222911	12.4844	26.8	63.9	222.911	0.162134	9.82318	15
	8.5034	11.4025	8.4674	10.8932	8.81834	35.3	21.6	23.9	21.6	22.1	80.7	72.5	46.6	85.5	77.9	131.545	202.958	161.666	157.269	108.808							0.11858	10.5485	34	55.5	118.58	0.157314	11.4286	13.9	77.4	157.314	0.138427	6.92042	31.5	76.9	138.427	0.185529	9.26784	27.5	68.3	185.529	0.239721	9.1575	25
	11.8906	10.7643	9.68054	10.395	7.0373	50.4	12.5	37.8	25.1	26.4	42.8	76.7	132.3	70	92.1	143.983	226.436	165.831	132.057	152.84							0.174952	10.8814	40.3	52.9	174.952	0.167556	10.2564	23	69.7	167.556	0.158255	8.88889	26.5	113.4	158.255	0.152056	8.8968	26.8	73.4	152.056	0.149245	9.95026	26.4
	9.009	11.919	8.23045	10.8696	8.65052	36.5	21.6	26.5	19	30	61.8	65.5	92	75.2	113.6	152.091	166	152.367	139.013	253.416							0.16349	10.2669	36.5	65.5	163.49	0.221992	9.13242	23	83.7	221.992	0.129534	10.4712	30.2	89.5	129.534	0.193525	8.6655	26.8	108.9	193.525	0.196579	10.846	32.1
	9.31099	10.3734	13.4408	9.4518	8.53242	27.7	23.7	47.9	20.7	31.4	81.9	65.5	45.4	69.1	70	155.9	211.268	149.728	149.001	133.225							0.121894	8.77964	41.6	64.3	121.894	0.102028	8.84956	23	82.3	102.028	0.177477	8.80282	29	65.5	177.477	0.252044	9.60616	27.6	79.5	252.044	0.153302	8.47458	29.3
	9.83284	10.4822	11.4943	5.72082	8.41043	51.7	23.7	32.8	19	28.6	52.9	69	89.5	84.7	97.1	160.28	190.325	177.52	208.774	127.573							0.175725	9.56937	39.1	73.1	175.725	0.0972523	10.5597	26.5	78.8	97.2523	0.206434	8.43882	31.5	85.7	206.434	0.210152	8.38222	32.8	82.9	210.152	0.13302	8.61327	24.3
	8.70322	10.9649	12.6103	8.93655	8.22368	31.5	20.9	26.5	20.7	25	73.1	73.9	59.2	154.7	94.3	133.832	168.153	135.491	134.252	154.578												0.135283	9.17431	21.1	87.1	135.283					0					0
	10.1215	9.99	12.6104	9.81354	6.94445	44.1	17.4	25.2	17.3	32.9	78.1	78.8	61.8	95.9	88.6	138.581	177.274	148.049	149.266	175.454												0.113243	10.7527	22.4	73.9	113.243					0					0
	8.87311	11.3766	8.63557	11.5741	8.81057	37.8	21.6	34	33.7	25	64.3	74.6	30.2	73.4	98.6	143.481	131.057	134.655	111.197	144.498												0.142746	11.7647	24.4	64.7	142.746					0					0
	9.59694	12.4378	7.84314	8.90473	9.11577	31.5	25.8	32.8	19.9	24.2	71.8	61.4	68.1	63.1	112.1	148.774	174.501	129.531	186.462	135.902																0										0
	9.51475	11.8765	8.65801	12.4844	9.82318	40.3	17.4	32.8	24.2	29.3	65.5	64.1	75.6	76.9	98.6	164.15	150.082	196.935	187.709	257.68
	10.5485	11.4286	6.92042	9.26784	9.1575	32.8	23.4	27.7	26.8	15	75.6	58.6	103.3	63.9	70	175.992	157.01	148.473	222.911	162.134
	10.8814	10.2564	8.88889	8.8968	9.95026	34	13.9	31.5	27.5	25	55.5	77.4	76.9	68.3	81.4	118.58	157.314	138.427	185.529	239.721
	10.2669	9.13242	10.4712	8.6655	10.846	40.3	23	26.5	26.8	26.4	52.9	69.7	113.4	73.4	71.4	174.952	167.556	158.255	152.056	149.245
	8.77964	8.84956	8.80282	9.60616	8.47458	36.5	23	30.2	26.8	32.1	65.5	83.7	89.5	108.9	63.6	163.49	221.992	129.534	193.525	196.579
	9.56937	10.5597	8.43882	8.38222	8.61327	41.6	23	29	27.6	29.3	64.3	82.3	65.5	79.5	87.9	121.894	102.028	177.477	252.044	153.302
	0	9.17431	0	0	0	39.1	26.5	31.5	32.8	24.3	73.1	78.8	85.7	82.9	95.9	175.725	97.2523	206.434	210.152	133.02
	0	10.7527	0	0	0	0	21.1	0	0	0	0	87.1	0	0	0	0	135.283	0	0	0
	0	11.7647	0	0	0	0	22.4	0	0	0	0	73.9	0	0	0	0	113.243	0	0	0
	0	0	0	0	0	0	24.4	0	0	0	0	64.7	0	0	0	0	142.746	0	0	0
	0	0	0	0	0	0	0	0	0	0	0	0	0	0	0	0	0	0	0	0
	0	0	0	0	0	0	0	0	0	0	0	0	0	0	0	0	0	0	0	0
	0	0	0	0	0	0	0	0	0	0	0	0	0	0	0	0	0	0	0	0
	0	0	0	0	0	0	0	0	0	0	0	0	0	0	0	0	0	0	0	0
	0	0	0	0	0	0	0	0	0	0	0	0	0	0	0	0	0	0	0	0
	0	0	0	0	0	0	0	0	0	0	0	0	0	0	0	0	0	0	0	0
	0	0	0	0	0	0	0	0	0	0	0	0	0	0	0	0	0	0	0	0
	0	0	0	0	0	0	0	0	0	0	0	0	0	0	0	0	0	0	0	0
	0	0	0	0	0	0	0	0	0	0	0	0	0	0	0	0	0	0	0	0
	0	0	0	0	0	0	0	0	0	0	0	0	0	0	0	0	0	0	0	0
	0	0	0	0	0	0	0	0	0	0	0	0	0	0	0	0	0	0	0	0
	0	0	0	0	0	0	0	0	0	0	0	0	0	0	0	0	0	0	0	0
	0	0	0	0	0	0	0	0	0	0	0	0	0	0	0	0	0	0	0	0
	0	0	0	0	0	0	0	0	0	0	0	0	0	0	0	0	0	0	0	0
	0	0	0	0	0	0	0	0	0	0	0	0	0	0	0	0	0	0	0	0
	0	0	0	0	0	0	0	0	0	0	0	0	0	0	0	0	0	0	0	0
	0	0	0	0	0	0	0	0	0	0	0	0	0	0	0	0	0	0	0	0
	0	0	0	0	0	0	0	0	0	0	0	0	0	0	0	0	0	0	0	0
	0	0	0	0	0	0	0	0	0	0	0	0	0	0	0	0	0	0	0	0
	0	0	0	0	0	0	0	0	0	0	0	0	0	0	0	0	0	0	0	0
	0	0	0	0	0	0	0	0	0	0	0	0	0	0	0	0	0	0	0	0
	0	0	0	0	0	0	0	0	0	0	0	0	0	0	0	0	0	0	0	0
	0	0	0	0	0	0	0	0	0	0	0	0	0	0	0	0	0	0	0	0
	0	0	0	0	0	0	0	0	0	0	0	0	0	0	0	0	0	0	0	0
	0	0	0	0	0	0	0	0	0	0	0	0	0	0	0	0	0	0	0	0
	0	0	0	0	0	0	0	0	0	0	0	0	0	0	0	0	0	0	0	0
	0	0	0	0	0	0	0	0	0	0	0	0	0	0	0	0	0	0	0	0
	0	0	0	0	0	0	0	0	0	0	0	0	0	0	0	0	0	0	0	0
	0	0	0	0	0	0	0	0	0	0	0	0	0	0	0	0	0	0	0	0
	0	0	0	0	0	0	0	0	0	0	0	0	0	0	0	0	0	0	0	0
	0	0	0	0	0	0	0	0	0	0	0	0	0	0	0	0	0	0	0	0
	0	0	0	0	0	0	0	0	0	0	0	0	0	0	0	0	0	0	0	0
	0	0	0	0	0	0	0	0	0	0	0	0	0	0	0	0	0	0	0	0
	0	0	0	0	0	0	0	0	0	0	0	0	0	0	0	0	0	0	0	0
	0	0	0	0	0	0	0	0	0	0	0	0	0	0	0	0	0	0	0	0
	0	0	0	0	0	0	0	0	0	0	0	0	0	0	0	0	0	0	0	0
	0	0	0	0	0	0	0	0	0	0	0	0	0	0	0	0	0	0	0	0
	0	0	0	0	0	0	0	0	0	0	0	0	0	0	0	0	0	0	0	0
	0	0	0	0	0	0	0	0	0	0	0	0	0	0	0	0	0	0	0	0
	0	0	0	0	0	0	0	0	0	0	0	0	0	0	0	0	0	0	0	0
	0	0	0	0	0	0	0	0	0	0	0	0	0	0	0	0	0	0	0	0
	0	0	0	0	0	0	0	0	0	0	0	0	0	0	0	0	0	0	0	0
	0	0	0	0	0	0	0	0	0	0	0	0	0	0	0	0	0	0	0	0
	0	0	0	0	0	0	0	0	0	0	0	0	0	0	0	0	0	0	0	0
	0	0	0	0	0	0	0	0	0	0	0	0	0	0	0	0	0	0	0	0
	0	0	0	0	0	0	0	0	0	0	0	0	0	0	0	0	0	0	0	0
	0	0	0	0	0	0	0	0	0	0	0	0	0	0	0	0	0	0	0	0
	0	0	0	0	0	0	0	0	0	0	0	0	0	0	0	0	0	0	0	0
	0	0	0	0	0	0	0	0	0	0	0	0	0	0	0	0	0	0	0	0
	0	0	0	0	0	0	0	0	0	0	0	0	0	0	0	0	0	0	0	0
	0	0	0	0	0	0	0	0	0	0	0	0	0	0	0	0	0	0	0	0
	0	0	0	0	0	0	0	0	0	0	0	0	0	0	0	0	0	0	0	0
	0	0	0	0	0	0	0	0	0	0	0	0	0	0	0	0	0	0	0	0
	0	0	0	0	0	0	0	0	0	0	0	0	0	0	0	0	0	0	0	0
	0	0	0	0	0	0	0	0	0	0	0	0	0	0	0	0	0	0	0	0
	0	0	0	0	0	0	0	0	0	0	0	0	0	0	0	0	0	0	0	0
	0	0	0	0	0	0	0	0	0	0	0	0	0	0	0	0	0	0	0	0
	0	0	0	0	0	0	0	0	0	0	0	0	0	0	0	0	0	0	0	0
	0	0	0	0	0	0	0	0	0	0	0	0	0	0	0	0	0	0	0	0
	0	0	0	0	0	0	0	0	0	0	0	0	0	0	0	0	0	0	0	0
	0	0	0	0	0	0	0	0	0	0	0	0	0	0	0	0	0	0	0	0
	0	0	0	0	0	0	0	0	0	0	0	0	0	0	0	0	0	0	0	0
	0	0	0	0	0	0	0	0	0	0	0	0	0	0	0	0	0	0	0	0
	0	0	0	0	0	0	0	0	0	0	0	0	0	0	0	0	0	0	0	0
	0	0	0	0	0	0	0	0	0	0	0	0	0	0	0	0	0	0	0	0
	0	0	0	0	0	0	0	0	0	0	0	0	0	0	0	0	0	0	0	0
	0	0	0	0	0	0	0	0	0	0	0	0	0	0	0	0	0	0	0	0
	0	0	0	0	0	0	0	0	0	0	0	0	0	0	0	0	0	0	0	0
	0	0	0	0	0	0	0	0	0	0	0	0	0	0	0	0	0	0	0	0
	0	0	0	0	0	0	0	0	0	0	0	0	0	0	0	0	0	0	0	0
	0	0	0	0	0	0	0	0	0	0	0	0	0	0	0	0	0	0	0	0
	0	0	0	0	0	0	0	0	0	0	0	0	0	0	0	0	0	0	0	0
	0	0	0	0	0	0	0	0	0	0	0	0	0	0	0	0	0	0	0	0
	0	0	0	0	0	0	0	0	0	0	0	0	0	0	0	0	0	0	0	0
	0	0	0	0	0	0	0	0	0	0	0	0	0	0	0	0	0	0	0	0
	0	0	0	0	0	0	0	0	0	0	0	0	0	0	0	0	0	0	0	0
	0	0	0	0	0	0	0	0	0	0	0	0	0	0	0	0	0	0	0	0
	0	0	0	0	0	0	0	0	0	0	0	0	0	0	0	0	0	0	0	0
	0	0	0	0	0	0	0	0	0	0	0	0	0	0	0	0	0	0	0	0
	0	0	0	0	0	0	0	0	0	0	0	0	0	0	0	0	0	0	0	0
	0	0	0	0	0	0	0	0	0	0	0	0	0	0	0	0	0	0	0	0
	0	0	0	0	0	0	0	0	0	0	0	0	0	0	0	0	0	0	0	0
	0	0	0	0	0	0	0	0	0	0	0	0	0	0	0	0	0	0	0	0
	0	0	0	0	0	0	0	0	0	0	0	0	0	0	0	0	0	0	0	0
	0	0	0	0	0	0	0	0	0	0	0	0	0	0	0	0	0	0	0	0
	0	0	0	0	0	0	0	0	0	0	0	0	0	0	0	0	0	0	0	0
	0	0	0	0	0	0	0	0	0	0	0	0	0	0	0	0	0	0	0	0
	0	0	0	0	0	0	0	0	0	0	0	0	0	0	0	0	0	0	0	0
	0	0	0	0	0	0	0	0	0	0	0	0	0	0	0	0	0	0	0	0
	0	0	0	0	0	0	0	0	0	0	0	0	0	0	0	0	0	0	0	0
	0	0	0	0	0	0	0	0	0	0	0	0	0	0	0	0	0	0	0	0
	0	0	0	0	0	0	0	0	0	0	0	0	0	0	0	0	0	0	0	0
	0	0	0	0	0	0	0	0	0	0	0	0	0	0	0	0	0	0	0	0
	0	0	0	0	0	0	0	0	0	0	0	0	0	0	0	0	0	0	0	0
	0	0	0	0	0	0	0	0	0	0	0	0	0	0	0	0	0	0	0	0
	0	0	0	0	0	0	0	0	0	0	0	0	0	0	0	0	0	0	0	0
	0	0	0	0	0	0	0	0	0	0	0	0	0	0	0	0	0	0	0	0
	0	0	0	0	0	0	0	0	0	0	0	0	0	0	0	0	0	0	0	0
	0	0	0	0	0	0	0	0	0	0	0	0	0	0	0	0	0	0	0	0
	0	0	0	0	0	0	0	0	0	0	0	0	0	0	0	0	0	0	0	0
	0	0	0	0	0	0	0	0	0	0	0	0	0	0	0	0	0	0	0	0
	0	0	0	0	0	0	0	0	0	0	0	0	0	0	0	0	0	0	0	0
	0	0	0	0	0	0	0	0	0	0	0	0	0	0	0	0	0	0	0	0
	0	0	0	0	0	0	0	0	0	0	0	0	0	0	0	0	0	0	0	0
	0	0	0	0	0	0	0	0	0	0	0	0	0	0	0	0	0	0	0	0
	0	0	0	0	0	0	0	0	0	0	0	0	0	0	0	0	0	0	0	0
	0	0	0	0	0	0	0	0	0	0	0	0	0	0	0	0	0	0	0	0
	0	0	0	0	0	0	0	0	0	0	0	0	0	0	0	0	0	0	0	0
	0	0	0	0	0	0	0	0	0	0	0	0	0	0	0	0	0	0	0	0
	0	0	0	0	0	0	0	0	0	0	0	0	0	0	0	0	0	0	0	0
	0	0	0	0	0	0	0	0	0	0	0	0	0	0	0	0	0	0	0	0
	0	0	0	0	0	0	0	0	0	0	0	0	0	0	0	0	0	0	0	0
	0	0	0	0	0	0	0	0	0	0	0	0	0	0	0	0	0	0	0	0
	0	0	0	0	0	0	0	0	0	0	0	0	0	0	0	0	0	0	0	0
	0	0	0	0	0	0	0	0	0	0	0	0	0	0	0	0	0	0	0	0
	0	0	0	0	0	0	0	0	0	0	0	0	0	0	0	0	0	0	0	0
	0	0	0	0	0	0	0	0	0	0	0	0	0	0	0	0	0	0	0	0
	0	0	0	0	0	0	0	0	0	0	0	0	0	0	0	0	0	0	0	0
	0	0	0	0	0	0	0	0	0	0	0	0	0	0	0	0	0	0	0	0
	0	0	0	0	0	0	0	0	0	0	0	0	0	0	0	0	0	0	0	0
	0	0	0	0	0	0	0	0	0	0	0	0	0	0	0	0	0	0	0	0
	0	0	0	0	0	0	0	0	0	0	0	0	0	0	0	0	0	0	0	0
	0	0	0	0	0	0	0	0	0	0	0	0	0	0	0	0	0	0	0	0
	0	0	0	0	0	0	0	0	0	0	0	0	0	0	0	0	0	0	0	0
	0	0	0	0	0	0	0	0	0	0	0	0	0	0	0	0	0	0	0	0
	0	0	0	0	0	0	0	0	0	0	0	0	0	0	0	0	0	0	0	0
	0	0	0	0	0	0	0	0	0	0	0	0	0	0	0	0	0	0	0	0
	0	0	0	0	0	0	0	0	0	0	0	0	0	0	0	0	0	0	0	0
	0	0	0	0	0	0	0	0	0	0	0	0	0	0	0	0	0	0	0	0
	0	0	0	0	0	0	0	0	0	0	0	0	0	0	0	0	0	0	0	0
[truncated: 2 more columns]
