# Supplementary material for: Upregulation of breathing rate during running exercise by central locomotor circuits in mice
Source: Nat Commun. 2023 May 22;14:2939. doi: 10.1038/s41467-023-38583-6 (PMC10203288; doi:10.1038/s41467-023-38583-6)
Supplement: Supplementary file 3 — Source Data [file 41467_2023_38583_MOESM3_ESM.zip › Fig7-b,d.xlsx]

## Sheet: Fig7-panel-b
	pF subregions
Animal	Caudal Med	Caudal Lat	Interm Med	Interm Lat	Rostral Med	Rostral Lat
1	5	1	8	4	0	1
2	9	3	4	4	3	4
3	10	3	4	4	3	6
4	13	16	11	12	2	2
5	20	22	21	20	2	1
6	15	12	14	10	1	1
Mean	12	9.5	10.3333	9	1.83333	2.5
SD	5.21536	8.50294	6.53197	6.41872	1.16905	2.07364
Male	Female
2	4

## Sheet: Fig7-panel-d
Animal	side	Area µm²	# pix	# pixels/µm²	# pixels/µm² 10-3		# pix	# pixels/µm²	# pixels/µm² 10-3	# pix	# pixels/µm²	# pixels/µm² 10-3
PreBötC							ipsi PreBötC	ipsi PreBötC	ipsi PreBötC	contra PreBötC	contra PreBötC	contra PreBötC
1	ipsi	161214	1173	0.00727602	7.27602	Mean	2887	0.0180082	18.0082	431.889	0.00268967	2.68967
	contra	161214	45	0.000279131	0.279131	1	3141	0.0196392	19.6392	170	0.00106328	1.06328
	ipsi	159755	4548	0.0284686	28.4686	2	3215.67	0.0200704	20.0704	362	0.00226181	2.26181
	contra	159755	221	0.00138337	1.38337	3	2304.33	0.0143148	14.3148	763.667	0.00474391	4.74391
	ipsi	159755	3702	0.023173	23.173
	contra	159755	244	0.00152734	1.52734
2	ipsi	160000	3901	0.0243813	24.3813
	contra	160000	280	0.00175	1.75		# pix		# pix/µm²		# pixels/µm² 10-3
	ipsi	159823	3154	0.0197343	19.7343		ipsi PreBötC	contra PreBötC	ipsi PreBötC	contra PreBötC	ipsi PreBötC	contra PreBötC
	contra	159823	644	0.00402945	4.02945	Mean	2887	431.889	0.0180082	0.00268967	18.0082	2.68967
	ipsi	161036	2592	0.0160957	16.0957	1	3141	170	0.0196392	0.00106328	19.6392	1.06328
	contra	161036	162	0.00100598	1.00598	2	3215.67	362	0.0200704	0.00226181	20.0704	2.26181
3	ipsi	161001	2134	0.0132546	13.2546	3	2304.33	763.667	0.0143148	0.00474391	14.3148	4.74391
	contra	161001	906	0.00562729	5.62729	STDev	505.983	302.941	0.00320577	0.00187724	3.20577	1.87724
	ipsi	160964	2130	0.0132328	13.2328
	contra	160964	878	0.00545465	5.45465
	ipsi	160964	2649	0.0164571	16.4571
	contra	160964	507	0.00314978	3.14978
Male	Female
1	2
