# Supplementary material for: Upregulation of breathing rate during running exercise by central locomotor circuits in mice
Source: Nat Commun. 2023 May 22;14:2939. doi: 10.1038/s41467-023-38583-6 (PMC10203288; doi:10.1038/s41467-023-38583-6)
Supplement: Supplementary file 3 — Source Data [file 41467_2023_38583_MOESM3_ESM.zip › Fig7-f_FigS12-b-d.xlsx]

## Sheet: Fig7-panel-f
440	420	0.786364	0.954545	Nevents=	Bins	Xaxis	Mean cophase	Stdev
358	151	0.117318	0.421788	349	[0; 0,1[	0.05	0.967686	0.16517
363	225	0.360882	0.619835		[0,1; 0,2[	0.15	0.760011	0.181322
371	371	0.800539	1		[0,2; 0,3[	0.25	0.7045	0.130981
391	284	0.41688	0.726343		[0,3; 0,4[	0.35	0.694619	0.0873053
358	322	0.712291	0.899441		[0,4; 0,5[	0.45	0.817563	0.103594
314	282	0.503185	0.898089		[0,5; 0,6[	0.55	0.869935	0.0842126
203	257	0.433498	1.26601		[0,6 0,7[	0.65	0.919218	0.0664444
302	282	0.639073	0.933775		[0,7; 0,8[	0.75	1.01068	0.15276
336	356	0.889881	1.05952		[0,8; 0,9[	0.85	1.07401	0.143291
376	346	0.670213	0.920213		[0,9, 1]	0.95	1.11034	0.12333
339	349	0.0737463	1.0295
319	318	0.727273	0.996865		Column A	Column B	Column C	Column D
447	430	0.789709	0.961969		Control cycle	Perturbed cycle	Light phase	Phase-shift
353	319	0.603399	0.903683
339	324	0.743363	0.955752
279	309	0.734767	1.10753
341	316	0.674487	0.926686
358	260	0.318436	0.726257
353	233	0.127479	0.660057
361	361	0.781163	1
326	225	0.144172	0.690184
386	371	0.735751	0.96114
376	304	0.630319	0.808511
368	277	0.415761	0.752717
378	242	0.261905	0.640212
353	207	0.181303	0.586402
445	212	0.132584	0.476404
400	447	0	1.1175
418	366	0.638756	0.875598
403	316	0.312655	0.784119
434	447	0.808756	1.02995
452	430	0.727876	0.951327
378	363	0.71164	0.960317		Animals	Inspiratory time (I)		Male	Female
432	383	0.652778	0.886574		1	0.369546		2	5
349	388	0.77937	1.11175		2	0.340239
398	403	0.713568	1.01256		3	0.321407
460	255	0.284783	0.554348		4	0.31544
512	316	0.380859	0.617188		5	0.319739
410	381	0.687805	0.929268		6	0.402004
363	230	0.157025	0.633609		7	0.400672
319	566	0.852665	1.77429		Mean	0.352721
326	250	0.40184	0.766871
311	222	0.221865	0.713826
316	264	0.5	0.835443
334	275	0.326347	0.823353
304	215	0.177632	0.707237
361	385	0.0747922	1.06648
334	240	0.125749	0.718563
344	361	0.776163	1.04942
368	230	0.241848	0.625
340	217	0.102941	0.638235
332	260	0.436747	0.783133
275	225	0.749091	0.818182
271	268	0	0.98893
371	219	0.0862534	0.590296
364	353	0.637363	0.96978
277	275	0.617329	0.99278
338	219	0.210059	0.647929
299	266	0.421405	0.889632
299	254	0.745819	0.849498
297	257	0.457912	0.86532
403	443	0.930521	1.09926
346	237	0.271676	0.684971
362	357	0.698895	0.986188
351	354	0.712251	1.00855
321	217	0.196262	0.676012
380	349	0.655263	0.918421
321	316	0.545171	0.984424
438	265	0.363014	0.605023
323	267	0.402477	0.826625
251	258	0.649402	1.02789
316	457	0.952532	1.4462
359	219	0.206128	0.610028
318	336	0.081761	1.0566
336	241	0.157738	0.717262
468	360	0.472222	0.769231
325	322	0.535385	0.990769
496	442	0	0.891129
403	401	0.687345	0.995037
323	405	0.885449	1.25387
336	299	0.607143	0.889881
343	316	0.294461	0.921283
339	302	0.657817	0.890855
339	298	0.268437	0.879056
343	378	0.825073	1.10204
355	320	0.529577	0.901408
336	207	0.291667	0.616071
324	328	0.722222	1.01235
336	327	0.64881	0.973214
313	298	0.169329	0.952077
362	335	0.61326	0.925414
320	328	0.046875	1.025
339	298	0.300885	0.879056
377	376	0.917772	0.997347
339	373	0.0117994	1.10029
350	316	0.268571	0.902857
320	343	0.6125	1.07187
335	343	0.540299	1.02388
340	313	0.255882	0.920588
335	263	0.167164	0.785075
339	305	0.421829	0.899705
456	410	0.660088	0.899123
524	241	0.200382	0.459924
448	275	0.34375	0.613839
463	425	0.714903	0.917927
426	272	0.35446	0.638498
501	377	0.578842	0.752495
411	437	0.00973236	1.06326
365	471	0.0630137	1.29041
365	399	0.958904	1.09315
347	271	0.466859	0.78098
309	258	0.521036	0.834951
256	205	0.546875	0.800781
299	246	0.411371	0.822742
297	244	0.457912	0.821549
291	250	0.539519	0.859107
340	192	0.120588	0.564706
321	284	0.657321	0.884735
327	256	0.492355	0.782875
282	233	0.397163	0.826241
286	323	0.828671	1.12937
269	297	0.799257	1.10409
280	279	0.775	0.996429
280	285	0.985714	1.01786
297	301	0.609428	1.01347
297	245	0.47138	0.824916
316	251	0.332278	0.794304
299	198	0.137124	0.662207
239	260	0.790795	1.08787
226	217	0.429204	0.960177
291	241	0.436426	0.828179
263	200	0.220532	0.760456
295	368	0.986441	1.24746
286	320	0.84965	1.11888
260	275	0.826923	1.05769
258	256	0.70155	0.992248
245	213	0.379592	0.869388
241	158	0.26971	0.655602
280	280	0.946429	1
258	216	0.468992	0.837209
248	264	0.762097	1.06452
241	211	0.186722	0.875519
254	204	0.228346	0.80315
245	241	0.604082	0.983673
252	211	0.119048	0.837302
254	245	0.61811	0.964567
284	260	0.862676	0.915493
243	159	0.131687	0.654321
308	312	0.753247	1.01299
271	252	0.612546	0.929889
241	265	0.829876	1.09959
260	223	0.238462	0.857692
476	460	0.836134	0.966387
377	325	0.66313	0.862069
347	253	0.412104	0.729107
339	357	0.80826	1.0531
318	255	0.455975	0.801887
363	196	0.258953	0.539945
377	261	0.384615	0.692308
344	218	0.328488	0.633721
315	347	0.146032	1.10159
339	237	0.389381	0.699115
342	382	0.903509	1.11696
369	317	0.601626	0.859079
334	221	0.326347	0.661677
334	193	0.221557	0.577844
383	213	0.174935	0.556136
402	340	0.644279	0.845771
312	202	0.278846	0.647436
416	400	0.771635	0.961538
352	284	0.534091	0.806818
343	331	0.6793	0.965015
380	239	0.326316	0.628947
357	320	0.661064	0.896359
349	385	0.934097	1.10315
385	215	0.327273	0.558442
264	301	0.590909	1.14015
274	242	0.755474	0.883212
366	301	0.661202	0.822404
339	271	0.554572	0.79941
369	320	0	0.867209
315	167	0.171429	0.530159
363	253	0.371901	0.69697
419	335	0.577566	0.799523
340	202	0.205882	0.594118
335	312	0.662687	0.931343
383	335	0.741514	0.874674
354	298	0.539548	0.841808
338	289	0.565089	0.85503
343	220	0.279883	0.641399
374	376	0.104278	1.00535
382	340	0.698953	0.890052
360	242	0.227778	0.672222
323	277	0.517028	0.857585
344	285	0.569767	0.828488
363	222	0.220386	0.61157
338	254	0.0591716	0.751479
358	224	0.27933	0.625698
302	223	0.317881	0.738411
277	291	0.826715	1.05054
455	277	0.402198	0.608791
391	420	0.836317	1.07417
338	247	0.37574	0.730769
398	387	0.0552764	0.972362
342	237	0.353801	0.692982
373	399	0.80429	1.06971
297	212	0.313131	0.713805
280	285	0.710714	1.01786
280	299	0.778571	1.06786
334	307	0.595808	0.919162
326	258	0.420245	0.791411
331	291	0.0241692	0.879154
301	385	0.930233	1.27907
325	373	0.923077	1.14769
277	195	0.184116	0.703971
331	255	0.649547	0.770393
376	271	0.329787	0.720745
351	339	0.917379	0.965812
427	351	0.576112	0.822014
393	364	0.64631	0.926209
239	260	1	1.08787
314	258	0.681529	0.821656
316	207	0.351266	0.655063
287	196	0.372822	0.682927
355	220	0.0450704	0.619718
300	242	0.51	0.806667
398	207	0.228643	0.520101
478	320	0.0794979	0.669456
394	361	0.700508	0.916244
414	322	0.642512	0.777778
476	311	0.144958	0.653361
505	365	0.0316832	0.722772
455	385	0	0.846154
433	506	0.0554273	1.16859
476	380	0.537815	0.798319
440	365	0.606818	0.829545
440	441	0.718182	1.00227
498	320	0.389558	0.64257
391	369	0.601023	0.943734
306	346	0.794118	1.13072
371	261	0.283019	0.703504
478	357	0.531381	0.746862
430	382	0.669767	0.888372
452	260	0.309735	0.575221
461	316	0.433839	0.685466
441	413	0.673469	0.936508
363	242	0.22314	0.666667
342	316	0.628655	0.923977
304	361	0.940789	1.1875
314	276	0.480892	0.878981
316	278	0.272152	0.879747
323	345	0.126935	1.06811
323	366	0.0340557	1.13313
321	357	0.046729	1.11215
342	237	0.359649	0.692982
321	318	0.0996885	0.990654
321	302	0.05919	0.94081
336	289	0.154762	0.860119
312	342	0.849359	1.09615
297	260	0.592593	0.875421
344	281	0.401163	0.81686
334	358	0.841317	1.07186
345	356	0.695652	1.03188
342	329	0.646199	0.961988
295	169	0.244068	0.572881
356	282	0.457865	0.792135
312	322	0.025641	1.03205
317	345	0.817035	1.08833
292	240	0.369863	0.821918
317	347	0.138801	1.09464
309	281	0.462783	0.909385
339	284	0.19469	0.837758
314	281	0.579618	0.894904
359	298	0.537604	0.830084
323	337	0.786378	1.04334
334	306	0.601796	0.916168
309	298	0.669903	0.964401
317	292	0.652997	0.921136
320	262	0.3625	0.81875
323	281	0.263158	0.869969
334	342	0.817365	1.02395
287	290	0.672474	1.01045
339	361	0	1.0649
325	314	0.169231	0.966154
339	295	0.837758	0.870206
325	262	0.255385	0.806154
323	353	0.869969	1.09288
342	366	0.853801	1.07018
356	342	0.696629	0.960674
314	298	0.633758	0.949045
348	345	0.712644	0.991379
288	240	0.486111	0.833333
299	301	0.602007	1.00669
318	261	0.449686	0.820755
398	417	0.89196	1.04774
299	296	0.846154	0.989967
323	263	0.448916	0.814241
296	247	0.290541	0.834459
291	258	0.869416	0.886598
299	299	0	1
296	323	0.864865	1.09122
304	282	0.592105	0.927632
283	264	0.590106	0.932862
301	256	0.179402	0.850498
301	304	0.946844	1.00997
315	307	0.701587	0.974603
296	301	0.0912162	1.01689
272	217	0.463235	0.797794
269	248	0.650558	0.921933
239	224	0.518828	0.937238
283	280	0.134276	0.989399
299	264	0.61204	0.882943
261	243	0.218391	0.931034
274	283	0.923358	1.03285
283	301	0.826855	1.0636
264	279	0.0189394	1.05682
264	491	0.753788	1.85985
274	263	0.656934	0.959854
283	320	0.865724	1.13074
285	229	0.435088	0.803509
237	240	0.704641	1.01266
299	253	0.100334	0.846154
280	280	0.767857	1
280	250	0.671429	0.892857
269	293	0.858736	1.08922
280	244	0.575	0.871429
269	294	0.843866	1.09294
265	306	0.871698	1.15472
279	265	0.634409	0.949821
278	224	0.464029	0.805755
279	285	0.899642	1.02151
302	292	0.0562914	0.966887
295	282	0.701695	0.955932
458	465	0.838428	1.01528
418	238	0.301435	0.569378
357	312	0.607843	0.87395
401	394	0.778055	0.982544
506	302	0.389328	0.596838
503	366	0.600398	0.727634
482	503	0.973029	1.04357
416	379	0.65625	0.911058
408	383	0.889706	0.938725
371	261	0.439353	0.703504
420	334	0.552381	0.795238
379	269	0.216359	0.709763
375	366	0.792	0.976
318	208	0.345912	0.654088
314	200	0.312102	0.636943
T control	T perturbed

## Sheet: FigS12-panel-b
440	297	0.786364	0.675	Nevents=	Bins	Xaxis	Mean cophase	Stdev
358	425	0.117318	1.18715	349	[0; 0,1[	0.05	1.02102	0.18541
363	358	0.360882	0.986226		[0,1; 0,2[	0.15	1.00958	0.114651
371	353	0.800539	0.951482		[0,2; 0,3[	0.25	0.962806	0.123784
391	331	0.41688	0.846547		[0,3; 0,4[	0.35	0.989812	0.210891
358	324	0.712291	0.905028		[0,4; 0,5[	0.45	0.953115	0.130737
314	324	0.503185	1.03185		[0,5; 0,6[	0.55	1.01729	0.143558
203	171	0.433498	0.842365		[0,6 0,7[	0.65	0.952991	0.170182
302	264	0.639073	0.874172		[0,7; 0,8[	0.75	1.01816	0.174897
336	299	0.889881	0.889881		[0,8; 0,9[	0.85	0.986019	0.127746
376	339	0.670213	0.901596		[0,9, 1]	0.95	1.06585	0.256895
339	341	0.0737463	1.0059
319	299	0.727273	0.937304		Column A	Column B	Column C	Column D
447	353	0.789709	0.789709		Control cycle	Perturbed cycle	Light phase	Phase-shift +1
353	373	0.603399	1.05666
339	366	0.743363	1.07965
279	388	0.734767	1.39068
341	378	0.674487	1.1085
358	343	0.318436	0.958101
353	376	0.127479	1.06516
361	346	0.781163	0.958449
326	336	0.144172	1.03067
386	344	0.735751	0.891192
376	358	0.630319	0.952128
368	341	0.415761	0.92663
378	371	0.261905	0.981481
353	440	0.181303	1.24646
445	445	0.132584	1
400	381	0	0.9525
418	388	0.638756	0.92823
403	432	0.312655	1.07196
434	475	0.808756	1.09447
452	433	0.727876	0.957965
378	556	0.71164	1.4709
432	420	0.652778	0.972222
349	502	0.77937	1.4384
398	326	0.713568	0.819095
460	351	0.284783	0.763043
512	386	0.380859	0.753906
410	368	0.687805	0.897561
363	356	0.157025	0.980716
319	264	0.852665	0.827586
326	289	0.40184	0.886503
311	319	0.221865	1.02572
316	297	0.5	0.939873
334	336	0.326347	1.00599
304	346	0.177632	1.13816
361	378	0.0747922	1.04709
334	344	0.125749	1.02994
344	348	0.776163	1.01163
368	178	0.241848	0.483696
340	442	0.102941	1.3
332	256	0.436747	0.771084
275	250	0.749091	0.909091
271	267	0	0.98524
371	329	0.0862534	0.886792
364	301	0.637363	0.826923
277	307	0.617329	1.1083
338	295	0.210059	0.872781
299	256	0.421405	0.856187
299	266	0.745819	0.889632
297	260	0.457912	0.875421
403	357	0.930521	0.885856
346	398	0.271676	1.15029
362	379	0.698895	1.04696
351	383	0.712251	1.09117
321	323	0.196262	1.00623
380	323	0.655263	0.85
321	384	0.545171	1.19626
438	271	0.363014	0.618721
323	332	0.402477	1.02786
251	380	0.649402	1.51394
316	306	0.952532	0.968354
359	323	0.206128	0.899721
318	527	0.081761	1.65723
336	418	0.157738	1.24405
468	260	0.472222	0.555556
325	379	0.535385	1.16615
496	423	0	0.852823
403	422	0.687345	1.04715
323	318	0.885449	0.98452
336	297	0.607143	0.883929
343	347	0.294461	1.01166
339	282	0.657817	0.831858
339	343	0.268437	1.0118
343	237	0.825073	0.690962
355	339	0.529577	0.95493
336	297	0.291667	0.883929
324	313	0.722222	0.966049
336	347	0.64881	1.03274
313	332	0.169329	1.0607
362	347	0.61326	0.958564
320	350	0.046875	1.09375
339	331	0.300885	0.976401
377	358	0.917772	0.949602
339	362	0.0117994	1.06785
350	335	0.268571	0.957143
320	332	0.6125	1.0375
335	342	0.540299	1.0209
340	301	0.255882	0.885294
335	321	0.167164	0.958209
339	320	0.421829	0.943953
456	294	0.660088	0.644737
524	478	0.200382	0.912214
448	475	0.34375	1.06027
463	414	0.714903	0.894168
426	380	0.35446	0.892019
501	358	0.578842	0.714571
411	422	0.00973236	1.02676
365	505	0.0630137	1.38356
365	380	0.958904	1.0411
347	328	0.466859	0.945245
309	361	0.521036	1.16828
256	245	0.546875	0.957031
299	355	0.411371	1.18729
297	325	0.457912	1.09428
291	310	0.539519	1.06529
340	329	0.120588	0.967647
321	239	0.657321	0.744548
327	280	0.492355	0.856269
282	323	0.397163	1.14539
286	282	0.828671	0.986014
269	276	0.799257	1.02602
280	260	0.775	0.928571
280	282	0.985714	1.00714
297	286	0.609428	0.962963
297	260	0.47138	0.875421
316	297	0.332278	0.939873
299	284	0.137124	0.949833
239	299	0.790795	1.25105
226	254	0.429204	1.12389
291	276	0.436426	0.948454
263	263	0.220532	1
295	239	0.986441	0.810169
286	260	0.84965	0.909091
260	278	0.826923	1.06923
258	267	0.70155	1.03488
245	248	0.379592	1.01224
241	241	0.26971	1
280	269	0.946429	0.960714
258	275	0.468992	1.06589
248	265	0.762097	1.06855
241	230	0.186722	0.954357
254	260	0.228346	1.02362
245	245	0.604082	1
252	245	0.119048	0.972222
254	84	0.61811	0.330709
284	267	0.862676	0.940141
243	198	0.131687	0.814815
308	265	0.753247	0.86039
271	280	0.612546	1.03321
241	288	0.829876	1.19502
260	263	0.238462	1.01154
476	396	0.836134	0.831933
377	331	0.66313	0.877984
347	342	0.412104	0.985591
339	301	0.80826	0.887906
318	382	0.455975	1.20126
363	406	0.258953	1.11846
377	344	0.384615	0.912467
344	347	0.328488	1.00872
315	353	0.146032	1.12063
339	342	0.389381	1.00885
342	471	0.903509	1.37719
369	341	0.601626	0.924119
334	373	0.326347	1.11677
334	380	0.221557	1.13772
383	323	0.174935	0.843342
402	366	0.644279	0.910448
312	242	0.278846	0.775641
416	425	0.771635	1.02163
352	402	0.534091	1.14205
343	360	0.6793	1.04956
380	346	0.326316	0.910526
357	340	0.661064	0.952381
349	416	0.934097	1.19198
385	288	0.327273	0.748052
264	264	0.590909	1
274	202	0.755474	0.737226
366	276	0.661202	0.754098
339	363	0.554572	1.0708
369	299	0	0.810298
315	315	0.171429	1
363	329	0.371901	0.906336
419	402	0.577566	0.959427
340	357	0.205882	1.05
335	340	0.662687	1.01493
383	385	0.741514	1.00522
354	357	0.539548	1.00847
338	340	0.565089	1.00592
343	346	0.279883	1.00875
374	360	0.104278	0.962567
382	374	0.698953	0.979058
360	382	0.227778	1.06111
323	422	0.517028	1.3065
344	266	0.569767	0.773256
363	358	0.220386	0.986226
338	436	0.0591716	1.28994
358	352	0.27933	0.98324
302	420	0.317881	1.39073
277	377	0.826715	1.36101
455	500	0.402198	1.0989
391	498	0.836317	1.27366
338	349	0.37574	1.03254
398	318	0.0552764	0.798995
342	589	0.353801	1.72222
373	328	0.80429	0.879357
297	294	0.313131	0.989899
280	274	0.710714	0.978571
280	382	0.778571	1.36429
334	441	0.595808	1.32036
326	358	0.420245	1.09816
331	322	0.0241692	0.97281
301	579	0.930233	1.92359
325	319	0.923077	0.981538
277	243	0.184116	0.877256
331	288	0.649547	0.870091
376	345	0.329787	0.917553
351	367	0.917379	1.04558
427	421	0.576112	0.985948
393	416	0.64631	1.05852
239	229	1	0.958159
314	374	0.681529	1.19108
316	247	0.351266	0.781646
287	389	0.372822	1.3554
355	274	0.0450704	0.771831
300	300	0.51	1
398	436	0.228643	1.09548
478	443	0.0794979	0.926778
394	429	0.700508	1.08883
414	256	0.642512	0.618357
476	403	0.144958	0.846639
505	420	0.0316832	0.831683
455	560	0	1.23077
433	342	0.0554273	0.789838
476	579	0.537815	1.21639
440	285	0.606818	0.647727
440	541	0.718182	1.22955
498	282	0.389558	0.566265
391	432	0.601023	1.10486
306	284	0.794118	0.928105
371	323	0.283019	0.87062
478	379	0.531381	0.792887
430	422	0.669767	0.981395
452	459	0.309735	1.01549
461	383	0.433839	0.830803
441	405	0.673469	0.918367
363	340	0.22314	0.936639
342	325	0.628655	0.950292
304	355	0.940789	1.16776
314	306	0.480892	0.974522
316	321	0.272152	1.01582
323	329	0.126935	1.01858
323	325	0.0340557	1.00619
321	340	0.046729	1.05919
342	282	0.359649	0.824561
321	342	0.0996885	1.06542
321	338	0.05919	1.05296
336	327	0.154762	0.973214
312	329	0.849359	1.05449
297	278	0.592593	0.936027
344	317	0.401163	0.921512
334	325	0.841317	0.973054
345	303	0.695652	0.878261
342	339	0.646199	0.991228
295	245	0.244068	0.830508
356	326	0.457865	0.91573
312	320	0.025641	1.02564
317	339	0.817035	1.0694
292	317	0.369863	1.08562
317	303	0.138801	0.955836
309	312	0.462783	1.00971
339	336	0.19469	0.99115
314	281	0.579618	0.894904
359	320	0.537604	0.891365
323	306	0.786378	0.947368
334	290	0.601796	0.868263
309	309	0.669903	1
317	320	0.652997	1.00946
320	306	0.3625	0.95625
323	339	0.263158	1.04954
334	320	0.817365	0.958084
287	259	0.672474	0.902439
339	317	0	0.935103
325	306	0.169231	0.941538
339	317	0.837758	0.935103
325	323	0.255385	0.993846
323	331	0.869969	1.02477
342	331	0.853801	0.967836
356	339	0.696629	0.952247
314	339	0.633758	1.07962
348	394	0.712644	1.13218
288	264	0.486111	0.916667
299	379	0.602007	1.26756
318	366	0.449686	1.15094
398	414	0.89196	1.0402
299	258	0.846154	0.862876
323	312	0.448916	0.965944
296	301	0.290541	1.01689
291	285	0.869416	0.979381
299	301	0	1.00669
296	234	0.864865	0.790541
304	299	0.592105	0.983553
283	315	0.590106	1.11307
301	299	0.179402	0.993355
301	296	0.946844	0.983389
315	291	0.701587	0.92381
296	323	0.0912162	1.09122
272	223	0.463235	0.819853
269	239	0.650558	0.888476
239	264	0.518828	1.1046
283	264	0.134276	0.932862
299	291	0.61204	0.973244
261	256	0.218391	0.980843
274	253	0.923358	0.923358
283	274	0.826855	0.968198
264	283	0.0189394	1.07197
264	266	0.753788	1.00758
274	239	0.656934	0.872263
283	280	0.865724	0.989399
285	256	0.435088	0.898246
237	261	0.704641	1.10127
299	282	0.100334	0.943144
280	283	0.767857	1.01071
280	280	0.671429	1
269	283	0.858736	1.05204
280	269	0.575	0.960714
269	263	0.843866	0.977695
265	282	0.871698	1.06415
279	278	0.634409	0.996416
278	278	0.464029	1
279	278	0.899642	0.996416
302	282	0.0562914	0.933775
295	282	0.701695	0.955932
458	438	0.838428	0.956332
418	496	0.301435	1.1866
357	479	0.607843	1.34174
401	441	0.778055	1.09975
506	404	0.389328	0.798419
503	431	0.600398	0.856859
482	455	0.973029	0.943983
416	416	0.65625	1
408	440	0.889706	1.07843
371	367	0.439353	0.989218
420	359	0.552381	0.854762
379	346	0.216359	0.912929
375	363	0.792	0.968
318	314	0.345912	0.987421
314	314	0.312102	1
T control	T perturbed

## Sheet: FigS12-panel-c
440	242	0.786364	0.55	Nevents=	Bins	Xaxis	Mean cophase	Stdev
358	450	0.117318	1.25698	349	[0; 0,1[	0.05	0.978689	0.134091
363	361	0.360882	0.99449		[0,1; 0,2[	0.15	0.991459	0.119522
371	349	0.800539	0.940701		[0,2; 0,3[	0.25	0.980093	0.157009
391	368	0.41688	0.941176		[0,3; 0,4[	0.35	0.9923	0.112078
358	358	0.712291	1		[0,4; 0,5[	0.45	0.997236	0.195666
314	376	0.503185	1.19745		[0,5; 0,6[	0.55	1.02908	0.243287
203	201	0.433498	0.990148		[0,6 0,7[	0.65	1.00778	0.236223
302	284	0.639073	0.940397		[0,7; 0,8[	0.75	1.03532	0.196653
336	381	0.889881	1.13393		[0,8; 0,9[	0.85	0.987519	0.119062
376	338	0.670213	0.898936		[0,9, 1]	0.95	1.05374	0.131251
339	319	0.0737463	0.941003
319	356	0.727273	1.11599		Column A	Column B	Column C	Column D
447	324	0.789709	0.724832		Control cycle	Perturbed cycle	Light phase	Phase-shift +2
353	339	0.603399	0.96034
339	341	0.743363	1.0059
279	368	0.734767	1.319
341	403	0.674487	1.18182
358	400	0.318436	1.11732
353	361	0.127479	1.02266
361	339	0.781163	0.939058
326	341	0.144172	1.04601
386	316	0.735751	0.818653
376	339	0.630319	0.901596
368	359	0.415761	0.975543
378	410	0.261905	1.08466
353	420	0.181303	1.1898
445	488	0.132584	1.09663
400	398	0	0.995
418	391	0.638756	0.935407
403	413	0.312655	1.02481
434	480	0.808756	1.10599
452	403	0.727876	0.891593
378	526	0.71164	1.39153
432	442	0.652778	1.02315
349	502	0.77937	1.4384
398	465	0.713568	1.16834
460	339	0.284783	0.736957
512	487	0.380859	0.951172
410	178	0.687805	0.434146
363	348	0.157025	0.958678
319	277	0.852665	0.868339
326	316	0.40184	0.969325
311	324	0.221865	1.0418
316	304	0.5	0.962025
334	363	0.326347	1.08683
304	334	0.177632	1.09868
361	420	0.0747922	1.16343
334	321	0.125749	0.961078
344	341	0.776163	0.991279
368	153	0.241848	0.415761
340	323	0.102941	0.95
332	286	0.436747	0.861446
275	288	0.749091	1.04727
271	293	0	1.08118
371	314	0.0862534	0.846361
364	362	0.637363	0.994505
277	380	0.617329	1.37184
338	422	0.210059	1.24852
299	241	0.421405	0.80602
299	262	0.745819	0.876254
297	241	0.457912	0.811448
403	401	0.930521	0.995037
346	325	0.271676	0.939306
362	305	0.698895	0.842541
351	301	0.712251	0.85755
321	318	0.196262	0.990654
380	288	0.655263	0.757895
321	221	0.545171	0.688474
438	327	0.363014	0.746575
323	266	0.402477	0.823529
251	600	0.649402	2.39044
316	361	0.952532	1.14241
359	343	0.206128	0.955432
318	292	0.081761	0.918239
336	382	0.157738	1.1369
468	262	0.472222	0.559829
325	540	0.535385	1.66154
496	362	0	0.729839
403	540	0.687345	1.33995
323	397	0.885449	1.2291
336	364	0.607143	1.08333
343	354	0.294461	1.03207
339	294	0.657817	0.867257
339	301	0.268437	0.887906
343	331	0.825073	0.965015
355	377	0.529577	1.06197
336	234	0.291667	0.696429
324	324	0.722222	1
336	335	0.64881	0.997024
313	308	0.169329	0.984026
362	335	0.61326	0.925414
320	339	0.046875	1.05937
339	339	0.300885	1
377	328	0.917772	0.870027
339	381	0.0117994	1.12389
350	343	0.268571	0.98
320	369	0.6125	1.15312
335	336	0.540299	1.00299
340	336	0.255882	0.988235
335	293	0.167164	0.874627
339	316	0.421829	0.932153
456	437	0.660088	0.958333
524	380	0.200382	0.725191
448	486	0.34375	1.08482
463	573	0.714903	1.23758
426	320	0.35446	0.751174
501	471	0.578842	0.94012
411	313	0.00973236	0.761557
365	456	0.0630137	1.24932
365	347	0.958904	0.950685
347	283	0.466859	0.815562
309	261	0.521036	0.84466
256	452	0.546875	1.76562
299	260	0.411371	0.869565
297	366	0.457912	1.23232
291	304	0.539519	1.04467
340	273	0.120588	0.802941
321	278	0.657321	0.866044
327	379	0.492355	1.15902
282	319	0.397163	1.13121
286	245	0.828671	0.856643
269	282	0.799257	1.04833
280	247	0.775	0.882143
280	271	0.985714	0.967857
297	237	0.609428	0.79798
297	347	0.47138	1.16835
316	383	0.332278	1.21203
299	278	0.137124	0.929766
239	254	0.790795	1.06276
226	263	0.429204	1.16372
291	319	0.436426	1.09622
263	254	0.220532	0.965779
295	273	0.986441	0.925424
286	303	0.84965	1.05944
260	243	0.826923	0.934615
258	258	0.70155	1
245	237	0.379592	0.967347
241	220	0.26971	0.912863
280	276	0.946429	0.985714
258	280	0.468992	1.08527
248	260	0.762097	1.04839
241	161	0.186722	0.66805
254	224	0.228346	0.88189
245	254	0.604082	1.03673
252	260	0.119048	1.03175
254	237	0.61811	0.933071
284	278	0.862676	0.978873
243	179	0.131687	0.736626
308	291	0.753247	0.944805
271	293	0.612546	1.08118
241	217	0.829876	0.900415
260	278	0.238462	1.06923
476	387	0.836134	0.813025
377	328	0.66313	0.870027
347	336	0.412104	0.9683
339	296	0.80826	0.873156
318	557	0.455975	1.75157
363	457	0.258953	1.25895
377	355	0.384615	0.941645
344	339	0.328488	0.985465
315	320	0.146032	1.01587
339	358	0.389381	1.05605
342	452	0.903509	1.32164
369	401	0.601626	1.08672
334	380	0.326347	1.13772
334	362	0.221557	1.08383
383	377	0.174935	0.984334
402	335	0.644279	0.833333
312	335	0.278846	1.07372
416	338	0.771635	0.8125
352	413	0.534091	1.1733
343	383	0.6793	1.11662
380	335	0.326316	0.881579
357	363	0.661064	1.01681
349	366	0.934097	1.04871
385	274	0.327273	0.711688
264	291	0.590909	1.10227
274	221	0.755474	0.806569
366	301	0.661202	0.822404
339	307	0.554572	0.905605
369	326	0	0.883469
315	347	0.171429	1.10159
363	360	0.371901	0.991736
419	374	0.577566	0.892601
340	363	0.205882	1.06765
335	360	0.662687	1.07463
383	335	0.741514	0.874674
354	360	0.539548	1.01695
338	380	0.565089	1.12426
343	360	0.279883	1.04956
374	425	0.104278	1.13636
382	343	0.698953	0.897906
360	416	0.227778	1.15556
323	441	0.517028	1.36533
344	336	0.569767	0.976744
363	347	0.220386	0.955923
338	383	0.0591716	1.13314
358	363	0.27933	1.01397
302	318	0.317881	1.05298
277	358	0.826715	1.29242
455	463	0.402198	1.01758
391	316	0.836317	0.808184
338	318	0.37574	0.940828
398	465	0.0552764	1.16834
342	331	0.353801	0.967836
373	283	0.80429	0.758713
297	328	0.313131	1.10438
280	404	0.710714	1.44286
280	334	0.778571	1.19286
334	272	0.595808	0.814371
326	261	0.420245	0.800613
331	311	0.0241692	0.939577
301	382	0.930233	1.2691
325	348	0.923077	1.07077
277	257	0.184116	0.927798
331	314	0.649547	0.94864
376	331	0.329787	0.880319
351	373	0.917379	1.06268
427	345	0.576112	0.807963
393	382	0.64631	0.97201
239	285	1	1.19247
314	267	0.681529	0.850318
316	294	0.351266	0.93038
287	282	0.372822	0.982578
355	301	0.0450704	0.847887
300	360	0.51	1.2
398	454	0.228643	1.1407
478	342	0.0794979	0.715481
394	467	0.700508	1.18528
414	361	0.642512	0.871981
476	454	0.144958	0.953782
505	394	0.0316832	0.780198
455	460	0	1.01099
433	361	0.0554273	0.833718
476	503	0.537815	1.05672
440	449	0.606818	1.02045
440	471	0.718182	1.07045
498	562	0.389558	1.12851
391	535	0.601023	1.36829
306	465	0.794118	1.51961
371	361	0.283019	0.973046
478	303	0.531381	0.633891
430	355	0.669767	0.825581
452	480	0.309735	1.06195
461	400	0.433839	0.867679
441	474	0.673469	1.07483
363	355	0.22314	0.977961
342	338	0.628655	0.988304
304	284	0.940789	0.934211
314	336	0.480892	1.07006
316	340	0.272152	1.07595
323	321	0.126935	0.993808
323	340	0.0340557	1.05263
321	321	0.046729	1
342	340	0.359649	0.994152
321	338	0.0996885	1.05296
321	303	0.05919	0.943925
336	342	0.154762	1.01786
312	331	0.849359	1.0609
297	278	0.592593	0.936027
344	386	0.401163	1.12209
334	317	0.841317	0.949102
345	314	0.695652	0.910145
342	323	0.646199	0.944444
295	281	0.244068	0.952542
356	336	0.457865	0.94382
312	323	0.025641	1.03526
317	348	0.817035	1.09779
292	323	0.369863	1.10616
317	334	0.138801	1.05363
309	245	0.462783	0.79288
339	325	0.19469	0.958702
314	237	0.579618	0.754777
359	325	0.537604	0.905292
323	328	0.786378	1.01548
334	336	0.601796	1.00599
309	339	0.669903	1.09709
317	303	0.652997	0.955836
320	312	0.3625	0.975
323	328	0.263158	1.01548
334	320	0.817365	0.958084
287	279	0.672474	0.972125
339	345	0	1.0177
325	317	0.169231	0.975385
339	342	0.837758	1.00885
325	339	0.255385	1.04308
323	320	0.869969	0.990712
342	339	0.853801	0.991228
356	336	0.696629	0.94382
314	350	0.633758	1.11465
348	359	0.712644	1.03161
288	296	0.486111	1.02778
299	361	0.602007	1.20736
318	371	0.449686	1.16667
398	401	0.89196	1.00754
299	299	0.846154	1
323	360	0.448916	1.11455
296	296	0.290541	1
291	293	0.869416	1.00687
299	307	0	1.02676
296	231	0.864865	0.780405
304	296	0.592105	0.973684
283	320	0.590106	1.13074
301	304	0.179402	1.00997
301	299	0.946844	0.993355
315	304	0.701587	0.965079
296	299	0.0912162	1.01014
272	258	0.463235	0.948529
269	256	0.650558	0.951673
239	277	0.518828	1.159
283	277	0.134276	0.978799
299	288	0.61204	0.963211
261	264	0.218391	1.01149
274	264	0.923358	0.963504
283	253	0.826855	0.893993
264	277	0.0189394	1.04924
264	258	0.753788	0.977273
274	258	0.656934	0.941606
283	304	0.865724	1.0742
285	293	0.435088	1.02807
237	274	0.704641	1.15612
299	264	0.100334	0.882943
280	288	0.767857	1.02857
280	280	0.671429	1
269	293	0.858736	1.08922
280	274	0.575	0.978571
269	297	0.843866	1.10409
265	289	0.871698	1.09057
279	296	0.634409	1.06093
278	282	0.464029	1.01439
279	279	0.899642	1
302	299	0.0562914	0.990066
295	282	0.701695	0.955932
458	431	0.838428	0.941048
418	425	0.301435	1.01675
357	397	0.607843	1.11204
401	414	0.778055	1.03242
506	465	0.389328	0.918972
503	438	0.600398	0.870775
482	588	0.973029	1.21992
416	456	0.65625	1.09615
408	408	0.889706	1
371	375	0.439353	1.01078
420	346	0.552381	0.82381
379	338	0.216359	0.891821
375	383	0.792	1.02133
318	289	0.345912	0.908805
314	310	0.312102	0.987261
T control	T perturbed

## Sheet: FigS12-panel-d
440	262	0.786364	0.595455	Nevents=	Bins	Xaxis	Mean cophase	Stdev
358	450	0.117318	1.25698	349	[0; 0,1[	0.05	1.04468	0.206419
363	383	0.360882	1.0551		[0,1; 0,2[	0.15	1.01501	0.146733
371	408	0.800539	1.09973		[0,2; 0,3[	0.25	0.966189	0.132725
391	321	0.41688	0.820972		[0,3; 0,4[	0.35	1.01847	0.133956
358	341	0.712291	0.952514		[0,4; 0,5[	0.45	0.977198	0.199102
314	185	0.503185	0.589172		[0,5; 0,6[	0.55	1.00122	0.138448
203	321	0.433498	1.58128		[0,6 0,7[	0.65	0.961452	0.165142
302	279	0.639073	0.923841		[0,7; 0,8[	0.75	1.05497	0.202883
336	311	0.889881	0.925595		[0,8; 0,9[	0.85	0.967808	0.120681
376	336	0.670213	0.893617		[0,9, 1]	0.95	1.01326	0.185617
339	341	0.0737463	1.0059
319	447	0.727273	1.40125		Column A	Column B	Column C	Column D
447	353	0.789709	0.789709		Control cycle	Perturbed cycle	Light phase	Phase-shift +3
353	299	0.603399	0.847025
339	410	0.743363	1.20944
279	381	0.734767	1.36559
341	408	0.674487	1.19648
358	349	0.318436	0.97486
353	309	0.127479	0.875354
361	358	0.781163	0.99169
326	383	0.144172	1.17485
386	344	0.735751	0.891192
376	376	0.630319	1
368	222	0.415761	0.603261
378	373	0.261905	0.986772
353	405	0.181303	1.14731
445	415	0.132584	0.932584
400	418	0	1.045
418	423	0.638756	1.01196
403	428	0.312655	1.06203
434	363	0.808756	0.836406
452	460	0.727876	1.0177
378	492	0.71164	1.30159
432	307	0.652778	0.710648
349	430	0.77937	1.23209
398	568	0.713568	1.42714
460	206	0.284783	0.447826
512	457	0.380859	0.892578
410	460	0.687805	1.12195
363	334	0.157025	0.92011
319	294	0.852665	0.92163
326	336	0.40184	1.03067
311	304	0.221865	0.977492
316	344	0.5	1.08861
334	351	0.326347	1.0509
304	341	0.177632	1.12171
361	339	0.0747922	0.939058
334	336	0.125749	1.00599
344	299	0.776163	0.869186
368	287	0.241848	0.779891
340	315	0.102941	0.926471
332	240	0.436747	0.722892
275	277	0.749091	1.00727
271	320	0	1.18081
371	382	0.0862534	1.02965
364	239	0.637363	0.656593
277	143	0.617329	0.516245
338	321	0.210059	0.949704
299	299	0.421405	1
299	319	0.745819	1.06689
297	240	0.457912	0.808081
403	280	0.930521	0.694789
346	393	0.271676	1.13584
362	423	0.698895	1.16851
351	421	0.712251	1.19943
321	323	0.196262	1.00623
380	444	0.655263	1.16842
321	321	0.545171	1
438	319	0.363014	0.728311
323	273	0.402477	0.845201
251	299	0.649402	1.19124
316	295	0.952532	0.933544
359	314	0.206128	0.874652
318	591	0.081761	1.85849
336	323	0.157738	0.96131
468	280	0.472222	0.598291
325	399	0.535385	1.22769
496	455	0	0.917339
403	340	0.687345	0.843672
323	403	0.885449	1.24768
336	239	0.607143	0.71131
343	339	0.294461	0.988338
339	343	0.657817	1.0118
339	332	0.268437	0.979351
343	302	0.825073	0.880466
355	365	0.529577	1.02817
336	268	0.291667	0.797619
324	309	0.722222	0.953704
336	335	0.64881	0.997024
313	343	0.169329	1.09585
362	324	0.61326	0.895028
320	354	0.046875	1.10625
339	332	0.300885	0.979351
377	267	0.917772	0.708223
339	357	0.0117994	1.0531
350	343	0.268571	0.98
320	343	0.6125	1.07187
335	343	0.540299	1.02388
340	342	0.255882	1.00588
335	324	0.167164	0.967164
339	241	0.421829	0.710914
456	211	0.660088	0.462719
524	433	0.200382	0.826336
448	478	0.34375	1.06696
463	640	0.714903	1.38229
426	414	0.35446	0.971831
501	433	0.578842	0.864271
411	294	0.00973236	0.715328
365	418	0.0630137	1.14521
365	531	0.958904	1.45479
347	298	0.466859	0.85879
309	261	0.521036	0.84466
256	314	0.546875	1.22656
299	282	0.411371	0.943144
297	288	0.457912	0.969697
291	282	0.539519	0.969072
340	260	0.120588	0.764706
321	340	0.657321	1.05919
327	344	0.492355	1.05199
282	321	0.397163	1.1383
286	256	0.828671	0.895105
269	263	0.799257	0.977695
280	252	0.775	0.9
280	269	0.985714	0.960714
297	420	0.609428	1.41414
297	347	0.47138	1.16835
316	340	0.332278	1.07595
299	280	0.137124	0.936455
239	247	0.790795	1.03347
226	241	0.429204	1.06637
291	243	0.436426	0.835052
263	265	0.220532	1.0076
295	260	0.986441	0.881356
286	213	0.84965	0.744755
260	256	0.826923	0.984615
258	241	0.70155	0.934109
245	237	0.379592	0.967347
241	265	0.26971	1.09959
280	256	0.946429	0.914286
258	263	0.468992	1.01938
248	258	0.762097	1.04032
241	181	0.186722	0.751037
254	258	0.228346	1.01575
245	226	0.604082	0.922449
252	258	0.119048	1.02381
254	243	0.61811	0.956693
284	217	0.862676	0.764085
243	224	0.131687	0.921811
308	260	0.753247	0.844156
271	295	0.612546	1.08856
241	245	0.829876	1.0166
260	250	0.238462	0.961538
476	334	0.836134	0.701681
377	352	0.66313	0.933687
347	363	0.412104	1.04611
339	355	0.80826	1.0472
318	444	0.455975	1.39623
363	361	0.258953	0.99449
377	379	0.384615	1.00531
344	331	0.328488	0.962209
315	379	0.146032	1.20317
339	342	0.389381	1.00885
342	417	0.903509	1.2193
369	366	0.601626	0.99187
334	362	0.326347	1.08383
334	320	0.221557	0.958084
383	360	0.174935	0.939948
402	360	0.644279	0.895522
312	357	0.278846	1.14423
416	357	0.771635	0.858173
352	402	0.534091	1.14205
343	380	0.6793	1.10787
380	397	0.326316	1.04474
357	318	0.661064	0.890756
349	354	0.934097	1.01433
385	304	0.327273	0.78961
264	344	0.590909	1.30303
274	277	0.755474	1.01095
366	264	0.661202	0.721311
339	323	0.554572	0.952802
369	441	0	1.19512
315	476	0.171429	1.51111
363	456	0.371901	1.2562
419	380	0.577566	0.906921
340	388	0.205882	1.14118
335	360	0.662687	1.07463
383	321	0.741514	0.83812
354	340	0.539548	0.960452
338	335	0.565089	0.991124
343	368	0.279883	1.07289
374	374	0.104278	1
382	357	0.698953	0.934555
360	383	0.227778	1.06389
323	358	0.517028	1.10836
344	344	0.569767	1
363	418	0.220386	1.15152
338	376	0.0591716	1.11243
358	277	0.27933	0.773743
302	365	0.317881	1.20861
277	283	0.826715	1.02166
455	452	0.402198	0.993407
391	254	0.836317	0.649616
338	400	0.37574	1.18343
398	558	0.0552764	1.40201
342	326	0.353801	0.953216
373	387	0.80429	1.03753
297	274	0.313131	0.922559
280	339	0.710714	1.21071
280	285	0.778571	1.01786
334	301	0.595808	0.901198
326	285	0.420245	0.874233
331	291	0.0241692	0.879154
301	374	0.930233	1.24252
325	328	0.923077	1.00923
277	325	0.184116	1.17329
331	291	0.649547	0.879154
376	314	0.329787	0.835106
351	362	0.917379	1.03134
427	393	0.576112	0.920375
393	376	0.64631	0.956743
239	264	1	1.1046
314	343	0.681529	1.09236
316	242	0.351266	0.765823
287	282	0.372822	0.982578
355	339	0.0450704	0.95493
300	320	0.51	1.06667
398	427	0.228643	1.07286
478	358	0.0794979	0.748954
394	309	0.700508	0.784264
414	361	0.642512	0.871981
476	443	0.144958	0.930672
505	380	0.0316832	0.752475
455	460	0	1.01099
433	417	0.0554273	0.963048
476	460	0.537815	0.966387
440	287	0.606818	0.652273
440	586	0.718182	1.33182
498	517	0.389558	1.03815
391	407	0.601023	1.04092
306	443	0.794118	1.44771
371	339	0.283019	0.913747
478	437	0.531381	0.914226
430	406	0.669767	0.944186
452	405	0.309735	0.896018
461	465	0.433839	1.00868
441	458	0.673469	1.03855
363	340	0.22314	0.936639
342	338	0.628655	0.988304
304	295	0.940789	0.970395
314	340	0.480892	1.0828
316	319	0.272152	1.00949
323	301	0.126935	0.931889
323	342	0.0340557	1.05882
321	342	0.046729	1.06542
342	344	0.359649	1.00585
321	344	0.0996885	1.07165
321	340	0.05919	1.05919
336	297	0.154762	0.883929
312	316	0.849359	1.01282
297	297	0.592593	1
344	312	0.401163	0.906977
334	314	0.841317	0.94012
345	262	0.695652	0.75942
342	359	0.646199	1.04971
295	270	0.244068	0.915254
356	320	0.457865	0.898876
312	314	0.025641	1.00641
317	328	0.817035	1.0347
292	342	0.369863	1.17123
317	336	0.138801	1.05994
309	265	0.462783	0.857605
339	361	0.19469	1.0649
314	248	0.579618	0.789809
359	342	0.537604	0.952646
323	306	0.786378	0.947368
334	306	0.601796	0.916168
309	320	0.669903	1.0356
317	339	0.652997	1.0694
320	309	0.3625	0.965625
323	290	0.263158	0.897833
334	320	0.817365	0.958084
287	276	0.672474	0.961672
339	320	0	0.943953
325	317	0.169231	0.975385
339	317	0.837758	0.935103
325	337	0.255385	1.03692
323	339	0.869969	1.04954
342	331	0.853801	0.967836
356	323	0.696629	0.907303
314	336	0.633758	1.07006
348	381	0.712644	1.09483
288	371	0.486111	1.28819
299	326	0.602007	1.0903
318	344	0.449686	1.08176
398	439	0.89196	1.10302
299	280	0.846154	0.936455
323	358	0.448916	1.10836
296	285	0.290541	0.962838
291	288	0.869416	0.989691
299	307	0	1.02676
296	320	0.864865	1.08108
304	307	0.592105	1.00987
283	301	0.590106	1.0636
301	296	0.179402	0.983389
301	280	0.946844	0.930233
315	264	0.701587	0.838095
296	285	0.0912162	0.962838
272	280	0.463235	1.02941
269	253	0.650558	0.94052
239	282	0.518828	1.17992
283	280	0.134276	0.989399
299	288	0.61204	0.963211
261	258	0.218391	0.988506
274	282	0.923358	1.0292
283	269	0.826855	0.95053
264	301	0.0189394	1.14015
264	285	0.753788	1.07955
274	261	0.656934	0.952555
283	299	0.865724	1.05654
285	288	0.435088	1.01053
237	274	0.704641	1.15612
299	312	0.100334	1.04348
280	301	0.767857	1.075
280	280	0.671429	1
269	248	0.858736	0.921933
280	293	0.575	1.04643
269	280	0.843866	1.04089
265	289	0.871698	1.09057
279	278	0.634409	0.996416
278	292	0.464029	1.05036
279	285	0.899642	1.02151
302	299	0.0562914	0.990066
295	285	0.701695	0.966102
458	472	0.838428	1.03057
418	479	0.301435	1.14593
357	404	0.607843	1.13165
401	526	0.778055	1.31172
506	472	0.389328	0.932806
503	452	0.600398	0.898608
482	543	0.973029	1.12656
416	469	0.65625	1.1274
408	399	0.889706	0.977941
371	355	0.439353	0.956873
420	420	0.552381	1
379	367	0.216359	0.968338
375	338	0.792	0.901333
318	399	0.345912	1.25472
314	399	0.312102	1.2707
T control	T perturbed
