# Supplementary material for: Upregulation of breathing rate during running exercise by central locomotor circuits in mice
Source: Nat Commun. 2023 May 22;14:2939. doi: 10.1038/s41467-023-38583-6 (PMC10203288; doi:10.1038/s41467-023-38583-6)
Supplement: Supplementary file 3 — Source Data [file 41467_2023_38583_MOESM3_ESM.zip › Fig7-h.xlsx]

## Sheet: Fig7-panel-h-top-left
	Amplitude % CTL 5Hz			Amplitude % CTL 10Hz			Amplitude % CTL 20Hz			Amplitude % CTL 40Hz				Male	Female
Animal	CTL	Stim 5Hz	Recov	CTL	Stim 10Hz	Recov	CTL	Stim 20Hz	Recov	CTL	Stim 40Hz	Recov		2	5
1	100	87.6705	97.4272	100	106.736	98.053	100	98.1141	97.5738	100	99.7537	98.8063
1	100	91.1533	102.006	100	90.036	92.8106	100	108.639	86.8602	100	78.0377	102.893
1	100	74.6456	79.3259	100	90.0978	84.6253	100	102.2	81.9382	100	99.5582	107.732
2	100	89.4044	91.5604	100	122.461	85.2257	100	114.697	113.967	0	0	0
2	100	87.8722	103.512	100	96.1952	90.9554	100	126.558	130.884	0	0	0
2	100	110.267	129.481	100	109.178	105.74	100	139.462	132.62	0	0	0
3	100	109.396	72.8483	100	94.7314	99.6629	100	89.1433	86.3037	0	0	0
3	100	100.335	100.817	100	99.1653	92.7126	100	92.7617	90.8223	0	0	0
3	100	89.2268	89.3389	100	96.2473	87.8086	100	97.6901	81.3877	0	0	0
4	0	0	0	100	89.5304	98.8056	100	99.378	97.1693	100	133.681	94.7664
4	0	0	0	100	110.167	87.0676	100	104.963	88.7324	100	114.849	98.6063
4	0	0	0	100	97.0784	88.6368	100	109.398	91.2079	100	145.1	135.195
5	100	102.799	94.447	100	94.3321	95.4658	100	90.194	91.0727	100	107.443	83.2009
5	100	102.488	102.917	100	109.044	115.185	100	112.689	139.495	100	117.279	123.933
5	100	86.5655	88.0582	100	133.687	109.339	100	107.854	114.788	100	135.721	114.562
6	0	0	0	100	92.6708	91.79	100	127.493	94.2941	100	124.002	98.0966
6	0	0	0	100	133.83	112.83	100	109.964	101.577	100	108.154	83.5312
6	0	0	0	100	109.624	94.7247	100	122.309	110.174	100	98.3683	104.674
7	0	0	0	100	128.402	123.351	100	92.9938	91.0216	100	124.254	109.118
7	0	0	0	100	107.364	110.105	100	91.0264	92.3574	100	109.732	97.091
7	0	0	0	100	101.731	80.9012	100	74.3671	101.866	100	137.466	101.064		N=	4	4	7	7	5	7
															CTL	5	10	20	40	Recov
	CTL	Stim 5Hz	Recov	CTL	Stim 10Hz	Recov	CTL	Stim 20Hz	Recov	CTL	Stim 40Hz	Recov		1	100	84.4898	95.6233	102.984	92.4499	94.1709
1	100	84.4898	92.9196	100	95.6233	91.8296	100	102.984	88.7907	100	92.4499	103.144		2	100	95.8477	109.278	126.906		109.327
2	100	95.8477	108.184	100	109.278	93.9738	100	126.906	125.824					3	100	99.6527	96.7146	93.1984		89.078
3	100	99.6527	87.6681	100	96.7146	93.3947	100	93.1984	86.1712					4			98.9252	104.58	131.21	97.7986
4				100	98.9252	91.5033	100	104.58	92.3699	100	131.21	109.523		5	100	97.2842	112.354	103.579	120.148	106.039
5	100	97.2842	95.1408	100	112.354	106.663	100	103.579	115.118	100	120.148	107.232		6			112.042	119.922	110.175	99.0769
6				100	112.042	99.7817	100	119.922	102.015	100	110.175	95.4339		7			112.499	86.1291	123.817	100.764
7				100	112.499	104.786	100	86.1291	95.0818	100	123.817	102.425		Mean	100	94.3186	105.348	105.328	115.56	99.4649
														SD	0	6.73772	7.8617	14.1623	14.9768	6.84359

## Sheet: Fig7-panel-h-top-right
	Instant frequency 5Hz			Instant frequency 10Hz			Instant frequency 20Hz			Instant frequency 40Hz
Animal	CTL	Stim 5Hz	Recov	CTL	Stim 10Hz	Recov	CTL	Stim 20Hz	Recov	CTL	Stim 40Hz	Recov
1	2.52328	4.28037	2.20216	2.42064	3.6548	2.20999	3.10536	4.8571	3.30321	2.94906	4.51659	2.80872
1	2.47405	4.06532	2.15678	2.28427	3.532	2.2464	3.02862	5.50974	2.41758	3.47581	5.17762	3.55389
1	3.05921	3.49171	2.43166	3.18264	4.70261	2.92827	3.14368	5.25206	2.95924	2.79408	4.53621	3.11186
2	3.34962	3.66739	3.00843	2.66527	3.60315	2.21876	2.668	3.68123	3.45754	0	0	0
2	3.34071	3.37438	2.72528	3.11673	3.73957	2.88149	2.54781	4.00046	2.77701	0	0	0
2	2.19033	3.07717	4.91452	2.95128	3.46262	2.61083	2.80935	4.14598	3.47407	0	0	0
3	2.9729	3.67228	3.40722	3.23422	4.4165	3.22732	2.68065	4.50027	3.64515	0	0	0
3	3.20296	4.41391	4.38119	3.49706	3.72725	3.25094	2.98123	4.32837	3.24449	0	0	0
3	2.92815	3.99304	5.06203	3.4505	4.0784	4.10461	2.81835	4.18558	3.9466	0	0	0
4				2.59142	3.82344	2.48221	2.32963	3.99267	2.58209	2.29089	3.87052	2.45056
4				2.36346	3.33976	2.52875	2.06565	3.82238	2.59712	2.58115	3.48452	2.7677
4				2.87169	3.52093	2.86198	2.78091	3.29064	2.66844	2.08102	4.00583	2.92459
5	3.28379	3.03608	2.83166	2.42784	4.58317	2.7072	3.66107	4.58055	3.98551	2.9324	4.15946	2.84014
5	3.10822	3.76324	2.88476	2.40106	3.19337	3.15535	3.52619	4.85903	4.12278	2.60082	3.96876	3.41416
5	3.08763	3.55602	3.16966	3.05308	3.2605	3.05898	3.63559	4.85903	4.12278	2.9192	4.5083	2.97889
6				2.95455	4.14854	3.60521	4.31913	5.4993	3.34982	3.29759	5.77496	2.99787
6				2.34161	4.20726	2.71007	3.63909	4.82289	3.40323	3.24878	5.77398	2.84369
6				3.01566	3.98434	2.26288	3.80202	6.11432	3.23323	2.75624	5.30726	2.37292
7				3.16472	4.87838	3.69204	3.01484	4.56414	3.08882	2.89115	4.3332	2.83266
7				3.66373	4.03573	3.24114	3.01576	4.52011	3.31933	3.24689	4.28768	3.25018
7				3.21755	3.8615	3.50272	2.9709	4.42676	2.63694	2.88513	4.94863	2.66074		N=	7	4	7	7	5	7
															CTL	5	10	20	40	Recov
	CTL	Stim 5Hz	Recov	CTL	Stim 10Hz	Recov	CTL	Stim 20Hz	Recov	CTL	Stim 40Hz	Recov		1	2.87006	3.9458	3.96314	5.2063	4.74347	2.69415
1	2.68551	3.9458	2.26353	2.62918	3.96314	2.46155	3.09255	5.2063	2.89334	3.07298	4.74347	3.15815		2	2.84879	3.37298	3.60178	3.94256		3.11866
2	2.96022	3.37298	3.54941	2.91109	3.60178	2.57036	2.67505	3.94256	3.23621					3	3.08511	4.02641	4.07405	4.33807		3.80773
3	3.03467	4.02641	4.28348	3.39393	4.07405	3.52762	2.82674	4.33807	3.61208					4	2.43954		3.56138	3.7019	3.78696	2.65149
4				2.60886	3.56138	2.62431	2.39206	3.7019	2.61588	2.31769	3.78696	2.71428		5	3.05308	3.45178	3.67902	4.7662	4.21217	3.27266
5	3.15988	3.45178	2.96202	2.62733	3.67902	2.97385	3.60762	4.7662	4.07703	2.81747	4.21217	3.07773		6	3.26385		4.11338	5.47884	5.61873	2.97543
6				2.77061	4.11338	2.85939	3.92008	5.47884	3.32876	3.10087	5.61873	2.73816		7	3.11896		4.25854	4.50367	4.52317	3.13606
7				3.34867	4.25854	3.47863	3.0005	4.50367	3.01503	3.00772	4.52317	2.91453		Mean	2.9542	3.69924	3.89304	4.56251	4.5769	3.09374
														SD	0.268643	0.33442	0.277024	0.642189	0.684303	0.390183

## Sheet: Fig7-panel-h-bottom-left
	Ti 5Hz			Ti 10Hz			Ti 20Hz			Ti 40Hz
Animal	CTL	Stim 5Hz	Recov	CTL	Stim 10Hz	Recov	CTL	Stim 20Hz	Recov	CTL	Stim 40Hz	Recov
1	107.3	87.4	120.433	140.233	109.25	126.767	138.4	95.75	110.567	139.55	104.233	140.925
1	131.267	106.967	112.333	100.733	109.25	112.367	119.533	97.1	136.633	126.75	90.7667	136.2
1	97.9667	120	137.5	120.467	94.3667	103.15	108.8	88.1	124.033	146.3	98.8667	128.775
2	137.533	126.24	133.933	133.033	124.04	135.767	145.633	122.32	120.767	0	0	0
2	134.833	120.025	126.7	115.1	110.1	103.4	139.167	112.767	124.067	0	0	0
2	113.3	126.075	93.5	135.733	117.02	128.75	145.633	107.4	110.6	0	0	0
3	104.267	95.48	95.3	115.95	103.487	112.6	103.567	104.471	110.525	0	0	0
3	89	87.0714	80.9	125.4	122.529	122	127.8	107.7	116.475	0	0	0
3	103.175	99.8	68.775	116.6	112.9	105.2	106.775	107.714	135.1	0	0	0
4	0	0	0	88.325	99.3167	99.1	95.05	90.35	88.325	103.175	106.1	118.65
4	0	0	0	114.2	114.02	109.475	112.525	102.467	128.8	117.95	102.467	133.525
4	0	0	0	102.9	105.717	109.525	119.325	107.86	130.125	100.35	94.95	108.425
5	113.25	103.5	113	105	92.6667	113	97	92	103	113.5	119.5	115
5	101.5	103.667	111.75	115.5	118.5	107.5	102.5	94.5	105.5	118.667	110.333	111.5
5	115.5	121	123.75	111.75	113.5	119.25	116.75	94.25	104.5	113.25	118.667	113.25
6	0	0	0	98.7	83.2143	74.425	81.575	77.67	93.7	92.35	74.96	103.825
6	0	0	0	123.775	99.9463	114.1	106.525	87.2111	124.1	104.5	80.37	109.225
6	0	0	0	115.675	96.55	124.6	91.025	74.0273	104.5	122.7	84.2	121.375
7	0	0	0	107.4	88.6375	101.65	115.375	91.975	108.95	119.175	96.6857	106.225
7	0	0	0	101.6	104.2	89.4	112.45	95.5714	122.975	111.65	98.325	120.575
7	0	0	0	114.525	106.767	116.4	119.45	96.5429	127	117.325	88.9625	109.5		N=	7	4	7	7	5	5
															CTL	5	10	20	40	Recov
	CTL	Stim 5Hz	Recov	CTL	Stim 10Hz	Recov	CTL	Stim 20Hz	Recov	CTL	Stim 40Hz	Recov		1	123.108	104.789	104.289	93.65	97.9556	124.14
1	112.178	104.789	123.422	120.478	104.289	114.094	122.244	93.65	123.744	137.533	97.9556	135.3		2	133.33	124.113	117.053	114.162		119.72
2	128.556	124.113	118.044	127.956	117.053	122.639	143.478	114.162	118.478					3	110.281	94.1171	112.972	106.629		105.208
3	98.8139	94.1171	81.6583	119.317	112.972	113.267	112.714	106.629	120.7					4	105.978		106.351	100.226	101.172	113.994
4				101.808	106.351	106.033	108.967	100.226	115.75	107.158	101.172	120.2		5	110.347	109.389	108.222	93.5833	116.167	111.75
5	110.083	109.389	116.167	110.75	108.222	113.25	105.417	93.5833	104.333	115.139	116.167	113.25		6	104.092		93.2368	79.6361	79.8433	107.761
6				112.717	93.2368	104.375	93.0417	79.6361	107.433	106.517	79.8433	111.475		7	113.217		99.8681	94.6964	94.6577	111.408
7				107.842	99.8681	102.483	115.758	94.6964	119.642	116.05	94.6577	112.1		Mean	114.336	108.102	105.999	97.5117	97.9591	113.426
														SD	10.3772	12.4442	7.95061	10.9964	13.0472	6.59847

## Sheet: Fig7-panel-h-bottom-right
	Te 5Hz			Te 10Hz			Te 20Hz			Te 40Hz
Animal	CTL	Stim 5Hz	Recov	CTL	Stim 10Hz	Recov	CTL	Stim 20Hz	Recov	CTL	Stim 40Hz	Recov
1	339.7	156.55	399.133	266.1	188.75	407.233	193.3	107.85	169	209.7	136.7	209
1	239.1	133.933	353.333	178.867	152.35	360.5	221.167	94.4	269.7	171.925	112.367	191.475
1	241.833	178	404.567	240.933	129.467	267	185.167	93.5	242.733	218.475	124.967	181.375
2	178.9	145.62	194.167	234.633	158.06	318.233	244.867	160.52	268.667	0	0	0
2	208.567	181.35	187.033	218.433	155.983	177.067	245.967	143.967	222.233	0	0	0
2	251.667	212.375	173.5	214.867	167.24	256.225	200.4	141.167	180	0	0	0
3	238.233	187.68	191.467	150.35	125.737	200.925	195.267	117.857	198.275	0	0	0
3	175.975	147.171	206.767	169.25	144.843	176	275.1	122.529	143.225	0	0	0
3	190.8	160.45	169.9	169.25	136.371	109.2	216.025	133.157	206.325	0	0	0
4	0	0	0	273.05	170.817	306.125	229.925	107.867	220.475	337.1	154.6	254.2
4	0	0	0	308.675	186.52	321.875	297.4	160.917	297.3	263.65	185.65	249.425
4	0	0	0	260.5	180.617	283.125	245.425	194.72	244.05	368.1	155.317	239.475
5	196.5	209	264.75	285	134	275.25	166	127	181	380.25	141	244.25
5	220.5	154	235.25	305.25	176	276.75	174	109.5	141.5	227.667	141	184.75
5	258.25	219	306.5	216.75	197	282	218.25	134.75	215.25	323.75	154.333	223.5
6	0	0	0	249.2	171.071	290.45	163.825	111.65	167.225	211.725	97.64	217.1
6	0	0	0	306.6	146.025	344.65	168.55	123.444	182	253.5	96.54	249.45
6	0	0	0	264.575	150.483	246.775	159.8	90.9727	204.3	279.8	105.178	312.825
7	0	0	0	178.725	117.85	192.4	213.225	128.162	190.5	230.225	136.257	265.8
7	0	0	0	173.7	145.786	172.95	207.15	126.471	236.5	200.75	137.35	196.65
7	0	0	0	200.85	151.45	175.8	228.95	123.5	297.7	244.9	119.712	270.85		N=	7	4	7	7	5	7
															CTL	5	10	20	40	Recov
	CTL	Stim 5Hz	Recov	CTL	Stim 10Hz	Recov	CTL	Stim 20Hz	Recov	CTL	Stim 40Hz	Recov		1	225.522	156.161	156.856	98.5833	124.678	287.921
1	273.544	156.161	385.678	228.633	156.856	344.911	199.878	98.5833	227.144	200.033	124.678	193.95		2	222.033	179.782	160.428	148.551		219.681
2	213.044	179.782	184.9	222.644	160.428	250.508	230.411	148.551	223.633	0	0	0		3	197.806	165.1	135.651	124.514		178.009
3	201.669	165.1	189.378	162.95	135.651	162.042	228.797	124.514	182.608	0	0	0		4	287.092		179.318	154.501	165.189	268.45
4	0	0	0	280.742	179.318	303.708	257.583	154.501	253.942	322.95	165.189	247.7		5	247.681	194	169	123.75	145.444	235.896
5	225.083	194	268.833	269	169	278	186.083	123.75	179.25	310.556	145.444	217.5		6	228.619		155.86	108.689	99.7859	246.086
6	0	0	0	273.458	155.86	293.958	164.058	108.689	184.508	248.342	99.7859	259.792		7	208.719		138.362	126.045	131.107	222.128
7	0	0	0	184.425	138.362	180.383	216.442	126.045	241.567	225.292	131.107	244.433		Mean	231.067	173.761	156.496	126.376	133.241	236.881
														SD	29.2656	16.6396	15.5807	19.9102	24.3245	35.7462

## Sheet: Raw 5Hz
5Hz	Ctl					Stim 5Hz						Recov					Instant frequency 5Hz				Amplitude 5Hz				Ti 5Hz			Te 5Hz			Amplitude % CTL 5Hz
Animal	Ampl	Inst freq	Ti	Te		Ampl	Inst freq	Ti	Te			Ampl	Inst freq	Ti	Te		CTL	Stim 5Hz	Recov		CTL	Stim 5Hz	Recov		CTL	Stim 5Hz	Recov	CTL	Stim 5Hz	Recov	CTL	Stim 5Hz	Recov
1	0.864597	2.52328	107.3	339.7		0.757996	4.28037	87.4	156.55			0.842353	2.20216	120.433	399.133		2.52328	4.28037	2.20216		0.864597	0.757996	0.842353		107.3	87.4	120.433	339.7	156.55	399.133	100	87.6705	97.4272
1	0.770757	2.47405	131.267	239.1	#DIV/0!	0.70257	4.06532	106.967	133.933		#DIV/0!	0.786216	2.15678	112.333	353.333	#DIV/0!	2.47405	4.06532	2.15678	#DIV/0!	0.770757	0.70257	0.786216		131.267	106.967	112.333	239.1	133.933	353.333	100	91.1533	102.006
1	0.874867	3.05921	97.9667	241.833	#DIV/0!	0.653049	3.49171	120	178		#DIV/0!	0.693996	2.43166	137.5	404.567	#DIV/0!	3.05921	3.49171	2.43166	#DIV/0!	0.874867	0.653049	0.693996		97.9667	120	137.5	241.833	178	404.567	100	74.6456	79.3259
2	0.98231	3.34962	137.533	178.9	#DIV/0!	0.878229	3.66739	126.24	145.62		#DIV/0!	0.899407	3.00843	133.933	194.167	2.57946	3.34962	3.66739	3.00843	#DIV/0!	0.98231	0.878229	0.899407	#DIV/0!	137.533	126.24	133.933	178.9	145.62	194.167	100	89.4044	91.5604
2	1.04077	3.34071	134.833	208.567	#DIV/0!	0.914544	3.37438	120.025	181.35		#DIV/0!	1.07732	2.72528	126.7	187.033	3.22765	3.34071	3.37438	2.72528	#DIV/0!	1.04077	0.914544	1.07732	#DIV/0!	134.833	120.025	126.7	208.567	181.35	187.033	100	87.8722	103.512
2	0.869493	2.19033	113.3	251.667	#DIV/0!	0.95876	3.07717	126.075	212.375		#DIV/0!	1.12582	4.91452	93.5	173.5	2.60577	2.19033	3.07717	4.91452	#DIV/0!	0.869493	0.95876	1.12582	#DIV/0!	113.3	126.075	93.5	251.667	212.375	173.5	100	110.267	129.481
3	1.07046	2.9729	104.267	238.233		1.17104	3.67228	95.48	187.68			0.779811	3.40722	95.3	191.467		2.9729	3.67228	3.40722		1.07046	1.17104	0.779811		104.267	95.48	95.3	238.233	187.68	191.467	100	109.396	72.8483
3	1.23685	3.20296	89	175.975		1.24099	4.41391	87.0714	147.171			1.24696	4.38119	80.9	206.767		3.20296	4.41391	4.38119		1.23685	1.24099	1.24696		89	87.0714	80.9	175.975	147.171	206.767	100	100.335	100.817
3	1.16231	2.92815	103.175	190.8		1.03709	3.99304	99.8	160.45			1.0384	5.06203	68.775	169.9		2.92815	3.99304	5.06203		1.16231	1.03709	1.0384		103.175	99.8	68.775	190.8	160.45	169.9	100	89.2268	89.3389
4
4
4
5	1.28949	3.28379	113.25	196.5	#DIV/0!	1.32558	3.03608	103.5	209	#DIV/0!	#DIV/0!	1.21788	2.83166	113	264.75	#DIV/0!	3.28379	3.03608	2.83166	#DIV/0!	1.28949	1.32558	1.21788	#DIV/0!	113.25	103.5	113	196.5	209	264.75	100	102.799	94.447
5	1.22839	3.10822	101.5	220.5	#DIV/0!	1.25895	3.76324	103.667	154	#DIV/0!	#DIV/0!	1.26422	2.88476	111.75	235.25	#DIV/0!	3.10822	3.76324	2.88476	#DIV/0!	1.22839	1.25895	1.26422	#DIV/0!	101.5	103.667	111.75	220.5	154	235.25	100	102.488	102.917
5	1.40472	3.08763	115.5	258.25	#DIV/0!	1.21601	3.55602	121	219	#DIV/0!	#DIV/0!	1.23697	3.16966	123.75	306.5	#DIV/0!	3.08763	3.55602	3.16966	#DIV/0!	1.40472	1.21601	1.23697		115.5	121	123.75	258.25	219	306.5	100	86.5655	88.0582
6
6
6
7
7
7
1	0.79027	2.66667	109.7	247.7		0.714421	4.39753	88.5	148.6			0.886419	2.51193	110.5	391.1		2.66667	4.39753	2.51193		0.79027	0.714421	0.886419		109.7	88.5	0	247.7	148.6	0
	0.93103	2.70343	106.1	477.7		0.801571	4.1632	86.3	164.5			0.825909	2.15657	115.9	434.2		2.70343	4.1632	2.15657		0.93103	0.801571	0.825909		106.1	86.3	110.5	477.7	164.5	391.1
	0.87249	2.19974	106.1	293.7								0.814729	1.93798	134.9	372.1		2.19974		1.93798		0.87249	0	0.814729		106.1	0	115.9	293.7	0	434.2
																					0	0	0		0	0	134.9	0	0	372.1
																	0	0			0	0	0		0	0	0	0	0	0
																	0	0	0		0	0	0		0	0	0	0	0	0
																	0	0	0		0	0	0		0	0	0	0	0	0
																	0	0	0		0	0	0		0	0	0	0	0	0
																	0	0	0		0	0	0		0	0	0	0	0	0
																	0	0	0		0	0	0		0	0	0	0	0	0
																	0	0	0		0	0	0		0	0	0	0	0	0
																	0	0	0		0	0	0		0	0	0	0	0	0
																	0	0	0		0	0	0		0	0	0	0	0	0
																	0	0	0		0	0	0		0	0	0	0	0	0
																	0	0	0		0	0	0		0	0	0	0	0	0
1	0.69939	2.7465	142.9	261.6		0.79674	3.57143	126.7	191.5			0.77328	2.32558	129.4	326.4		2.7465	3.57143	2.32558		0.69939	0.79674	0.77328		142.9	126.7	0	261.6	191.5	0
	0.78753	2.29358	121.4	248.1		0.60862	3.51988	97.1	99.8			0.76539	2.17391	99.7	361.4		2.29358	3.51988	2.17391		0.78753	0.60862	0.76539		121.4	97.1	129.4	248.1	99.8	326.4
	0.82535	2.38209	129.5	207.6		0.70235	5.10465	97.1	110.5			0.81998	1.97083	107.9	372.2		2.38209	5.10465	1.97083		0.82535	0.70235	0.81998		129.5	97.1	99.7	207.6	110.5	361.4
																	0	0	0		0	0	0		0	0	107.9	0	0	372.2
																	0	0	0		0	0	0		0	0	0	0	0	0
																	0	0	0		0	0	0		0	0	0	0	0	0
																	0	0	0		0	0	0		0	0	0	0	0	0
																	0	0	0		0	0	0		0	0	0	0	0	0
																	0	0	0		0	0	0		0	0	0	0	0	0
																	0	0	0		0	0	0		0	0	0	0	0	0
																	0	0	0		0	0	0		0	0	0	0	0	0
																	0	0	0		0	0	0		0	0	0	0	0	0
																	0	0	0		0	0	0		0	0	0	0	0	0
																	0	0	0		0	0	0		0	0	0	0	0	0
																	0	0	0		0	0	0		0	0	0	0	0	0
1	0.88232	2.80505	94.4	186.1		0.648609	3.6523	110.5	148.3			0.654199	2.05973	132.1	490.9		2.80505	3.6523	2.05973		0.88232	0.648609	0.654199		94.4	110.5	0	186.1	148.3	0
	0.87706	2.87853	99.8	280.5		0.657489	3.33112	129.5	207.7			0.661769	2.43962	132.1	364.1		2.87853	3.33112	2.43962		0.87706	0.657489	0.661769		99.8	129.5	132.1	280.5	207.7	490.9
	0.86522	3.49406	99.7	258.9								0.766019	2.79564	148.3	358.7		3.49406	0	2.79564		0.86522	0	0.766019		99.7	0	132.1	258.9	0	364.1
																	0	0	0		0	0	0		0	0	148.3	0	0	358.7
																	0	0	0		0	0	0		0	0	0	0	0	0
																	0	0	0		0	0	0		0	0	0	0	0	0
																	0	0	0		0	0	0		0	0	0	0	0	0
																	0	0	0		0	0	0		0	0	0	0	0	0
																	0	0	0		0	0	0		0	0	0	0	0	0
																	0	0	0		0	0	0		0	0	0	0	0	0
																	0	0	0		0	0	0		0	0	0	0	0	0
																	0	0	0		0	0	0		0	0	0	0	0	0
																	0	0	0		0	0	0		0	0	0	0	0	0
																	0	0	0		0	0	0		0	0	0	0	0	0
																	0	0	0		0	0	0		0	0	0	0	0	0
																	0	0	0		0	0	0		0	0	0	0	0	0
2	1.03482	3.58679	132.2	191.5		0.925057	3.60231	118.7	142.9			0.941177	2.78396	129.4	207.7	3.12403	3.58679	3.60231	2.78396		1.03482	0.925057	0.941177		132.2	118.7	0	191.5	142.9	0
	0.96839	3.4002	129.4	188.8		0.912237	3.40251	129.5	164.5			0.893487	3.13283	142.9	188.8	2.65041	3.4002	3.40251	3.13283		0.96839	0.912237	0.893487		129.4	129.5	129.4	188.8	164.5	207.7
	0.94372	3.06185	151	156.4		0.832977	4.06175	137.5	126.8			0.863557	3.10848	129.5	186	2.27015	3.06185	4.06175	3.10848		0.94372	0.832977	0.863557		151	137.5	142.9	156.4	126.8	188.8
						0.835937	3.92927	116	124							2.27324	0	3.92927	0		0	0.835937	0		0	116	129.5	0	124	186
						0.884937	3.34113	129.5	169.9								0	3.34113	0		0	0.884937	0		0	129.5	0	0	169.9	0
																	0	0	0		0	0	0		0	0	0	0	0	0
																	0	0	0		0	0	0		0	0	0	0	0	0
																	0	0	0		0	0	0		0	0	0	0	0	0
																	0	0	0		0	0	0		0	0	0	0	0	0
																	0	0	0		0	0	0		0	0	0	0	0	0
																	0	0	0		0	0	0		0	0	0	0	0	0
																	0	0	0		0	0	0		0	0	0	0	0	0
																	0	0	0		0	0	0		0	0	0	0	0	0
																	0	0	0		0	0	0		0	0	0	0	0	0
																	0	0	0		0	0	0		0	0	0	0	0	0
2	1.0548	3.5727	129.4	188.8		0.865297	4.27168	126.8	140.2			1.03522	2.94637	115.9	213.1	3.06091	3.5727	4.27168	2.94637		1.0548	0.865297	1.03522		129.4	126.8	0	188.8	140.2	0
	1.00415	3.26371	140.3	237.3		0.830107	3.20513	97.1	186.1			1.06713	2.6455	142.9	156.5	3.32226	3.26371	3.20513	2.6455		1.00415	0.830107	1.06713		140.3	97.1	115.9	237.3	186.1	213.1
	1.06335	3.18573	134.8	199.6		0.938637	3.56252	124	145.6			1.12961	2.58398	121.3	191.5	3.25627	3.18573	3.56252	2.58398		1.06335	0.938637	1.12961		134.8	124	142.9	199.6	145.6	156.5
						1.02414	2.45821	132.2	253.5							3.27119	0	2.45821	0		0	1.02414	0		0	132.2	121.3	0	253.5	191.5
																	0	0	0		0	0	0		0	0	0	0	0	0
																	0	0	0		0	0	0		0	0	0	0	0	0
																	0	0	0		0	0	0		0	0	0	0	0	0
																	0	0	0		0	0	0		0	0	0	0	0	0
																	0	0	0		0	0	0		0	0	0	0	0	0
																	0	0	0		0	0	0		0	0	0	0	0	0
																	0	0	0		0	0	0		0	0	0	0	0	0
																	0	0	0		0	0	0		0	0	0	0	0	0
																	0	0	0		0	0	0		0	0	0	0	0	0
																	0	0	0		0	0	0		0	0	0	0	0	0
																	0	0	0		0	0	0		0	0	0	0	0	0
2	0.78026	2.07727	86.3	240		0.90754	2.76014	134.8	232			1.19379	5.57103	78.2	161.8	2.886	2.07727	2.76014	5.57103		0.78026	0.90754	1.19379		86.3	134.8	0	240	232	0
	0.84669	2.14133	118.7	240		1.05915	3.57526	129.4	161.8			1.05007	4.68823	94.4	169.9	2.54518	2.14133	3.57526	4.68823		0.84669	1.05915	1.05007		118.7	129.4	78.2	240	161.8	161.8
	0.98153	2.35239	134.9	275		0.93352	2.62881	118.7	258.9			1.1336	4.48431	107.9	188.8	2.49004	2.35239	2.62881	4.48431		0.98153	0.93352	1.1336		134.9	118.7	94.4	275	258.9	169.9
						0.93483	3.34448	121.4	196.8							2.50188	0	3.34448	0		0	0.93483	0		0	121.4	107.9	0	196.8	188.8
																	0	0	0		0	0	0		0	0	0	0	0	0
																	0	0	0		0	0	0		0	0	0	0	0	0
																	0	0	0		0	0	0		0	0	0	0	0	0
																	0	0	0		0	0	0		0	0	0	0	0	0
																	0	0	0		0	0	0		0	0	0	0	0	0
																	0	0	0		0	0	0		0	0	0	0	0	0
																	0	0	0		0	0	0		0	0	0	0	0	0
																	0	0	0		0	0	0		0	0	0	0	0	0
																	0	0	0		0	0	0		0	0	0	0	0	0
																	0	0	0		0	0	0		0	0	0	0	0	0
																	0	0	0		0	0	0		0	0	0	0	0	0
3	1.08504	2.95508	99.8	299.3		1.12263	3.67512	102.5	215.7			0.626995	3.48311	94.4	186.1		2.95508	3.67512	3.48311		1.08504	1.12263	0.626995		99.8	102.5	0	299.3	215.7	0
	1.10083	3.24992	102.5	218.5		1.07659	3.2478	99.8	172.6			0.822675	3.37381	99.8	199.5		3.24992	3.2478	3.37381		1.10083	1.07659	0.822675		102.5	99.8	94.4	218.5	172.6	186.1
	1.02551	2.7137	110.5	196.9		1.26306	3.66167	97.1	191.5			0.889765	3.36474	91.7	188.8		2.7137	3.66167	3.36474		1.02551	1.26306	0.889765		110.5	97.1	99.8	196.9	191.5	199.5
						1.20748	3.48311	91.7	153.7								0	3.48311	0		0	1.20748	0		0	91.7	91.7	0	153.7	188.8
						1.18545	4.29369	86.3	204.9								0	4.29369	0		0	1.18545	0		0	86.3	0	0	204.9	0
																	0	0	0		0	0	0		0	0	0	0	0	0
																	0	0	0		0	0	0		0	0	0	0	0	0
																	0	0	0		0	0	0		0	0	0	0	0	0
																	0	0	0		0	0	0		0	0	0	0	0	0
																	0	0	0		0	0	0		0	0	0	0	0	0
																	0	0	0		0	0	0		0	0	0	0	0	0
																	0	0	0		0	0	0		0	0	0	0	0	0
																	0	0	0		0	0	0		0	0	0	0	0	0
																	0	0	0		0	0	0		0	0	0	0	0	0
																	0	0	0		0	0	0		0	0	0	0	0	0
3	1.2847	3.40948	110.6	175.3		0.875189	3.8625	97.1	242.7			1.27107	4.54751	75.5	221.2		3.40948	3.8625	4.54751		1.2847	0.875189	1.27107		110.6	97.1	0	175.3	242.7	0
	1.41395	3.53607	78.2	172.6		0.740679	2.82406	116	145.6			1.20595	4.16147	78.2	188.8		3.53607	2.82406	4.16147		1.41395	0.740679	1.20595		78.2	116	75.5	172.6	145.6	221.2
	1.18867	3.10463	75.5	167.2		0.968259	4.04694	102.5	142.9			1.26384	4.43459	89	210.3		3.10463	4.04694	4.43459		1.18867	0.968259	1.26384		75.5	102.5	78.2	167.2	142.9	188.8
	1.06008	2.76167	91.7	188.8		1.13303	4.54752	75.5	105.2								2.76167	4.54752	0		1.06008	1.13303	0		91.7	75.5	89	188.8	105.2	210.3
						1.70758	5.39664	75.5	118.7								0	5.39664	0		0	1.70758	0		0	75.5	0	0	118.7	0
						1.61911	5.36769	70.1	129.5								0	5.36769	0		0	1.61911	0		0	70.1	0	0	129.5	0
						1.64312	4.85201	72.8	145.6								0	4.85201	0		0	1.64312	0		0	72.8	0	0	145.6	0
																	0	0	0		0	0	0		0	0	0	0	0	0
																	0	0	0		0	0	0		0	0	0	0	0	0
																	0	0	0		0	0	0		0	0	0	0	0	0
																	0	0	0		0	0	0		0	0	0	0	0	0
																	0	0	0		0	0	0		0	0	0	0	0	0
																	0	0	0		0	0	0		0	0	0	0	0	0
																	0	0	0		0	0	0		0	0	0	0	0	0
																	0	0	0		0	0	0		0	0	0	0	0	0
3	1.1351	2.66312	99.8	194.2		0.780839	4.11862	107.9	134.8			0.89944	4.67946	86.3	188.8		2.66312	4.11862	4.67946		1.1351	0.780839	0.89944		99.8	107.9	0	194.2	134.8	0
	1.15351	2.79642	113.3	204.9		0.911739	3.53108	105.2	183.4			1.04612	4.94073	70.1	164.5		2.79642	3.53108	4.94073		1.15351	0.911739	1.04612		113.3	105.2	86.3	204.9	183.4	188.8
	1.14759	3.06937	97.1	199.6		0.795639	3.14663	99.8	202.2			1.05698	5.41418	62.1	183.4		3.06937	3.14663	5.41418		1.14759	0.795639	1.05698		97.1	99.8	70.1	199.6	202.2	164.5
	1.21304	3.1837	102.5	164.5		1.16695	3.61011	116	194.2			1.15104	5.21378	56.6	142.9		3.1837	3.61011	5.21378		1.21304	1.16695	1.15104		102.5	116	62.1	164.5	194.2	183.4
						1.36098	5.01254	86.3	113.2								0	5.01254	0		0	1.36098	0		0	86.3	56.6	0	113.2	142.9
						1.20641	4.53927	83.6	134.9								0	4.53927	0		0	1.20641	0		0	83.6	0	0	134.9	0
																	0	0	0		0	0	0		0	0	0	0	0	0
																	0	0	0		0	0	0		0	0	0	0	0	0
																	0	0	0		0	0	0		0	0	0	0	0	0
																	0	0	0		0	0	0		0	0	0	0	0	0
																	0	0	0		0	0	0		0	0	0	0	0	0
																	0	0	0		0	0	0		0	0	0	0	0	0
																	0	0	0		0	0	0		0	0	0	0	0	0
																	0	0	0		0	0	0		0	0	0	0	0	0
																	0	0	0		0	0	0		0	0	0	0	0	0
4																	0	0	0		0	0	0		0	0	0	0	0	0
																	0	0	0		0	0	0		0	0	0	0	0	0
																	0	0	0		0	0	0		0	0	0	0	0	0
																	0	0	0		0	0	0		0	0	0	0	0	0
																	0	0	0		0	0	0		0	0	0	0	0	0
																	0	0	0		0	0	0		0	0	0	0	0	0
																	0	0	0		0	0	0		0	0	0	0	0	0
																	0	0	0		0	0	0		0	0	0	0	0	0
																	0	0	0		0	0	0		0	0	0	0	0	0
																	0	0	0		0	0	0		0	0	0	0	0	0
																	0	0	0		0	0	0		0	0	0	0	0	0
																	0	0	0		0	0	0		0	0	0	0	0	0
																	0	0	0		0	0	0		0	0	0	0	0	0
																	0	0	0		0	0	0		0	0	0	0	0	0
																	0	0	0		0	0	0		0	0	0	0	0	0
4																	0	0	0		0	0	0		0	0	0	0	0	0
																	0	0	0		0	0	0		0	0	0	0	0	0
																	0	0	0		0	0	0		0	0	0	0	0	0
																	0	0	0		0	0	0		0	0	0	0	0	0
																	0	0	0		0	0	0		0	0	0	0	0	0
																	0	0	0		0	0	0		0	0	0	0	0	0
																	0	0	0		0	0	0		0	0	0	0	0	0
																	0	0	0		0	0	0		0	0	0	0	0	0
																	0	0	0		0	0	0		0	0	0	0	0	0
																	0	0	0		0	0	0		0	0	0	0	0	0
																	0	0	0		0	0	0		0	0	0	0	0	0
																	0	0	0		0	0	0		0	0	0	0	0	0
																	0	0	0		0	0	0		0	0	0	0	0	0
																	0	0	0		0	0	0		0	0	0	0	0	0
																	0	0	0		0	0	0		0	0	0	0	0	0
4																	0	0	0		0	0	0		0	0	0	0	0	0
																	0	0	0		0	0	0		0	0	0	0	0	0
																	0	0	0		0	0	0		0	0	0	0	0	0
																	0	0	0		0	0	0		0	0	0	0	0	0
																	0	0	0		0	0	0		0	0	0	0	0	0
																	0	0	0		0	0	0		0	0	0	0	0	0
																	0	0	0		0	0	0		0	0	0	0	0	0
																	0	0	0		0	0	0		0	0	0	0	0	0
																	0	0	0		0	0	0		0	0	0	0	0	0
																	0	0	0		0	0	0		0	0	0	0	0	0
																	0	0	0		0	0	0		0	0	0	0	0	0
																	0	0	0		0	0	0		0	0	0	0	0	0
																	0	0	0		0	0	0		0	0	0	0	0	0
																	0	0	0		0	0	0		0	0	0	0	0	0
																	0	0	0		0	0	0		0	0	0	0	0	0
5	1.1757	3.32226	110	230		1.2894	2.97619	81	204			1.30471	2.94118	110	279		3.32226	2.97619	2.94118		1.1757	1.2894	1.30471		110	81	0	230	204	0
	1.27699	2.90698	113	194		1.36175	3.09598	126	214			1.13237	2.30947	116	298		2.90698	3.09598	2.30947		1.27699	1.36175	1.13237		113	126	110	194	214	279
	1.33849	3.1746	117	168								1.22841	3.1348	113	249		3.1746	0	3.1348		1.33849	0	1.22841		117	0	116	168	0	298
	1.36678	3.73134	113	194								1.20604	2.94118	113	233		3.73134	0	2.94118		1.36678	0	1.20604		113	0	113	194	0	249
																	0	0	0		0	0	0		0	0	113	0	0	233
																	0	0	0		0	0	0		0	0	0	0	0	0
																	0	0	0		0	0	0		0	0	0	0	0	0
																	0	0	0		0	0	0		0	0	0	0	0	0
																	0	0	0		0	0	0		0	0	0	0	0	0
																	0	0	0		0	0	0		0	0	0	0	0	0
																	0	0	0		0	0	0		0	0	0	0	0	0
																	0	0	0		0	0	0		0	0	0	0	0	0
																	0	0	0		0	0	0		0	0	0	0	0	0
																	0	0	0		0	0	0		0	0	0	0	0	0
																	0	0	0		0	0	0		0	0	0	0	0	0
5	1.23464	3.125	98	216		1.16731	2.99401	107	132			1.23676	3.01205	110	223		3.125	2.99401	3.01205		1.23464	1.16731	1.23676		98	107	0	216	132	0
	1.17051	3.1348	104	220		1.16237	4.46429	94	146			1.18874	2.63158	110	262		3.1348	4.46429	2.63158		1.17051	1.16237	1.18874		104	94	110	220	146	223
	1.32705	3.10559	100	243		1.44718	3.83142	110	184			1.36338	3.08642	120	210		3.10559	3.83142	3.08642		1.32705	1.44718	1.36338		100	110	110	243	184	262
	1.18136	3.06748	104	203								1.268	2.80899	107	246		3.06748	0	2.80899		1.18136	0	1.268		104	0	120	203	0	210
																	0	0	0		0	0	0		0	0	107	0	0	246
																	0	0	0		0	0	0		0	0	0	0	0	0
																	0	0	0		0	0	0		0	0	0	0	0	0
																	0	0	0		0	0	0		0	0	0	0	0	0
																	0	0	0		0	0	0		0	0	0	0	0	0
																	0	0	0		0	0	0		0	0	0	0	0	0
																	0	0	0		0	0	0		0	0	0	0	0	0
																	0	0	0		0	0	0		0	0	0	0	0	0
																	0	0	0		0	0	0		0	0	0	0	0	0
																	0	0	0		0	0	0		0	0	0	0	0	0
																	0	0	0		0	0	0		0	0	0	0	0	0
5	1.43087	3.30033	126	253		1.20203	3.09598	113	227			1.21519	2.77008	136	291		3.30033	3.09598	2.77008		1.43087	1.20203	1.21519		126	113	0	253	227	0
	1.41837	3.11526	113	288		1.22999	4.01606	129	211			1.27274	3.50878	123	297		3.11526	4.01606	3.50878		1.41837	1.22999	1.27274		113	129	136	288	211	291
	1.28912	2.68817	110	246								1.14843	3.48432	123	353		2.68817	0	3.48432		1.28912	0	1.14843		110	0	123	246	0	297
	1.48053	3.24675	113	246								1.31155	2.91545	113	285		3.24675	0	2.91545		1.48053	0	1.31155		113	0	123	246	0	353
																	0	0	0		0	0	0		0	0	113	0	0	285
																	0	0	0		0	0	0		0	0	0	0	0	0
																	0	0	0		0	0	0		0	0	0	0	0	0
																	0	0	0		0	0	0		0	0	0	0	0	0
																	0	0	0		0	0	0		0	0	0	0	0	0
																	0	0	0		0	0	0		0	0	0	0	0	0
																	0	0	0		0	0	0		0	0	0	0	0	0
																	0	0	0		0	0	0		0	0	0	0	0	0
																	0	0	0		0	0	0		0	0	0	0	0	0
																	0	0	0		0	0	0		0	0	0	0	0	0
																	0	0	0		0	0	0		0	0	0	0	0	0
6																	0	0	0		0	0	0		0	0	0	0	0	0
																	0	0	0		0	0	0		0	0	0	0	0	0
																	0	0	0		0	0	0		0	0	0	0	0	0
																	0	0	0		0	0	0		0	0	0	0	0	0
																	0	0	0		0	0	0		0	0	0	0	0	0
																	0	0	0		0	0	0		0	0	0	0	0	0
																	0	0	0		0	0	0		0	0	0	0	0	0
																	0	0	0		0	0	0		0	0	0	0	0	0
																	0	0	0		0	0	0		0	0	0	0	0	0
																	0	0	0		0	0	0		0	0	0	0	0	0
																	0	0	0		0	0	0		0	0	0	0	0	0
																	0	0	0		0	0	0		0	0	0	0	0	0
																	0	0	0		0	0	0		0	0	0	0	0	0
																	0	0	0		0	0	0		0	0	0	0	0	0
																	0	0	0		0	0	0		0	0	0	0	0	0
6																	0	0	0		0	0	0		0	0	0	0	0	0
																	0	0	0		0	0	0		0	0	0	0	0	0
																	0	0	0		0	0	0		0	0	0	0	0	0
																	0	0	0		0	0	0		0	0	0	0	0	0
																	0	0	0		0	0	0		0	0	0	0	0	0
																	0	0	0		0	0	0		0	0	0	0	0	0
																	0	0	0		0	0	0		0	0	0	0	0	0
																	0	0	0		0	0	0		0	0	0	0	0	0
																	0	0	0		0	0	0		0	0	0	0	0	0
																	0	0	0		0	0	0		0	0	0	0	0	0
																	0	0	0		0	0	0		0	0	0	0	0	0
																	0	0	0		0	0	0		0	0	0	0	0	0
																	0	0	0		0	0	0		0	0	0	0	0	0
																	0	0	0		0	0	0		0	0	0	0	0	0
																	0	0	0		0	0	0		0	0	0	0	0	0
6																	0	0	0		0	0	0		0	0	0	0	0	0
																	0	0	0		0	0	0		0	0	0	0	0	0
																	0	0	0		0	0	0		0	0	0	0	0	0
																	0	0	0		0	0	0		0	0	0	0	0	0
																	0	0	0		0	0	0		0	0	0	0	0	0
																	0	0	0		0	0	0		0	0	0	0	0	0
																	0	0	0		0	0	0		0	0	0	0	0	0
																	0	0	0		0	0	0		0	0	0	0	0	0
																	0	0	0		0	0	0		0	0	0	0	0	0
																	0	0	0		0	0	0		0	0	0	0	0	0
																	0	0	0		0	0	0		0	0	0	0	0	0
																	0	0	0		0	0	0		0	0	0	0	0	0
																	0	0	0		0	0	0		0	0	0	0	0	0
																	0	0	0		0	0	0		0	0	0	0	0	0
																	0	0	0		0	0	0		0	0	0	0	0	0
7																	0	0	0		0	0	0		0	0	0	0	0	0
																	0	0	0		0	0	0		0	0	0	0	0	0
																	0	0	0		0	0	0		0	0	0	0	0	0
																	0	0	0		0	0	0		0	0	0	0	0	0
																	0	0	0		0	0	0		0	0	0	0	0	0
																	0	0	0		0	0	0		0	0	0	0	0	0
																	0	0	0		0	0	0		0	0	0	0	0	0
																	0	0	0		0	0	0		0	0	0	0	0	0
																	0	0	0		0	0	0		0	0	0	0	0	0
																	0	0	0		0	0	0		0	0	0	0	0	0
																	0	0	0		0	0	0		0	0	0	0	0	0
																	0	0	0		0	0	0		0	0	0	0	0	0
																	0	0	0		0	0	0		0	0	0	0	0	0
																	0	0	0		0	0	0		0	0	0	0	0	0
																	0	0	0		0	0	0		0	0	0	0	0	0
7																	0	0	0		0	0	0		0	0	0	0	0	0
																	0	0	0		0	0	0		0	0	0	0	0	0
																	0	0	0		0	0	0		0	0	0	0	0	0
																	0	0	0		0	0	0		0	0	0	0	0	0
																	0	0	0		0	0	0		0	0	0	0	0	0
																	0	0	0		0	0	0		0	0	0	0	0	0
																	0	0	0		0	0	0		0	0	0	0	0	0
																	0	0	0		0	0	0		0	0	0	0	0	0
																	0	0	0		0	0	0		0	0	0	0	0	0
																	0	0	0		0	0	0		0	0	0	0	0	0
																	0	0	0		0	0	0		0	0	0	0	0	0
																	0	0	0		0	0	0		0	0	0	0	0	0
																	0	0	0		0	0	0		0	0	0	0	0	0
																	0	0	0		0	0	0		0	0	0	0	0	0
																	0	0	0		0	0	0		0	0	0	0	0	0
7																	0	0	0		0	0	0		0	0	0	0	0	0
																	0	0	0		0	0	0		0	0	0	0	0	0
																	0	0	0		0	0	0		0	0	0	0	0	0
																	0	0	0		0	0	0		0	0	0	0	0	0
																	0	0	0		0	0	0		0	0	0	0	0	0
																	0	0	0		0	0	0		0	0	0	0	0	0
																	0	0	0		0	0	0		0	0	0	0	0	0
																	0	0	0		0	0	0		0	0	0	0	0	0
																	0	0	0		0	0	0		0	0	0	0	0	0
																	0	0	0		0	0	0		0	0	0	0	0	0
																	0	0	0		0	0	0		0	0	0	0	0	0
																	0	0	0		0	0	0		0	0	0	0	0	0
																	0	0	0		0	0	0		0	0	0	0	0	0
																	0	0	0		0	0	0		0	0	0	0	0	0
																	0	0	0		0	0	0		0	0	0	0	0	0

## Sheet: Raw 10Hz
10Hz	Ctl						Stim 10Hz					Recov					Instant frequency 10Hz				Amplitude 10Hz				Ti 10Hz			Te 10Hz			Amplitude % CTL 10Hz
Animal	Ampl	Inst freq		Ti	Te		Ampl	Inst freq	Ti	Te		Ampl	Inst freq	Ti	Te		CTL	Stim 10Hz	Recov		CTL	Stim 10Hz	Recov		CTL	Stim 10Hz	Recov	CTL	Stim 10Hz	Recov	CTL	Stim 10Hz	Recov
1	0.806457	2.42064	#DIV/0!	140.233	266.1		0.86078	3.6548	109.25	188.75		0.790755	2.20999	126.767	407.233		2.42064	3.6548	2.20999		0.806457	0.86078	0.790755		140.233	109.25	126.767	266.1	188.75	407.233	100	106.736	98.053
1	0.820973	2.28427	#DIV/0!	100.733	178.867		0.739171	3.532	109.25	152.35	#DIV/0!	0.76195	2.2464	112.367	360.5	#DIV/0!	2.28427	3.532	2.2464	#DIV/0!	0.820973	0.739171	0.76195		100.733	109.25	112.367	178.867	152.35	360.5	100	90.036	92.8106
1	0.96616	3.18264	#DIV/0!	120.467	240.933		0.870489	4.70261	94.3667	129.467	#DIV/0!	0.817616	2.92827	103.15	267	#DIV/0!	3.18264	4.70261	2.92827	#DIV/0!	0.96616	0.870489	0.817616		120.467	94.3667	103.15	240.933	129.467	267	100	90.0978	84.6253
2	0.775533	2.66527	#DIV/0!	133.033	234.633		0.949728	3.60315	124.04	158.06	#DIV/0!	0.660954	2.21876	135.767	318.233	2.57946	2.66527	3.60315	2.21876	#DIV/0!	0.775533	0.949728	0.660954	#DIV/0!	133.033	124.04	135.767	234.633	158.06	318.233	100	122.461	85.2257
2	1.11834	3.11673	#DIV/0!	115.1	218.433		1.07579	3.73957	110.1	155.983	#DIV/0!	1.01719	2.88149	103.4	177.067	3.22765	3.11673	3.73957	2.88149	#DIV/0!	1.11834	1.07579	1.01719	#DIV/0!	115.1	110.1	103.4	218.433	155.983	177.067	100	96.1952	90.9554
2	0.951857	2.95128	#DIV/0!	135.733	214.867		1.03922	3.46262	117.02	167.24	#DIV/0!	1.0065	2.61083	128.75	256.225	2.60577	2.95128	3.46262	2.61083	#DIV/0!	0.951857	1.03922	1.0065	#DIV/0!	135.733	117.02	128.75	214.867	167.24	256.225	100	109.178	105.74
3	0.951775	3.23422	#DIV/0!	115.95	150.35		0.901629	4.4165	103.487	125.737		0.948567	3.22732	112.6	200.925		3.23422	4.4165	3.22732		0.951775	0.901629	0.948567		115.95	103.487	112.6	150.35	125.737	200.925	100	94.7314	99.6629
3	1.08871	3.49706	#DIV/0!	125.4	169.25		1.07963	3.72725	122.529	144.843		1.00938	3.25094	122	176		3.49706	3.72725	3.25094		1.08871	1.07963	1.00938		125.4	122.529	122	169.25	144.843	176	100	99.1653	92.7126
3	1.10738	3.4505	#DIV/0!	116.6	169.25		1.06582	4.0784	112.9	136.371		0.972375	4.10461	105.2	109.2		3.4505	4.0784	4.10461		1.10738	1.06582	0.972375		116.6	112.9	105.2	169.25	136.371	109.2	100	96.2473	87.8086
4	1.02356	2.59142	#DIV/0!	88.325	273.05		0.916395	3.82344	99.3167	170.817		1.01133	2.48221	99.1	306.125		2.59142	3.82344	2.48221		1.02356	0.916395	1.01133		88.325	99.3167	99.1	273.05	170.817	306.125	100	89.5304	98.8056
4	0.968382	2.36346	#DIV/0!	114.2	308.675		1.06684	3.33976	114.02	186.52		0.843147	2.52875	109.475	321.875		2.36346	3.33976	2.52875		0.968382	1.06684	0.843147		114.2	114.02	109.475	308.675	186.52	321.875	100	110.167	87.0676
4	1.06642	2.87169	#DIV/0!	102.9	260.5		1.03526	3.52093	105.717	180.617		0.945239	2.86198	109.525	283.125		2.87169	3.52093	2.86198		1.06642	1.03526	0.945239		102.9	105.717	109.525	260.5	180.617	283.125	100	97.0784	88.6368
5	1.13666	2.42784	#DIV/0!	105	285		1.07224	4.58317	92.6667	134	#DIV/0!	1.08512	2.7072	113	275.25	#DIV/0!	2.42784	4.58317	2.7072	#DIV/0!	1.13666	1.07224	1.08512	#DIV/0!	105	92.6667	113	285	134	275.25	100	94.3321	95.4658
5	1.04331	2.40106	#DIV/0!	115.5	305.25		1.13767	3.19337	118.5	176	#DIV/0!	1.20174	3.15535	107.5	276.75	#DIV/0!	2.40106	3.19337	3.15535	#DIV/0!	1.04331	1.13767	1.20174	#DIV/0!	115.5	118.5	107.5	305.25	176	276.75	100	109.044	115.185
5	1.12428	3.05308	#DIV/0!	111.75	216.75		1.50301	3.2605	113.5	197	#DIV/0!	1.22927	3.05898	119.25	282	#DIV/0!	3.05308	3.2605	3.05898	#DIV/0!	1.12428	1.50301	1.22927		111.75	113.5	119.25	216.75	197	282	100	133.687	109.339
6	0.79136	2.95455	#DIV/0!	98.7	249.2		0.733359	4.14854	83.2143	171.071	#DIV/0!	0.72639	3.60521	74.425	290.45	#DIV/0!	2.95455	4.14854	3.60521	#DIV/0!	0.79136	0.733359	0.72639		98.7	83.2143	74.425	249.2	171.071	290.45	100	92.6708	91.79
6	0.678017	2.34161	#DIV/0!	123.775	306.6		0.90739	4.20726	99.9463	146.025	#DIV/0!	0.765009	2.71007	114.1	344.65	#DIV/0!	2.34161	4.20726	2.71007	#DIV/0!	0.678017	0.90739	0.765009		123.775	99.9463	114.1	306.6	146.025	344.65	100	133.83	112.83
6	0.828722	3.01566	#DIV/0!	115.675	264.575		0.908482	3.98434	96.55	150.483	#DIV/0!	0.785005	2.26288	124.6	246.775	#DIV/0!	3.01566	3.98434	2.26288	#DIV/0!	0.828722	0.908482	0.785005		115.675	96.55	124.6	264.575	150.483	246.775	100	109.624	94.7247
7	86.1626	3.16472	#DIV/0!	107.4	178.725		110.634	4.87838	88.6375	117.85	#DIV/0!	106.283	3.69204	101.65	192.4	#DIV/0!	3.16472	4.87838	3.69204	#DIV/0!	86.1626	110.634	106.283		107.4	88.6375	101.65	178.725	117.85	192.4	100	128.402	123.351
7	76.228	3.66373	#DIV/0!	101.6	173.7		81.8415	4.03573	104.2	145.786	#DIV/0!	83.9312	3.24114	89.4	172.95	#DIV/0!	3.66373	4.03573	3.24114	#DIV/0!	76.228	81.8415	83.9312		101.6	104.2	89.4	173.7	145.786	172.95	100	107.364	110.105
7	78.42	3.21755	#DIV/0!	114.525	200.85		79.7777	3.8615	106.767	151.45	#DIV/0!	63.4428	3.50272	116.4	175.8	#DIV/0!	3.21755	3.8615	3.50272	#DIV/0!	78.42	79.7777	63.4428		114.525	106.767	116.4	200.85	151.45	175.8	100	101.731	80.9012
1	0.78957	2.25479		134.9	245.4		0.83003	3.79219	107.9	175.3		0.818272	2.16544	132.2	471.9		2.25479	3.79219	2.16544		0.78957	0.83003	0.818272		134.9	107.9	132.2	245.4	175.3	471.9
	0.76557	2.37417		134.8	296.7		0.89153	3.51741	110.6	202.2		0.779132	2.10882	113.3	445		2.37417	3.51741	2.10882		0.76557	0.89153	0.779132		134.8	110.6	113.3	296.7	202.2	445
	0.86423	2.63296		151	256.2							0.774862	2.35571	134.8	304.8		2.63296		2.35571		0.86423	0	0.774862		151	0	134.8	256.2	0	304.8
																					0	0	0		0	0	0	0	0	0
																	0	0			0	0	0		0	0	0	0	0	0
																	0	0	0		0	0	0		0	0	0	0	0	0
																	0	0	0		0	0	0		0	0	0	0	0	0
																	0	0	0		0	0	0		0	0	0	0	0	0
																	0	0	0		0	0	0		0	0	0	0	0	0
																	0	0	0		0	0	0		0	0	0	0	0	0
																	0	0	0		0	0	0		0	0	0	0	0	0
																	0	0	0		0	0	0		0	0	0	0	0	0
																	0	0	0		0	0	0		0	0	0	0	0	0
																	0	0	0		0	0	0		0	0	0	0	0	0
																	0	0	0		0	0	0		0	0	0	0	0	0
1	0.80968	2.08247		72.9	145.6		0.748051	3.40368	116	167.2		0.755373	2.29674	86.3	391.1		2.08247	3.40368	2.29674		0.80968	0.748051	0.755373		72.9	116	86.3	145.6	167.2	391.1
	0.81264	2.4888		116	183.3		0.730291	3.66032	102.5	137.5		0.737944	2.22172	132.1	302		2.4888	3.66032	2.22172		0.81264	0.730291	0.737944		116	102.5	132.1	183.3	137.5	302
	0.8406	2.28154		113.3	207.7							0.792534	2.22074	118.7	388.4		2.28154	0	2.22074		0.8406	0	0.792534		113.3	0	118.7	207.7	0	388.4
																	0	0	0		0	0	0		0	0	0	0	0	0
																	0	0	0		0	0	0		0	0	0	0	0	0
																	0	0	0		0	0	0		0	0	0	0	0	0
																	0	0	0		0	0	0		0	0	0	0	0	0
																	0	0	0		0	0	0		0	0	0	0	0	0
																	0	0	0		0	0	0		0	0	0	0	0	0
																	0	0	0		0	0	0		0	0	0	0	0	0
																	0	0	0		0	0	0		0	0	0	0	0	0
																	0	0	0		0	0	0		0	0	0	0	0	0
																	0	0	0		0	0	0		0	0	0	0	0	0
																	0	0	0		0	0	0		0	0	0	0	0	0
																	0	0	0		0	0	0		0	0	0	0	0	0
1	0.98195	3.16756		97.1	248.1		0.659679	5	121.3	118.7		0.862919	2.93773	75.5	245.4		3.16756	5	2.93773		0.98195	0.659679	0.862919		97.1	121.3	75.5	248.1	118.7	245.4
	0.94544	3.7037		126.8	245.4		0.882989	4.76191	80.9	129.4		0.795829	2.55297	113.3	304.8		3.7037	4.76191	2.55297		0.94544	0.882989	0.795829		126.8	80.9	113.3	245.4	129.4	304.8
	0.97109	2.67666		137.5	229.3		1.0688	4.34593	80.9	140.3		0.763599	2.99759	110.5	256.2		2.67666	4.34593	2.99759		0.97109	1.0688	0.763599		137.5	80.9	110.5	229.3	140.3	256.2
												0.848119	3.22477	113.3	261.6		0	0	3.22477		0	0	0.848119		0	0	113.3	0	0	261.6
																	0	0	0		0	0	0		0	0	0	0	0	0
																	0	0	0		0	0	0		0	0	0	0	0	0
																	0	0	0		0	0	0		0	0	0	0	0	0
																	0	0	0		0	0	0		0	0	0	0	0	0
																	0	0	0		0	0	0		0	0	0	0	0	0
																	0	0	0		0	0	0		0	0	0	0	0	0
																	0	0	0		0	0	0		0	0	0	0	0	0
																	0	0	0		0	0	0		0	0	0	0	0	0
																	0	0	0		0	0	0		0	0	0	0	0	0
																	0	0	0		0	0	0		0	0	0	0	0	0
																	0	0	0		0	0	0		0	0	0	0	0	0
																	0	0	0		0	0	0		0	0	0	0	0	0
2	0.74023	2.50125		132.1	226.6		0.92112	3.33111	118.7	167.2		0.609321	2	145.7	355.9	3.12403	2.50125	3.33111	2		0.74023	0.92112	0.609321		132.1	118.7	145.7	226.6	167.2	355.9
	0.75898	2.7137		134.8	226.5		0.88757	3.1348	129.4	188.8		0.673121	2.42014	134.9	283.2	2.65041	2.7137	3.1348	2.42014		0.75898	0.88757	0.673121		134.8	129.4	134.9	226.5	188.8	283.2
	0.82739	2.78087		132.2	250.8		0.95137	3.65631	132.2	148.3		0.700421	2.23614	126.7	315.6	2.27015	2.78087	3.65631	2.23614		0.82739	0.95137	0.700421		132.2	132.2	126.7	250.8	148.3	315.6
							0.94545	3.73553	126.7	153.8						2.27324	0	3.73553	0		0	0.94545	0		0	126.7	0	0	153.8	0
							1.04313	4.158	113.2	132.2							0	4.158	0		0	1.04313	0		0	113.2	0	0	132.2	0
																	0	0	0		0	0	0		0	0	0	0	0	0
																	0	0	0		0	0	0		0	0	0	0	0	0
																	0	0	0		0	0	0		0	0	0	0	0	0
																	0	0	0		0	0	0		0	0	0	0	0	0
																	0	0	0		0	0	0		0	0	0	0	0	0
																	0	0	0		0	0	0		0	0	0	0	0	0
																	0	0	0		0	0	0		0	0	0	0	0	0
																	0	0	0		0	0	0		0	0	0	0	0	0
																	0	0	0		0	0	0		0	0	0	0	0	0
																	0	0	0		0	0	0		0	0	0	0	0	0
2	1.19431	3.41997		126.8	285.9		0.905863	3.33333	113.2	164.5		1.03133	2.99132	107.9	175.3	3.06091	3.41997	3.33333	2.99132		1.19431	0.905863	1.03133		126.8	113.2	107.9	285.9	164.5	175.3
	1.18247	3.24781		86.3	210.3		0.974603	3.40716	126.8	191.5		0.993508	2.93945	94.4	161.8	3.32226	3.24781	3.40716	2.93945		1.18247	0.974603	0.993508		86.3	126.8	94.4	210.3	191.5	161.8
	0.97823	2.6824		132.2	159.1		0.952893	3.26158	110.5	172.6		1.02673	2.7137	107.9	194.1	3.25627	2.6824	3.26158	2.7137		0.97823	0.952893	1.02673		132.2	110.5	107.9	159.1	172.6	194.1
							1.06504	3.40948	124.1	105.2						3.27119	0	3.40948	0		0	1.06504	0		0	124.1	0	0	105.2	0
							1.31433	5.39084	80.9	172.6							0	5.39084	0		0	1.31433	0		0	80.9	0	0	172.6	0
							1.24198	3.63504	105.1	129.5							0	3.63504	0		0	1.24198	0		0	105.1	0	0	129.5	0
																	0	0	0		0	0	0		0	0	0	0	0	0
																	0	0	0		0	0	0		0	0	0	0	0	0
																	0	0	0		0	0	0		0	0	0	0	0	0
																	0	0	0		0	0	0		0	0	0	0	0	0
																	0	0	0		0	0	0		0	0	0	0	0	0
																	0	0	0		0	0	0		0	0	0	0	0	0
																	0	0	0		0	0	0		0	0	0	0	0	0
																	0	0	0		0	0	0		0	0	0	0	0	0
																	0	0	0		0	0	0		0	0	0	0	0	0
2	0.93739	2.46548		126.8	226.5		1.05724	3.63372	91.7	148.4		1.08954	2.44798	113.3	226.5	2.886	2.46548	3.63372	2.44798		0.93739	1.05724	1.08954		126.8	91.7	113.3	226.5	148.4	226.5
	0.9387	3.0349		140.2	196.9		1.07237	3.53732	132.1	148.3		1.02475	2.77932	132.1	307.5	2.54518	3.0349	3.53732	2.77932		0.9387	1.07237	1.02475		140.2	132.1	132.1	196.9	148.3	307.5
	0.97948	3.35345		140.2	221.2		1.09342	3.31236	129.5	175.3		0.912269	2.26963	134.8	202.3	2.49004	3.35345	3.31236	2.26963		0.97948	1.09342	0.912269		140.2	129.5	134.8	221.2	175.3	202.3
							1.02271	3.99042	126.7	148.4		0.999429	2.94637	134.8	288.6	2.50188	0	3.99042	2.94637		0	1.02271	0.999429		0	126.7	134.8	0	148.4	288.6
							0.950362	2.83929	105.1	215.8							0	2.83929	0		0	0.950362	0		0	105.1	0	0	215.8	0
																	0	0	0		0	0	0		0	0	0	0	0	0
																	0	0	0		0	0	0		0	0	0	0	0	0
																	0	0	0		0	0	0		0	0	0	0	0	0
																	0	0	0		0	0	0		0	0	0	0	0	0
																	0	0	0		0	0	0		0	0	0	0	0	0
																	0	0	0		0	0	0		0	0	0	0	0	0
																	0	0	0		0	0	0		0	0	0	0	0	0
																	0	0	0		0	0	0		0	0	0	0	0	0
																	0	0	0		0	0	0		0	0	0	0	0	0
																	0	0	0		0	0	0		0	0	0	0	0	0
3	0.98935	3.5524		134.8	156.4		0.836886	4.38213	110.5	116		0.919954	2.91036	110.6	223.8		3.5524	4.38213	2.91036		0.98935	0.836886	0.919954		134.8	110.5	110.6	156.4	116	223.8
	0.90812	3.32336		116	148.3		0.853656	4.55166	105.2	126.7		0.944945	3.28299	124.1	199.6		3.32336	4.55166	3.28299		0.90812	0.853656	0.944945		116	105.2	124.1	148.3	126.7	199.6
	0.9262	3.12598		97.1	145.7		0.779326	4.28633	94.4	118.7		0.891014	3.36247	105.1	188.8		3.12598	4.28633	3.36247		0.9262	0.779326	0.891014		97.1	94.4	105.1	145.7	118.7	188.8
	0.98343	2.93513		115.9	151		0.790836	4.54751	107.9	115.9		1.03835	3.35345	110.6	191.5		2.93513	4.54751	3.35345		0.98343	0.790836	1.03835		115.9	107.9	110.6	151	115.9	191.5
							0.977646	4.41501	107.9	126.8							0	4.41501	0		0	0.977646	0		0	107.9	0	0	126.8	0
							0.963496	4.53515	94.3	140.3							0	4.53515	0		0	0.963496	0		0	94.3	0	0	140.3	0
							1.00659	4.0667	110.6	121.3							0	4.0667	0		0	1.00659	0		0	110.6	0	0	121.3	0
							1.00461	4.54752	97.1	140.2							0	4.54752	0		0	1.00461	0		0	97.1	0	0	140.2	0
																	0	0	0		0	0	0		0	0	0	0	0	0
																	0	0	0		0	0	0		0	0	0	0	0	0
																	0	0	0		0	0	0		0	0	0	0	0	0
																	0	0	0		0	0	0		0	0	0	0	0	0
																	0	0	0		0	0	0		0	0	0	0	0	0
																	0	0	0		0	0	0		0	0	0	0	0	0
																	0	0	0		0	0	0		0	0	0	0	0	0
3	1.06808	3.56761		132.2	172.6		0.899779	3.63372	140.2	126.7		0.996139	3.40947	110.5	164.6		3.56761	3.63372	3.40947		1.06808	0.899779	0.996139		132.2	140.2	110.5	172.6	126.7	164.6
	1.09307	3.33		126.7	151.1		1.10796	3.81243	132.2	142.9		1.02475	3.06561	113.2	169.9		3.33	3.81243	3.06561		1.09307	1.10796	1.02475		126.7	132.2	113.2	151.1	142.9	169.9
	1.17562	3.74392		113.2	175.3		1.17571	3.75234	118.7	140.2		1.02212	3.37609	129.5	186.1		3.74392	3.75234	3.37609		1.17562	1.17571	1.02212		113.2	118.7	129.5	175.3	140.2	186.1
	1.01809	3.34672		129.5	178		1.11092	3.94478	118.7	169.9		0.994499	3.15258	134.8	183.4		3.34672	3.94478	3.15258		1.01809	1.11092	0.994499		129.5	118.7	134.8	178	169.9	183.4
							1.08362	3.48311	116	161.8							0	3.48311	0		0	1.08362	0		0	116	0	0	161.8	0
							1.09579	3.41413	126.7	145.6							0	3.41413	0		0	1.09579	0		0	126.7	0	0	145.6	0
							1.08362	4.05023	105.2	126.8							0	4.05023	0		0	1.08362	0		0	105.2	0	0	126.8	0
																	0	0	0		0	0	0		0	0	0	0	0	0
																	0	0	0		0	0	0		0	0	0	0	0	0
																	0	0	0		0	0	0		0	0	0	0	0	0
																	0	0	0		0	0	0		0	0	0	0	0	0
																	0	0	0		0	0	0		0	0	0	0	0	0
																	0	0	0		0	0	0		0	0	0	0	0	0
																	0	0	0		0	0	0		0	0	0	0	0	0
																	0	0	0		0	0	0		0	0	0	0	0	0
3	1.14865	3.48797		107.8	151.1		0.92502	3.9604	102.5	140.3		0.94442	4.45434	105.2	94.4		3.48797	3.9604	4.45434		1.14865	0.92502	0.94442		107.8	102.5	105.2	151.1	140.3	94.4
	1.09735	3.73832		118.6	191.5		0.97303	4.15455	107.8	126.8		0.93192	4.1684	102.5	115.9		3.73832	4.15455	4.1684		1.09735	0.97303	0.93192		118.6	107.8	102.5	191.5	126.8	115.9
	1.17069	3.33		113.3	178		1.13089	4.40723	105.2	137.5		1.07663	3.84468	102.5	113.3		3.33	4.40723	3.84468		1.17069	1.13089	1.07663		113.3	105.2	102.5	178	137.5	113.3
	1.01283	3.2457		126.7	156.4		1.0569	3.84467	116	126.7		0.93653	3.95101	110.6	113.2		3.2457	3.84467	3.95101		1.01283	1.0569	0.93653		126.7	116	110.6	156.4	126.7	113.2
							1.15457	4.21585	110.6	132.1							0	4.21585	0		0	1.15457	0		0	110.6	0	0	132.1	0
							1.06216	3.90931	124.1	129.4							0	3.90931	0		0	1.06216	0		0	124.1	0	0	129.4	0
							1.15819	4.0568	124.1	161.8							0	4.0568	0		0	1.15819	0		0	124.1	0	0	161.8	0
																	0	0	0		0	0	0		0	0	0	0	0	0
																	0	0	0		0	0	0		0	0	0	0	0	0
																	0	0	0		0	0	0		0	0	0	0	0	0
																	0	0	0		0	0	0		0	0	0	0	0	0
																	0	0	0		0	0	0		0	0	0	0	0	0
																	0	0	0		0	0	0		0	0	0	0	0	0
																	0	0	0		0	0	0		0	0	0	0	0	0
																	0	0	0		0	0	0		0	0	0	0	0	0
4	0.96436	2.49813		97.1	304.7		0.647153	3.00752	113.2	226.6		1.10161	2.41313	97.1	307.5		2.49813	3.00752	2.41313		0.96436	0.647153	1.10161		97.1	113.2	97.1	304.7	226.6	307.5
	1.09394	2.95771		89	294		0.793833	3.6523	105.1	172.6		0.95394	2.4564	107.8	310.2		2.95771	3.6523	2.4564		1.09394	0.793833	0.95394		89	105.1	107.8	294	172.6	310.2
	1.00086	2.36854		72.8	223.8		0.86487	3.92157	99.8	159.1		1.02564	2.42424	99.8	318.2		2.36854	3.92157	2.42424		1.00086	0.86487	1.02564		72.8	99.8	99.8	223.8	159.1	318.2
	1.03507	2.5413		94.4	269.7		1.01188	3.85654	94.4	169.9		0.96414	2.63505	91.7	288.6		2.5413	3.85654	2.63505		1.03507	1.01188	0.96414		94.4	94.4	91.7	269.7	169.9	288.6
							1.01681	3.95726	94.4	164.5							0	3.95726	0		0	1.01681	0		0	94.4	0	0	164.5	0
							1.16382	4.54546	89	132.2							0	4.54546	0		0	1.16382	0		0	89	0	0	132.2	0
																	0	0	0		0	0	0		0	0	0	0	0	0
																	0	0	0		0	0	0		0	0	0	0	0	0
																	0	0	0		0	0	0		0	0	0	0	0	0
																	0	0	0		0	0	0		0	0	0	0	0	0
																	0	0	0		0	0	0		0	0	0	0	0	0
																	0	0	0		0	0	0		0	0	0	0	0	0
																	0	0	0		0	0	0		0	0	0	0	0	0
																	0	0	0		0	0	0		0	0	0	0	0	0
																	0	0	0		0	0	0		0	0	0	0	0	0
4	0.94495	2.1901		113.3	328.5		1.06058	3.77786	113.3	151		0.795542	2.2553	113.2	347.4		2.1901	3.77786	2.2553		0.94495	1.06058	0.795542		113.3	113.3	113.2	328.5	151	347.4
	0.96304	2.26142		113.2	234.1		1.05401	3.26477	109.5	192.6		0.842242	2.60553	117	328.5		2.26142	3.26477	2.60553		0.96304	1.05401	0.842242		113.2	109.5	117	234.1	192.6	328.5
	0.9683	2.27531		120.8	332.3		1.02474	3.03767	117	215.2		0.897162	2.62329	102	339.8		2.27531	3.03767	2.62329		0.9683	1.02474	0.897162		120.8	117	102	332.3	215.2	339.8
	0.99724	2.72702		109.5	339.8		1.13655	3.28407	113.3	188.8		0.837642	2.63089	105.7	271.8		2.72702	3.28407	2.63089		0.99724	1.13655	0.837642		109.5	113.3	105.7	339.8	188.8	271.8
							1.05828	3.33444	117	185							0	3.33444	0		0	1.05828	0		0	117	0	0	185	0
																	0	0	0		0	0	0		0	0	0	0	0	0
																	0	0	0		0	0	0		0	0	0	0	0	0
																	0	0	0		0	0	0		0	0	0	0	0	0
																	0	0	0		0	0	0		0	0	0	0	0	0
																	0	0	0		0	0	0		0	0	0	0	0	0
																	0	0	0		0	0	0		0	0	0	0	0	0
																	0	0	0		0	0	0		0	0	0	0	0	0
																	0	0	0		0	0	0		0	0	0	0	0	0
																	0	0	0		0	0	0		0	0	0	0	0	0
																	0	0	0		0	0	0		0	0	0	0	0	0
4	1.01544	2.45761		105.7	226.5		0.846925	3.50263	102	154.8		0.886944	2.73149	117	305.8		2.45761	3.50263	2.73149		1.01544	0.846925	0.886944		105.7	102	117	226.5	154.8	305.8
	1.07793	2.78009		102	222.7		1.1051	3.92465	101.9	162.4		0.940224	2.78629	109.5	245.4		2.78009	3.92465	2.78629		1.07793	1.1051	0.940224		102	101.9	109.5	222.7	162.4	245.4
	1.10424	3.11721		90.7	290.7		1.18699	3.67512	109.5	185		0.956014	2.38152	120.9	264.2		3.11721	3.67512	2.38152		1.10424	1.18699	0.956014		90.7	109.5	120.9	290.7	185	264.2
	1.06806	3.13185		113.2	302.1		1.0653	3.25097	117	188.8		0.997774	3.54862	90.7	317.1		3.13185	3.25097	3.54862		1.06806	1.0653	0.997774		113.2	117	90.7	302.1	188.8	317.1
							1.06168	3.57015	98.2	196.3							0	3.57015	0		0	1.06168	0		0	98.2	0	0	196.3	0
							0.945585	3.20205	105.7	196.4							0	3.20205	0		0	0.945585	0		0	105.7	0	0	196.4	0
																	0	0	0		0	0	0		0	0	0	0	0	0
																	0	0	0		0	0	0		0	0	0	0	0	0
																	0	0	0		0	0	0		0	0	0	0	0	0
																	0	0	0		0	0	0		0	0	0	0	0	0
																	0	0	0		0	0	0		0	0	0	0	0	0
																	0	0	0		0	0	0		0	0	0	0	0	0
																	0	0	0		0	0	0		0	0	0	0	0	0
																	0	0	0		0	0	0		0	0	0	0	0	0
																	0	0	0		0	0	0		0	0	0	0	0	0
5	0.99261	2.12314		103	295		0.805189	4.65116	94	113		1.00036	2.74725	106	327		2.12314	4.65116	2.74725		0.99261	0.805189	1.00036		103	94	106	295	113	327
	1.13436	2.48139		107	297		1.14755	5	84	146		1.05692	2.42131	110	253		2.48139	5	2.42131		1.13436	1.14755	1.05692		107	84	110	297	146	253
	1.14159	2.47525		110	279		1.26397	4.09836	100	143		1.08356	2.89017	116	288		2.47525	4.09836	2.89017		1.14159	1.26397	1.08356		110	100	116	279	143	288
	1.27808	2.63158		100	269							1.19966	2.77008	120	233		2.63158	0	2.77008		1.27808	0	1.19966		100	0	120	269	0	233
																	0	0	0		0	0	0		0	0	0	0	0	0
																	0	0	0		0	0	0		0	0	0	0	0	0
																	0	0	0		0	0	0		0	0	0	0	0	0
																	0	0	0		0	0	0		0	0	0	0	0	0
																	0	0	0		0	0	0		0	0	0	0	0	0
																	0	0	0		0	0	0		0	0	0	0	0	0
																	0	0	0		0	0	0		0	0	0	0	0	0
																	0	0	0		0	0	0		0	0	0	0	0	0
																	0	0	0		0	0	0		0	0	0	0	0	0
																	0	0	0		0	0	0		0	0	0	0	0	0
																	0	0	0		0	0	0		0	0	0	0	0	0
5	1.08557	2.78552		119	214		1.10922	3.08642	120	184		1.06444	3.40136	103	262		2.78552	3.08642	3.40136		1.08557	1.10922	1.06444		119	120	103	214	184	262
	1.02407	2.26244		110	353		1.16612	3.30033	117	168		1.1927	3.18471	104	262		2.26244	3.30033	3.18471		1.02407	1.16612	1.1927		110	117	104	353	168	262
	0.9241	2.35849		110	294							1.2292	2.55102	117	369		2.35849	0	2.55102		0.9241	0	1.2292		110	0	117	294	0	369
	1.13951	2.1978		123	360							1.32063	3.48432	106	214		2.1978	0	3.48432		1.13951	0	1.32063		123	0	106	360	0	214
																	0	0	0		0	0	0		0	0	0	0	0	0
																	0	0	0		0	0	0		0	0	0	0	0	0
																	0	0	0		0	0	0		0	0	0	0	0	0
																	0	0	0		0	0	0		0	0	0	0	0	0
																	0	0	0		0	0	0		0	0	0	0	0	0
																	0	0	0		0	0	0		0	0	0	0	0	0
																	0	0	0		0	0	0		0	0	0	0	0	0
																	0	0	0		0	0	0		0	0	0	0	0	0
																	0	0	0		0	0	0		0	0	0	0	0	0
																	0	0	0		0	0	0		0	0	0	0	0	0
																	0	0	0		0	0	0		0	0	0	0	0	0
5	1.17377	2.90698		110	230		1.42539	3.04878	113	207		1.18488	2.84091	110	259		2.90698	3.04878	2.84091		1.17377	1.42539	1.18488		110	113	110	230	207	259
	1.18298	2.80899		123	190		1.58062	3.47222	114	187		1.2888	2.93255	122	250		2.80899	3.47222	2.93255		1.18298	1.58062	1.2888		123	114	122	190	187	250
	1.10372	3.48432		101	220							1.30295	3.25733	116	243		3.48432	0	3.25733		1.10372	0	1.30295		101	0	116	220	0	243
	1.03663	3.01205		113	227							1.14048	3.20513	129	376		3.01205	0	3.20513		1.03663	0	1.14048		113	0	129	227	0	376
																	0	0	0		0	0	0		0	0	0	0	0	0
																	0	0	0		0	0	0		0	0	0	0	0	0
																	0	0	0		0	0	0		0	0	0	0	0	0
																	0	0	0		0	0	0		0	0	0	0	0	0
																	0	0	0		0	0	0		0	0	0	0	0	0
																	0	0	0		0	0	0		0	0	0	0	0	0
																	0	0	0		0	0	0		0	0	0	0	0	0
																	0	0	0		0	0	0		0	0	0	0	0	0
																	0	0	0		0	0	0		0	0	0	0	0	0
																	0	0	0		0	0	0		0	0	0	0	0	0
																	0	0	0		0	0	0		0	0	0	0	0	0
6	0.68768	2.77855		97.1	304.2		0.840525	4.54751	90.6	194.2		0.733952	3.37952	71.2	313.9		2.77855	4.54751	3.37952		0.68768	0.840525	0.733952		97.1	90.6	71.2	304.2	194.2	313.9
	0.78404	2.9036		97.1	239.5		0.761595	3.44828	93.9	123		0.710602	3.36928	67.9	330.1		2.9036	3.44828	3.36928		0.78404	0.761595	0.710602		97.1	93.9	67.9	239.5	123	330.1
	0.84686	3.19489		103.5	178		0.745155	5.34759	71.1	148.9		0.746122	4.5558	71.2	271.9		3.19489	5.34759	4.5558		0.84686	0.745155	0.746122		103.5	71.1	71.2	178	148.9	271.9
	0.84686	2.94118		97.1	275.1		0.737255	4.5558	64.7	155.4		0.714882	3.11624	87.4	245.9		2.94118	4.5558	3.11624		0.84686	0.737255	0.714882		97.1	64.7	87.4	275.1	155.4	245.9
							0.682665	4.1719	87.4	171.5							0	4.1719	0		0	0.682665	0		0	87.4	0	0	171.5	0
							0.700095	4.02575	77.7	245.9							0	4.02575	0		0	0.700095	0		0	77.7	0	0	245.9	0
							0.666225	2.94291	97.1	158.6							0	2.94291	0		0	0.666225	0		0	97.1	0	0	158.6	0
																	0	0	0		0	0	0		0	0	0	0	0	0
																	0	0	0		0	0	0		0	0	0	0	0	0
																	0	0	0		0	0	0		0	0	0	0	0	0
																	0	0	0		0	0	0		0	0	0	0	0	0
																	0	0	0		0	0	0		0	0	0	0	0	0
																	0	0	0		0	0	0		0	0	0	0	0	0
																	0	0	0		0	0	0		0	0	0	0	0	0
																	0	0	0		0	0	0		0	0	0	0	0	0
6	0.68509	2.35349		116.5	346.2		0.710106	5.05816	93.9	132.7		0.779394	2.43843	110.1	317.1		2.35349	5.05816	2.43843		0.68509	0.710106	0.779394		116.5	93.9	110.1	346.2	132.7	317.1
	0.59136	2.08464		132.7	317.2		0.791336	4.09669	110	152.1		0.804064	2.63158	126.2	446.6		2.08464	4.09669	2.63158		0.59136	0.791336	0.804064		132.7	110	126.2	317.2	152.1	446.6
	0.68903	2.29674		119.7	249.1		0.804826	3.80806	110	145.7		0.701784	3.08642	110.1	330.1		2.29674	3.80806	3.08642		0.68903	0.804826	0.701784		119.7	110	110.1	249.1	145.7	330.1
	0.74659	2.63158		126.2	313.9		1.03372	4.24449	93.87	184.5		0.774794	2.68385	110	284.8		2.63158	4.24449	2.68385		0.74659	1.03372	0.774794		126.2	93.87	110	313.9	184.5	284.8
							0.925516	3.5727	97.1	122.9							0	3.5727	0		0	0.925516	0		0	97.1	0	0	122.9	0
							1.05904	4.54546	93.9	129.4							0	4.54546	0		0	1.05904	0		0	93.9	0	0	129.4	0
							1.01958	4.21052	110.1	148.8							0	4.21052	0		0	1.01958	0		0	110.1	0	0	148.8	0
							0.914996	4.12202	90.7	152.1							0	4.12202	0		0	0.914996	0		0	90.7	0	0	152.1	0
																	0	0	0		0	0	0		0	0	0	0	0	0
																	0	0	0		0	0	0		0	0	0	0	0	0
																	0	0	0		0	0	0		0	0	0	0	0	0
																	0	0	0		0	0	0		0	0	0	0	0	0
																	0	0	0		0	0	0		0	0	0	0	0	0
																	0	0	0		0	0	0		0	0	0	0	0	0
																	0	0	0		0	0	0		0	0	0	0	0	0
6	0.83966	2.81294		119.7	271.8		1.00862	4.49438	97.4	129.4		0.733865	2.09336	126.3	223.3		2.81294	4.49438	2.09336		0.83966	1.00862	0.733865		119.7	97.4	126.3	271.8	129.4	223.3
	0.82979	3.30579		119.8	275.1		0.874115	3.885	90.6	132.7		0.791415	2.07469	119.7	268.6		3.30579	3.885	2.07469		0.82979	0.874115	0.791415		119.8	90.6	119.7	275.1	132.7	268.6
	0.78342	3.31236		110	246		0.874775	3.84615	100.3	178		0.837465	2.25327	126.2	236.3		3.31236	3.84615	2.25327		0.78342	0.874775	0.837465		110	100.3	126.2	246	178	236.3
	0.86202	2.63158		113.2	265.4		0.913905	3.28731	100.4	139.1		0.777275	2.63019	126.2	258.9		2.63158	3.28731	2.63019		0.86202	0.913905	0.777275		113.2	100.4	126.2	265.4	139.1	258.9
							0.907985	4.53514	90.6	174.8							0	4.53514	0		0	0.907985	0		0	90.6	0	0	174.8	0
							0.871485	3.85804	100	148.9							0	3.85804	0		0	0.871485	0		0	100	0	0	148.9	0
																	0	0	0		0	0	0		0	0	0	0	0	0
																	0	0	0		0	0	0		0	0	0	0	0	0
																	0	0	0		0	0	0		0	0	0	0	0	0
																	0	0	0		0	0	0		0	0	0	0	0	0
																	0	0	0		0	0	0		0	0	0	0	0	0
																	0	0	0		0	0	0		0	0	0	0	0	0
																	0	0	0		0	0	0		0	0	0	0	0	0
																	0	0	0		0	0	0		0	0	0	0	0	0
																	0	0	0		0	0	0		0	0	0	0	0	0
7	78.4926	3.30251		106.6	201.8		111.494	4.79387	98	115.3		110.118	3.32779	106.7	207.5		3.30251	4.79387	3.32779		78.4926	111.494	110.118		106.6	98	106.7	201.8	115.3	207.5
	83.6326	2.92998		112.5	172.9		115.614	4.73036	89.4	124		105.038	3.36134	92.3	193.1		2.92998	4.73036	3.36134		83.6326	115.614	105.038		112.5	89.4	92.3	172.9	124	193.1
	88.6926	3.11623		106.7	187.4		115.634	4.97761	86.5	118.2		104.998	3.91237	103.8	175.9		3.11623	4.97761	3.91237		88.6926	115.634	104.998		106.7	86.5	103.8	187.4	118.2	175.9
	93.8326	3.31017		103.8	152.8		110.494	4.64252	89.3	126.9		104.978	4.16666	103.8	193.1		3.31017	4.64252	4.16666		93.8326	110.494	104.978		103.8	89.3	103.8	152.8	126.9	193.1
							105.414	4.91641	86.5	118.2							0	4.91641	0		0	105.414	0		0	86.5	0	0	118.2	0
							110.474	5.0505	86.4	109.6							0	5.0505	0		0	110.474	0		0	86.4	0	0	109.6	0
							110.554	4.94562	86.5	115.3							0	4.94562	0		0	110.554	0		0	86.5	0	0	115.3	0
							105.394	4.97018	86.5	115.3							0	4.97018	0		0	105.394	0		0	86.5	0	0	115.3	0
																	0	0	0		0	0	0		0	0	0	0	0	0
																	0	0	0		0	0	0		0	0	0	0	0	0
																	0	0	0		0	0	0		0	0	0	0	0	0
																	0	0	0		0	0	0		0	0	0	0	0	0
																	0	0	0		0	0	0		0	0	0	0	0	0
																	0	0	0		0	0	0		0	0	0	0	0	0
																	0	0	0		0	0	0		0	0	0	0	0	0
7	74.918	3.19075		103.7	158.6		95.5329	4.00451	106.7	149.9		82.6612	3.20738	72.1	178.7		3.19075	4.00451	3.20738		74.918	95.5329	82.6612		103.7	106.7	72.1	158.6	149.9	178.7
	69.838	3.95893		100.9	167.2		79.1129	4.0404	98	138.4		82.6012	3.10559	89.4	155.6		3.95893	4.0404	3.10559		69.838	79.1129	82.6012		100.9	98	89.4	167.2	138.4	155.6
	80.078	3.81225		103.8	181.6		85.0529	4.16667	100.9	158.5		87.8412	3.256	92.3	152.8		3.81225	4.16667	3.256		80.078	85.0529	87.8412		103.8	100.9	92.3	181.6	158.5	152.8
	80.078	3.69302		98	187.4		79.0129	3.79642	106.7	144.1		82.6212	3.39558	103.8	204.7		3.69302	3.79642	3.39558		80.078	79.0129	82.6212		98	106.7	103.8	187.4	144.1	204.7
							75.0129	3.92494	106.7	141.3							0	3.92494	0		0	75.0129	0		0	106.7	0	0	141.3	0
							79.0529	4.10994	106.6	138.4							0	4.10994	0		0	79.0529	0		0	106.6	0	0	138.4	0
							80.1129	4.2072	103.8	149.9							0	4.2072	0		0	80.1129	0		0	103.8	0	0	149.9	0
																	0	0	0		0	0	0		0	0	0	0	0	0
																	0	0	0		0	0	0		0	0	0	0	0	0
																	0	0	0		0	0	0		0	0	0	0	0	0
																	0	0	0		0	0	0		0	0	0	0	0	0
																	0	0	0		0	0	0		0	0	0	0	0	0
																	0	0	0		0	0	0		0	0	0	0	0	0
																	0	0	0		0	0	0		0	0	0	0	0	0
																	0	0	0		0	0	0		0	0	0	0	0	0
7	79.7	3.2185		112.7	187.7		77.8977	4.11682	112.6	142.7		63.4228	3.37606	120.1	177.7		3.2185	4.11682	3.37606		79.7	77.8977	63.4228		112.7	112.6	120.1	187.7	142.7	177.7
	79.7	3.16659		120.1	210.2		72.7777	3.57782	102.6	177.7		53.2028	3.34798	120.2	180.2		3.16659	3.57782	3.34798		79.7	72.7777	53.2028		120.1	102.6	120.2	210.2	177.7	180.2
	79.7	3.32554		112.7	210.2		88.1577	4.12557	102.6	127.7		68.5828	3.79642	102.6	187.7		3.32554	4.12557	3.79642		79.7	88.1577	68.5828		112.7	102.6	102.6	210.2	127.7	187.7
	74.58	3.15956		112.6	195.3		77.8977	3.59571	105.1	172.7		68.5628	3.4904	122.7	157.6		3.15956	3.59571	3.4904		74.58	77.8977	68.5628		112.6	105.1	122.7	195.3	172.7	157.6
							78.8977	4.16504	107.6	132.7							0	4.16504	0		0	78.8977	0		0	107.6	0	0	132.7	0
							83.0377	3.58805	110.1	155.2							0	3.58805	0		0	83.0377	0		0	110.1	0	0	155.2	0
																	0	0	0		0	0	0		0	0	0	0	0	0
																	0	0	0		0	0	0		0	0	0	0	0	0
																	0	0	0		0	0	0		0	0	0	0	0	0
																	0	0	0		0	0	0		0	0	0	0	0	0
																	0	0	0		0	0	0		0	0	0	0	0	0
																	0	0	0		0	0	0		0	0	0	0	0	0
																	0	0	0		0	0	0		0	0	0	0	0	0
																	0	0	0		0	0	0		0	0	0	0	0	0
																	0	0	0		0	0	0		0	0	0	0	0	0
																	0	0	0		0	0	0		0	0	0	0	0	0
																	0	0	0		0	0	0		0	0	0	0	0	0
																	0	0	0		0	0	0		0	0	0	0	0	0
																	0	0	0		0	0	0		0	0	0	0	0	0
																	0	0	0		0	0	0		0	0	0	0	0	0
																	0	0	0		0	0	0		0	0	0	0	0	0
																	0	0	0		0	0	0		0	0	0	0	0	0
																	0	0	0		0	0	0		0	0	0	0	0	0
																	0	0	0		0	0	0		0	0	0	0	0	0
																	0	0	0		0	0	0		0	0	0	0	0	0
																	0	0	0		0	0	0		0	0	0	0	0	0
																	0	0	0		0	0	0		0	0	0	0	0	0
																	0	0	0		0	0	0		0	0	0	0	0	0
																	0	0	0		0	0	0		0	0	0	0	0	0
																	0	0	0		0	0	0		0	0	0	0	0	0
																	0	0	0		0	0	0		0	0	0	0	0	0
																	0	0	0		0	0	0		0	0	0	0	0	0
																	0	0	0		0	0	0		0	0	0	0	0	0
																	0	0	0		0	0	0		0	0	0	0	0	0
																	0	0	0		0	0	0		0	0	0	0	0	0
																	0	0	0		0	0	0		0	0	0	0	0	0
																	0	0	0		0	0	0		0	0	0	0	0	0
																	0	0	0		0	0	0		0	0	0	0	0	0
																	0	0	0		0	0	0		0	0	0	0	0	0
																	0	0	0		0	0	0		0	0	0	0	0	0
																	0	0	0		0	0	0		0	0	0	0	0	0
																	0	0	0		0	0	0		0	0	0	0	0	0
																	0	0	0		0	0	0		0	0	0	0	0	0
																	0	0	0		0	0	0		0	0	0	0	0	0
																	0	0	0		0	0	0		0	0	0	0	0	0
																	0	0	0		0	0	0		0	0	0	0	0	0
																	0	0	0		0	0	0		0	0	0	0	0	0
																	0	0	0		0	0	0		0	0	0	0	0	0
																	0	0	0		0	0	0		0	0	0	0	0	0
																	0	0	0		0	0	0		0	0	0	0	0	0
																	0	0	0		0	0	0		0	0	0	0	0	0
																	0	0	0		0	0	0		0	0	0	0	0	0
																	0	0	0		0	0	0		0	0	0	0	0	0
																	0	0	0		0	0	0		0	0	0	0	0	0
																	0	0	0		0	0	0		0	0	0	0	0	0
																	0	0	0		0	0	0		0	0	0	0	0	0
																	0	0	0		0	0	0		0	0	0	0	0	0
																	0	0	0		0	0	0		0	0	0	0	0	0
																	0	0	0		0	0	0		0	0	0	0	0	0
																	0	0	0		0	0	0		0	0	0	0	0	0
																	0	0	0		0	0	0		0	0	0	0	0	0
																	0	0	0		0	0	0		0	0	0	0	0	0
																	0	0	0		0	0	0		0	0	0	0	0	0
																	0	0	0		0	0	0		0	0	0	0	0	0
																	0	0	0		0	0	0		0	0	0	0	0	0
																	0	0	0		0	0	0		0	0	0	0	0	0
																	0	0	0		0	0	0		0	0	0	0	0	0
																	0	0	0		0	0	0		0	0	0	0	0	0
																	0	0	0		0	0	0		0	0	0	0	0	0
																	0	0	0		0	0	0		0	0	0	0	0	0
																	0	0	0		0	0	0		0	0	0	0	0	0
																	0	0	0		0	0	0		0	0	0	0	0	0
																	0	0	0		0	0	0		0	0	0	0	0	0
																	0	0	0		0	0	0		0	0	0	0	0	0
																	0	0	0		0	0	0		0	0	0	0	0	0
																	0	0	0		0	0	0		0	0	0	0	0	0
																	0	0	0		0	0	0		0	0	0	0	0	0
																	0	0	0		0	0	0		0	0	0	0	0	0
																	0	0	0		0	0	0		0	0	0	0	0	0
																	0	0	0		0	0	0		0	0	0	0	0	0
																	0	0	0		0	0	0		0	0	0	0	0	0
																	0	0	0		0	0	0		0	0	0	0	0	0
																	0	0	0		0	0	0		0	0	0	0	0	0
																	0	0	0		0	0	0		0	0	0	0	0	0
																	0	0	0		0	0	0		0	0	0	0	0	0
																	0	0	0		0	0	0		0	0	0	0	0	0
																	0	0	0		0	0	0		0	0	0	0	0	0
																	0	0	0		0	0	0		0	0	0	0	0	0
																	0	0	0		0	0	0		0	0	0	0	0	0
																	0	0	0		0	0	0		0	0	0	0	0	0
																	0	0	0		0	0	0		0	0	0	0	0	0
																	0	0	0		0	0	0		0	0	0	0	0	0
																	0	0	0		0	0	0		0	0	0	0	0	0
																	0	0	0		0	0	0		0	0	0	0	0	0
																	0	0	0		0	0	0		0	0	0	0	0	0
																	0	0	0		0	0	0		0	0	0	0	0	0
																	0	0	0		0	0	0		0	0	0	0	0	0
																	0	0	0		0	0	0		0	0	0	0	0	0
																	0	0	0		0	0	0		0	0	0	0	0	0
																	0	0	0		0	0	0		0	0	0	0	0	0
																	0	0	0		0	0	0		0	0	0	0	0	0
																	0	0	0		0	0	0		0	0	0	0	0	0
																	0	0	0		0	0	0		0	0	0	0	0	0
																	0	0	0		0	0	0		0	0	0	0	0	0
																	0	0	0		0	0	0		0	0	0	0	0	0
																	0	0	0		0	0	0		0	0	0	0	0	0
																	0	0	0		0	0	0		0	0	0	0	0	0
																	0	0	0		0	0	0		0	0	0	0	0	0
																	0	0	0		0	0	0		0	0	0	0	0	0
																	0	0	0		0	0	0		0	0	0	0	0	0
																	0	0	0		0	0	0		0	0	0	0	0	0
																	0	0	0		0	0	0		0	0	0	0	0	0
																	0	0	0		0	0	0		0	0	0	0	0	0
																	0	0	0		0	0	0		0	0	0	0	0	0
																	0	0	0		0	0	0		0	0	0	0	0	0
																	0	0	0		0	0	0		0	0	0	0	0	0
																	0	0	0		0	0	0		0	0	0	0	0	0
																	0	0	0		0	0	0		0	0	0	0	0	0
																	0	0	0		0	0	0		0	0	0	0	0	0
																	0	0	0		0	0	0		0	0	0	0	0	0
																	0	0	0		0	0	0		0	0	0	0	0	0
																	0	0	0		0	0	0		0	0	0	0	0	0
																	0	0	0		0	0	0		0	0	0	0	0	0
																	0	0	0		0	0	0		0	0	0	0	0	0
																	0	0	0		0	0	0		0	0	0	0	0	0
																	0	0	0		0	0	0		0	0	0	0	0	0
																	0	0	0		0	0	0		0	0	0	0	0	0
																	0	0	0		0	0	0		0	0	0	0	0	0
																	0	0	0		0	0	0		0	0	0	0	0	0
																	0	0	0		0	0	0		0	0	0	0	0	0
																	0	0	0		0	0	0		0	0	0	0	0	0
																	0	0	0		0	0	0		0	0	0	0	0	0
																	0	0	0		0	0	0		0	0	0	0	0	0
																	0	0	0		0	0	0		0	0	0	0	0	0
																	0	0	0		0	0	0		0	0	0	0	0	0
																	0	0	0		0	0	0		0	0	0	0	0	0
																	0	0	0		0	0	0		0	0	0	0	0	0
																	0	0	0		0	0	0		0	0	0	0	0	0
																	0	0	0		0	0	0		0	0	0	0	0	0
																	0	0	0		0	0	0		0	0	0	0	0	0
																	0	0	0		0	0	0		0	0	0	0	0	0
																	0	0	0		0	0	0		0	0	0	0	0	0
																	0	0	0		0	0	0		0	0	0	0	0	0
																	0	0	0		0	0	0		0	0	0	0	0	0
																	0	0	0		0	0	0		0	0	0	0	0	0
																	0	0	0		0	0	0		0	0	0	0	0	0
																	0	0	0		0	0	0		0	0	0	0	0	0
																	0	0	0		0	0	0		0	0	0	0	0	0
																	0	0	0		0	0	0		0	0	0	0	0	0
																	0	0	0		0	0	0		0	0	0	0	0	0
																	0	0	0		0	0	0		0	0	0	0	0	0
																	0	0	0		0	0	0		0	0	0	0	0	0
																	0	0	0		0	0	0		0	0	0	0	0	0
																	0	0	0		0	0	0		0	0	0	0	0	0
																	0	0	0		0	0	0		0	0	0	0	0	0
																	0	0	0		0	0	0		0	0	0	0	0	0
																	0	0	0		0	0	0		0	0	0	0	0	0
																	0	0	0		0	0	0		0	0	0	0	0	0
																	0	0	0		0	0	0		0	0	0	0	0	0
																	0	0	0		0	0	0		0	0	0	0	0	0
																	0	0	0		0	0	0		0	0	0	0	0	0
																	0	0	0		0	0	0		0	0	0	0	0	0
																	0	0	0		0	0	0		0	0	0	0	0	0
																	0	0	0		0	0	0		0	0	0	0	0	0
																	0	0	0		0	0	0		0	0	0	0	0	0
																	0	0	0		0	0	0		0	0	0	0	0	0
																	0	0	0		0	0	0		0	0	0	0	0	0
																	0	0	0		0	0	0		0	0	0	0	0	0
																	0	0	0		0	0	0		0	0	0	0	0	0
																	0	0	0		0	0	0		0	0	0	0	0	0
																	0	0	0		0	0	0		0	0	0	0	0	0
																	0	0	0		0	0	0		0	0	0	0	0	0
																	0	0	0		0	0	0		0	0	0	0	0	0
																	0	0	0		0	0	0		0	0	0	0	0	0
																	0	0	0		0	0	0		0	0	0	0	0	0
																	0	0	0		0	0	0		0	0	0	0	0	0
																	0	0	0		0	0	0		0	0	0	0	0	0
																	0	0	0		0	0	0		0	0	0	0	0	0
																	0	0	0		0	0	0		0	0	0	0	0	0
																	0	0	0		0	0	0		0	0	0	0	0	0
																	0	0	0		0	0	0		0	0	0	0	0	0
																	0	0	0		0	#REF!	0		0	0	0	0	0	0
																	0	0	0		0	#REF!	0		0	0	0	0	0	0
																	0	0	0		0	#REF!	0		0	0	0	0	0	0
																	0	0	0		0	#REF!	0		0	0	0	0	0	0
																	0	0	0		0	#REF!	0		0	0	0	0	0	0
																	0	0	0		0	#REF!	0		0	0	0	0	0	0
																	0	0	0		0	#REF!	0		0	0	0	0	0	0
																	0	0	0		0	#REF!	0		0	0	0	0	0	0
																	0	0	0		0	#REF!	0		0	0	0	0	0	0
																	0	0	0		0	#REF!	0		0	0	0	0	0	0
																	0	0	0		0	#REF!	0		0	0	0	0	0	0
																	0	0	0		0	#REF!	0		0	0	0	0	0	0
																	0	0	0		0	#REF!	0		0	0	0	0	0	0
																	0	0	0		0	#REF!	0		0	0	0	0	0	0
																	0	0	0		0	#REF!	0		0	0	0	0	0	0
																	0	0	0		0	#REF!	0		0	0	0	0	0	0
																	0	0	0		0	#REF!	0		0	0	0	0	0	0
																	0	0	0		0	#REF!	0		0	0	0	0	0	0
																	0	0	0		0	#REF!	0		0	0	0	0	0	0
																	0	0	0		0	#REF!	0		0	0	0	0	0	0
																	0	0	0		0	#REF!	0		0	0	0	0	0	0
																	0	0	0		0	#REF!	0		0	0	0	0	0	0
																	0	0	0		0	#REF!	0		0	0	0	0	0	0
																	0	0	0		0	#REF!	0		0	0	0	0	0	0
																									0	0	0	0	0	0
																									0	0	0	0	0	0
																									0	0	0	0	0	0
																									0	0	0	0	0	0
																									0	0	0	0	0	0
																									0	0	0	0	0	0
																									0	0	0	0	0	0
																									0	0	0	0	0	0
																									0	0	0	0	0	0
																									0	0	0	0	0	0
																									0	0	0	0	0	0
																									0	0	0	0	0	0
																									0	0	0	0	0	0
																									0	0	0	0	0	0
																									0	0	0	0	0	0
																									0	0	0	0	0	0
																									0	0	0	0	0	0
																									0	0	0	0	0	0
																									0	0	0	0	0	0
																									0	0	0	0	0	0
																									0	0	0	0	0	0
																									0	0	0	0	0	0
																									0	0	0	0	0	0
																									0	0	0	0	0	0
																									0	0	0	0	0	0
																									0	0	0	0	0	0
																									0	0	0	0	0	0
																									0	0	0	0	0	0
																									0	0	0	0	0	0
																									0	0	0	0	0	0
																									0	0	0	0	0	0
																									0	0	0	0	0	0
																									0	0	0	0	0	0
																									0	0	0	0	0	0
																									0	0	0	0	0	0
																									0	0	0	0	0	0
																									0	0	0	0	0	0
																									0	0	0	0	0	0
																									0	0	0	0	0	0
																									0	0	0	0	0	0
																									0	0	0	0	0	0
																									0	0	0	0	0	0
																									0	0	0	0	0	0
																									0	0	0	0	0	0
																									0	0	0	0	0	0
																									0	0	0	0	0	0
																									0	0	0	0	0	0
																									0	0	0	0	0	0
																									0	0	0	0	0	0
																									0	0	0	0	0	0
																									0	0	0	0	0	0
																									0	0	0	0	0	0
																									0	0	0	0	0	0
																									0	0	0	0	0	0
																									0	0	0	0	0	0
																									0	0	0	0	0	0
																									0	0	0	0	0	0
																									0	0	0	0	0	0
																									0	0	0	0	0	0
																									0	0	0	0	0	0
																									0	0	0	0	0	0
																									0	0	0	0	0	0
																									0	0	0	0	0	0
																									0	0	0	0	0	0
																									0	0	0	0	0	0
																									0	0	0	0	0	0
																									0	0	0	0	0	0
																									0	0	0	0	0	0
																									0	0	0	0	0	0
																									0	0	0	0	0	0
																									0	0	0	0	0	0
																									0	0	0	0	0	0
																									0	0	0	0	0	0
																									0	0	0	0	0	0
																									0	0	0	0	0	0
																									0	0	0	0	0	0
																									0	0	0	0	0	0
																									0	0	0	0	0	0
																									0	0	0	0	0	0
																									0	0	0	0	0	0
																									0	0	0	0	0	0
																									0	0	0	0	0	0
																									0	0	0	0	0	0
																									0	0	0	0	0	0
																									0	0	0	0	0	0
																									0	0	0	0	0	0
																									0	0	0	0	0	0
																									0	0	0	0	0	0
																									0	0	0	0	0	0
																									0	0	0	0	0	0
																									0	0	0	0	0	0
																									0	0	0	0	0	0
																									0	0	0	0	0	0
																									0	0	0	0	0	0
																									0	0	0	0	0	0
																									0	0	0	0	0	0
																									0	0	0	0	0	0
																									0	0	0	0	0	0
																									0	0	0	0	0	0
																									0	0	0	0	0	0
																									0	0	0	0	0	0
																									0	0	0	0	0	0
																									0	0	0	0	0	0
																									0	0	0	0	0	0
																									0	0	0	0	0	0
																									0	0	0	0	0	0
																									0	0	0	0	0	0
																									0	0	0	0	0	0
																									0	0	0	0	0	0
																									0	0	0	0	0	0
																									0	0	0	0	0	0
																									0	0	0	0	0	0
																									0	0	0	0	0	0
																									0	0	0	0	0	0
																									0	0	0	0	0	0
																									0	0	0	0	0	0
																									0	0	0	0	0	0
																									0	0	0	0	0	0
																									0	0	0	0	0	0
																									0	0	0	0	0	0
																									0	0	0	0	0	0
																									0	0	0	0	0	0
																									0	0	0	0	0	0
																									0	0	0	0	0	0
																									0	0	0	0	0	0
																									0	0	0	0	0	0
																									0	0	0	0	0	0
																									0	0	0	0	0	0
																									0	0	0	0	0	0
																									0	0	0	0	0	0
																									0	0	0	0	0	0
																									0	0	0	0	0	0
																									0	0	0	0	0	0
																									0	0	0	0	0	0
																									0	0	0	0	0	0
																									0	0	0	0	0	0
																									0	0	0	0	0	0
																									0	0	0	0	0	0
																									0	0	0	0	0	0
																									0	0	0	0	0	0
																									0	0	0	0	0	0
																									0	0	0	0	0	0
																									0	0	0	0	0	0
																									0	0	0	0	0	0
																									0	0	0	0	0	0
																									0	0	0	0	0	0
																									0	0	0	0	0	0
																									0	0	0	0	0	0
																									0	0	0	0	0	0
																									0	0	0	0	0	0
																									0	0	0	0	0	0
																									0	0	0	0	0	0
																									0	0	0	0	0	0
																									0	0	0	0	0	0
																									0	0	0	0	0	0
																									0	0	0	0	0	0
																									0	0	0	0	0	0
																									0	0	0	0	0	0
																									0	0	0	0	0	0
																									0	0	0	0	0	0
																									0	0	0	0	0	0
																									0	0	0	0	0	0
																									0	0	0	0	0	0
																									0	0	0	0	0	0
																									0	0	0	0	0	0
																									0	0	0	0	0	0
																									0	0	0	0	0	0
																									0	0	0	0	0	0
																									0	0	0	0	0	0
																									0	0	0	0	0	0
																									0	0	0	0	0	0
																									0	0	0	0	0	0
																									0	0	0	0	0	0
																									0	0	0	0	0	0
																									0	0	0	0	0	0
																									0	0	0	0	0	0
																									0	0	0	0	0	0
																									0	0	0	0	0	0
																									0	0	0	0	0	0
																									0	0	0	0	0	0
																									0	0	0	0	0	0
																									0	0	0	0	0	0
																									0	0	0	0	0	0
																									0	0	0	0	0	0
																									0	0	0	0	0	0
																									0	0	0	0	0	0
																									0	0	0	0	0	0
																									0	0	0	0	0	0
																									0	0	0	0	0	0
																									0	0	0	0	0	0
																									0	0	0	0	0	0
																									0	0	0	0	0	0
																									0	0	0	0	0	0
																									0	0	0	0	0	0
																									0	0	0	0	0	0
																									0	0	0	0	0	0
																									0	0	0	0	0	0
																									0	0	0	0	0	0
																									0	0	0	0	0	0
																									0	0	0	0	0	0
																									0	0	0	0	0	0
																									0	0	0	0	0	0
																									0	0	0	0	0	0
																									0	0	0	0	0	0
																									0	0	0	0	0	0
																									0	0	0	0	0	0
																									0	0	0	0	0	0
																									0	0	0	0	0	0
																									0	0	0	0	0	0
																									0	0	0	0	0	0
																									0	0	0	0	0	0
																									0	0	0	0	0	0
																									0	0	0	0	0	0
																									0	0	0	0	0	0
																									0	0	0	0	0	0
																									0	0	0	0	0	0
																									0	0	0	0	0	0
																									0	0	0	0	0	0
																									0	0	0	0	0	0
																									0	0	0	0	0	0
																									0	0	0	0	0	0
																									0	0	0	0	0	0
																									0	0	0	0	0	0
																									0	0	0	0	0	0
																									0	0	0	0	0	0
																									0	0	0	0	0	0
																									0	0	0	0	0	0
																									0	0	0	0	0	0
																									0	0	0	0	0	0
																									0	0	0	0	0	0
																									0	0	0	0	0	0
																									0	0	0	0	0	0
																									0	0	0	0	0	0
																									0	0	0	0	0	0
																									0	0	0	0	0	0
																									0	0	0	0	0	0
																									0	0	0	0	0	0
																									0	0	0	0	0	0
																									0	0	0	0	0	0
																									0	0	0	0	0	0
																									0	0	0	0	0	0
																									0	0	0	0	0	0
																									0	0	0	0	0	0
																									0	0	0	0	0	0
																									0	0	0	0	0	0
																									0	0	0	0	0	0
																									0	0	0	0	0	0
																									0	0	0	0	0	0
																									0	0	0	0	0	0
																									0	0	0	0	0	0
																									0	0	0	0	0	0
																									0	0	0	0	0	0
																									0	0	0	0	0	0
																									0	0	0	0	0	0
																									0	0	0	0	0	0
																									0	0	0	0	0	0
																									0	0	0	0	0	0
																									0	0	0	0	0	0
																									0	0	0	0	0	0
																									0	0	0	0	0	0
																									0	0	0	0	0	0
																									0	0	0	0	0	0
																									0	0	0	0	0	0
																									0	0	0	0	0	0
																									0	0	0	0	0	0
																									0	0	0	0	0	0
																									0	0	0	0	0	0
																									0	0	0	0	0	0
																									0	0	0	0	0	0
																									0	0	0	0	0	0
																									0	0	0	0	0	0
																									0	0	0	0	0	0
																									0	0	0	0	0	0
																									0	0	0	0	0	0
																									0	0	0	0	0	0
																									0	0	0	0	0	0
																									0	0	0	0	0	0
																									0	0	0	0	0	0
																									0	0	0	0	0	0
																									0	0	0	0	0	0
																									0	0	0	0	0	0
																									0	0	0	0	0	0
																									0	0	0	0	0	0
																									0	0	0	0	0	0
																									0	0	0	0	0	0
																									0	0	0	0	0	0
																									0	0	0	0	0	0
																									0	0	0	0	0	0
																									0	0	0	0	0	0
																									0	0	0	0	0	0
																									0	0	0	0	0	0
																									0	0	0	0	0	0
																									0	0	0	0	0	0
																									0	0	0	0	0	0
																									0	0	0	0	0	0
																									0	0	0	0	0	0
																									0	0	0	0	0	0
																									0	0	0	0	0	0
																									0	0	0	0	0	0
																									0	0	0	0	0	0
																									0	0	0	0	0	0
																									0	0	0	0	0	0
																									0	0	0	0	0	0
																									0	0	0	0	0	0
																									0	0	0	0	0	0

## Sheet: Raw 20Hz
20Hz	Ctl					Stim 20Hz					Recov					Instant frequency 20Hz				Amplitude 20Hz				Ti 20Hz			Te 20Hz			Amplitude % CTL 20Hz
Animal	Ampl	Inst freq	Ti	Te		Ampl	Inst freq	Ti	Te		Ampl	Inst freq	Ti	Te		CTL	Stim 20Hz	Recov		CTL	Stim 20Hz	Recov		CTL	Stim 20Hz	Recov	CTL	Stim 20Hz	Recov	CTL	Stim 20Hz	Recov
1	0.861413	3.10536	138.4	193.3		0.845168	4.8571	95.75	107.85		0.840513	3.30321	110.567	169		3.10536	4.8571	3.30321		0.861413	0.845168	0.840513		138.4	95.75	110.567	193.3	107.85	169	100	98.1141	97.5738
1	0.98338	3.02862	119.533	221.167	#DIV/0!	1.06833	5.50974	97.1	94.4	#DIV/0!	0.854166	2.41758	136.633	269.7	#DIV/0!	3.02862	5.50974	2.41758	#DIV/0!	0.98338	1.06833	0.854166		119.533	97.1	136.633	221.167	94.4	269.7	100	108.639	86.8602
1	1.05123	3.14368	108.8	185.167	#DIV/0!	1.07436	5.25206	88.1	93.5	#DIV/0!	0.861356	2.95924	124.033	242.733	#DIV/0!	3.14368	5.25206	2.95924	#DIV/0!	1.05123	1.07436	0.861356		108.8	88.1	124.033	185.167	93.5	242.733	100	102.2	81.9382
2	0.804193	2.668	145.633	244.867	#DIV/0!	0.922388	3.68123	122.32	160.52	#DIV/0!	0.916512	3.45754	120.767	268.667	2.57946	2.668	3.68123	3.45754	#DIV/0!	0.804193	0.922388	0.916512	#DIV/0!	145.633	122.32	120.767	244.867	160.52	268.667	100	114.697	113.967
2	0.6505	2.54781	139.167	245.967	#DIV/0!	0.823263	4.00046	112.767	143.967	#DIV/0!	0.851398	2.77701	124.067	222.233	3.22765	2.54781	4.00046	2.77701	#DIV/0!	0.6505	0.823263	0.851398	#DIV/0!	139.167	112.767	124.067	245.967	143.967	222.233	100	126.558	130.884
2	0.734117	2.80935	145.633	200.4	#DIV/0!	1.02381	4.14598	107.4	141.167	#DIV/0!	0.973589	3.47407	110.6	180	2.60577	2.80935	4.14598	3.47407	#DIV/0!	0.734117	1.02381	0.973589	#DIV/0!	145.633	107.4	110.6	200.4	141.167	180	100	139.462	132.62
3	0.917039	2.68065	103.567	195.267		0.817479	4.50027	104.471	117.857		0.791438	3.64515	110.525	198.275		2.68065	4.50027	3.64515		0.917039	0.817479	0.791438		103.567	104.471	110.525	195.267	117.857	198.275	100	89.1433	86.3037
3	0.91037	2.98123	127.8	275.1		0.844475	4.32837	107.7	122.529		0.826819	3.24449	116.475	143.225		2.98123	4.32837	3.24449		0.91037	0.844475	0.826819		127.8	107.7	116.475	275.1	122.529	143.225	100	92.7617	90.8223
3	1.08426	2.81835	106.775	216.025		1.05921	4.18558	107.714	133.157		0.882452	3.9466	135.1	206.325		2.81835	4.18558	3.9466		1.08426	1.05921	0.882452		106.775	107.714	135.1	216.025	133.157	206.325	100	97.6901	81.3877
4	0.980963	2.32963	95.05	229.925		0.974861	3.99267	90.35	107.867		0.953195	2.58209	88.325	220.475		2.32963	3.99267	2.58209		0.980963	0.974861	0.953195		95.05	90.35	88.325	229.925	107.867	220.475	100	99.378	97.1693
4	0.988575	2.06565	112.525	297.4		1.03764	3.82238	102.467	160.917		0.877187	2.59712	128.8	297.3		2.06565	3.82238	2.59712		0.988575	1.03764	0.877187		112.525	102.467	128.8	297.4	160.917	297.3	100	104.963	88.7324
4	0.859	2.78091	119.325	245.425		0.93973	3.29064	107.86	194.72		0.783476	2.66844	130.125	244.05		2.78091	3.29064	2.66844		0.859	0.93973	0.783476		119.325	107.86	130.125	245.425	194.72	244.05	100	109.398	91.2079
5	1.31214	3.66107	97	166	#DIV/0!	1.18348	4.58055	92	127	#DIV/0!	1.19501	3.98551	103	181	#DIV/0!	3.66107	4.58055	3.98551	#DIV/0!	1.31214	1.18348	1.19501		97	92	103	166	127	181	100	90.194	91.0727
5	1.04349	3.52619	102.5	174	#DIV/0!	1.1759	4.85903	94.5	109.5	#DIV/0!	1.45561	4.12278	105.5	141.5	#DIV/0!	3.52619	4.85903	4.12278	#DIV/0!	1.04349	1.1759	1.45561		102.5	94.5	105.5	174	109.5	141.5	100	112.689	139.495
5	1.2618	3.63559	116.75	218.25	#DIV/0!	1.3609	4.85903	94.25	134.75	#DIV/0!	1.44839	4.12278	104.5	215.25	#DIV/0!	3.63559	4.85903	4.12278	#DIV/0!	1.2618	1.3609	1.44839		116.75	94.25	104.5	218.25	134.75	215.25	100	107.854	114.788
6	0.859213	4.31913	81.575	163.825	#DIV/0!	1.09544	5.4993	77.67	111.65	#DIV/0!	0.810187	3.34982	93.7	167.225	#DIV/0!	4.31913	5.4993	3.34982	#DIV/0!	0.859213	1.09544	0.810187	#DIV/0!	81.575	77.67	93.7	163.825	111.65	167.225	100	127.493	94.2941
6	0.74981	3.63909	106.525	168.55	#DIV/0!	0.824518	4.82289	87.2111	123.444	#DIV/0!	0.761634	3.40323	124.1	182	#DIV/0!	3.63909	4.82289	3.40323	#DIV/0!	0.74981	0.824518	0.761634		106.525	87.2111	124.1	168.55	123.444	182	100	109.964	101.577
6	0.836825	3.80202	91.025	159.8	#DIV/0!	1.02351	6.11432	74.0273	90.9727	#DIV/0!	0.921967	3.23323	104.5	204.3	#DIV/0!	3.80202	6.11432	3.23323	#DIV/0!	0.836825	1.02351	0.921967		91.025	74.0273	104.5	159.8	90.9727	204.3	100	122.309	110.174
7	95.995	3.01484	115.375	213.225	#DIV/0!	89.2694	4.56414	91.975	128.162	#DIV/0!	87.3762	3.08882	108.95	190.5	#DIV/0!	3.01484	4.56414	3.08882	#DIV/0!	95.995	89.2694	87.3762		115.375	91.975	108.95	213.225	128.162	190.5	100	92.9938	91.0216
7	94.8213	3.01576	112.45	207.15	#DIV/0!	86.3125	4.52011	95.5714	126.471	#DIV/0!	87.5745	3.31933	122.975	236.5	#DIV/0!	3.01576	4.52011	3.31933	#DIV/0!	94.8213	86.3125	87.5745		112.45	95.5714	122.975	207.15	126.471	236.5	100	91.0264	92.3574
7	85.0211	2.9709	119.45	228.95	#DIV/0!	63.2277	4.42676	96.5429	123.5	#DIV/0!	86.6078	2.63694	127	297.7	#DIV/0!	2.9709	4.42676	2.63694	#DIV/0!	85.0211	63.2277	86.6078	#DIV/0!	119.45	96.5429	127	228.95	123.5	297.7	100	74.3671	101.866
1	0.81077	3.08166	132.1	183.4		0.853883	4.995	99.8	105.2		0.857833	3.47947	129.4	121.4		3.08166	4.995	3.47947		0.81077	0.853883	0.857833		132.1	99.8	129.4	183.4	105.2	121.4
	0.87325	3.1172	132.1	186.1		0.836453	4.71921	91.7	110.5		0.820013	3.1211	91.7	196.8		3.1172	4.71921	3.1211		0.87325	0.836453	0.820013		132.1	91.7	91.7	186.1	110.5	196.8
	0.90022	3.11721	151	210.4							0.843693	3.30906	110.6	188.8		3.11721	0	3.30906		0.90022	0	0.843693		151	0	110.6	210.4	0	188.8
																	0			0	0	0		0	0	0	0	0	0
																0	0			0	0	0		0	0	0	0	0	0
																0	0	0		0	0	0		0	0	0	0	0	0
																0	0	0		0	0	0		0	0	0	0	0	0
																0	0	0		0	0	0		0	0	0	0	0	0
																0	0	0		0	0	0		0	0	0	0	0	0
																0	0	0		0	0	0		0	0	0	0	0	0
																0	0	0		0	0	0		0	0	0	0	0	0
																0	0	0		0	0	0		0	0	0	0	0	0
																0	0	0		0	0	0		0	0	0	0	0	0
																0	0	0		0	0	0		0	0	0	0	0	0
																0	0	0		0	0	0		0	0	0	0	0	0
1	0.96003	3.125	118.6	237.3		1.09453	5.19481	110.6	99.8		0.713956	2.14316	145.6	250.8		3.125	5.19481	2.14316		0.96003	1.09453	0.713956		118.6	110.6	145.6	237.3	99.8	250.8
	1.01265	3.11915	118.7	199.6		1.02481	5.45553	91.7	97.1		0.762956	2.62882	132.2	269.7		3.11915	5.45553	2.62882		1.01265	1.02481	0.762956		118.7	91.7	132.2	199.6	97.1	269.7
	0.97746	2.84172	121.3	226.6		1.08565	5.87889	89	86.3		1.08559	2.48077	132.1	288.6		2.84172	5.87889	2.48077		0.97746	1.08565	1.08559		121.3	89	132.1	226.6	86.3	288.6
																0	0	0		0	0	0		0	0	0	0	0	0
																0	0	0		0	0	0		0	0	0	0	0	0
																0	0	0		0	0	0		0	0	0	0	0	0
																0	0	0		0	0	0		0	0	0	0	0	0
																0	0	0		0	0	0		0	0	0	0	0	0
																0	0	0		0	0	0		0	0	0	0	0	0
																0	0	0		0	0	0		0	0	0	0	0	0
																0	0	0		0	0	0		0	0	0	0	0	0
																0	0	0		0	0	0		0	0	0	0	0	0
																0	0	0		0	0	0		0	0	0	0	0	0
																0	0	0		0	0	0		0	0	0	0	0	0
																0	0	0		0	0	0		0	0	0	0	0	0
1	1.11536	2.98151	102.5	223.8		1.16929	5.54324	91.7	99.8		0.788123	2.65534	113.2	267		2.98151	5.54324	2.65534		1.11536	1.16929	0.788123		102.5	91.7	113.2	223.8	99.8	267
	1.02294	3.22477	113.3	186		1.06767	5.23286	97.1	94.4		0.824963	2.9976	132.2	248.1		3.22477	5.23286	2.9976		1.02294	1.06767	0.824963		113.3	97.1	132.2	186	94.4	248.1
	1.01538	3.22477	110.6	145.7		0.98611	4.98007	75.5	86.3		0.970983	3.22477	126.7	213.1		3.22477	4.98007	3.22477		1.01538	0.98611	0.970983		110.6	75.5	126.7	145.7	86.3	213.1
																0	0	0		0	0	0		0	0	0	0	0	0
																0	0	0		0	0	0		0	0	0	0	0	0
																0	0	0		0	0	0		0	0	0	0	0	0
																0	0	0		0	0	0		0	0	0	0	0	0
																0	0	0		0	0	0		0	0	0	0	0	0
																0	0	0		0	0	0		0	0	0	0	0	0
																0	0	0		0	0	0		0	0	0	0	0	0
																0	0	0		0	0	0		0	0	0	0	0	0
																0	0	0		0	0	0		0	0	0	0	0	0
																0	0	0		0	0	0		0	0	0	0	0	0
																0	0	0		0	0	0		0	0	0	0	0	0
																0	0	0		0	0	0		0	0	0	0	0	0
																0	0	0		0	0	0		0	0	0	0	0	0
2	0.78808	2.47831	148.9	210.3		0.791102	3.125	135.9	203.9		0.953893	3.73273	103.5	255.7	3.12403	2.47831	3.125	3.73273		0.78808	0.791102	0.953893		148.9	135.9	103.5	210.3	203.9	255.7
	0.80156	2.79642	152.1	246		0.910482	3.4188	116.5	171.5		0.896342	3.90016	110	278.4	2.65041	2.79642	3.4188	3.90016		0.80156	0.910482	0.896342		152.1	116.5	110	246	171.5	278.4
	0.82294	2.72926	135.9	278.3		0.899962	4.04368	123	145.6		0.899302	2.73973	148.8	271.9	2.27015	2.72926	4.04368	2.73973		0.82294	0.899962	0.899302		135.9	123	148.8	278.3	145.6	271.9
						1.0588	3.42114	106.8	158.6						2.27324	0	3.42114	0		0	1.0588	0		0	106.8	0	0	158.6	0
						0.951593	4.39753	129.4	123							0	4.39753	0		0	0.951593	0		0	129.4	0	0	123	0
																0	0	0		0	0	0		0	0	0	0	0	0
																0	0	0		0	0	0		0	0	0	0	0	0
																0	0	0		0	0	0		0	0	0	0	0	0
																0	0	0		0	0	0		0	0	0	0	0	0
																0	0	0		0	0	0		0	0	0	0	0	0
																0	0	0		0	0	0		0	0	0	0	0	0
																0	0	0		0	0	0		0	0	0	0	0	0
																0	0	0		0	0	0		0	0	0	0	0	0
																0	0	0		0	0	0		0	0	0	0	0	0
																0	0	0		0	0	0		0	0	0	0	0	0
2	0.64096	2.48201	142.4	249.2		0.752936	3.30579	135.9	90.6		0.883522	3.19489	123	216.8	3.06091	2.48201	3.30579	3.19489		0.64096	0.752936	0.883522		142.4	135.9	123	249.2	90.6	216.8
	0.62123	2.54842	139.2	268.6		0.733866	6.07902	71.2	171.5		0.885822	2.45519	123	275.1	3.32226	2.54842	6.07902	2.45519		0.62123	0.733866	0.885822		139.2	71.2	123	268.6	171.5	275.1
	0.68931	2.61301	135.9	220.1		0.829566	3.41763	126.3	148.8		0.784852	2.68097	126.2	174.8	3.25627	2.61301	3.41763	2.68097		0.68931	0.829566	0.784852		135.9	126.3	126.2	220.1	148.8	174.8
						0.922636	3.80518	110.1	161.8						3.27119	0	3.80518	0		0	0.922636	0		0	110.1	0	0	161.8	0
						0.864426	3.51618	123	148.8							0	3.51618	0		0	0.864426	0		0	123	0	0	148.8	0
						0.836146	3.87897	110.1	142.3							0	3.87897	0		0	0.836146	0		0	110.1	0	0	142.3	0
																0	0	0		0	0	0		0	0	0	0	0	0
																0	0	0		0	0	0		0	0	0	0	0	0
																0	0	0		0	0	0		0	0	0	0	0	0
																0	0	0		0	0	0		0	0	0	0	0	0
																0	0	0		0	0	0		0	0	0	0	0	0
																0	0	0		0	0	0		0	0	0	0	0	0
																0	0	0		0	0	0		0	0	0	0	0	0
																0	0	0		0	0	0		0	0	0	0	0	0
																0	0	0		0	0	0		0	0	0	0	0	0
2	0.78257	2.71961	156.5	186		0.916434	4.33276	105.2	113.3		1.00467	3.99682	102.5	178	2.886	2.71961	4.33276	3.99682		0.78257	0.916434	1.00467		156.5	105.2	102.5	186	113.3	178
	0.68226	2.8082	132	204.9		1.06739	4.78011	97	129.5		1.09149	3.47101	110.6	172.6	2.54518	2.8082	4.78011	3.47101		0.68226	1.06739	1.09149		132	97	110.6	204.9	129.5	172.6
	0.73752	2.90023	148.4	210.3		1.11541	4.29	107.9	156.4		0.960269	3.48554	113.3	223.8	2.49004	2.90023	4.29	3.48554		0.73752	1.11541	0.960269		148.4	107.9	113.3	210.3	156.4	223.8
						1.04338	3.5791	113.2	159.2		0.837929	2.9429	116	145.6	2.50188	0	3.5791	2.9429		0	1.04338	0.837929		0	113.2	116	0	159.2	145.6
						1.06114	3.80228	110.5	132.2							0	3.80228	0		0	1.06114	0		0	110.5	0	0	132.2	0
						0.939124	4.09165	110.6	156.4							0	4.09165	0		0	0.939124	0		0	110.6	0	0	156.4	0
																0	0	0		0	0	0		0	0	0	0	0	0
																0	0	0		0	0	0		0	0	0	0	0	0
																0	0	0		0	0	0		0	0	0	0	0	0
																0	0	0		0	0	0		0	0	0	0	0	0
																0	0	0		0	0	0		0	0	0	0	0	0
																0	0	0		0	0	0		0	0	0	0	0	0
																0	0	0		0	0	0		0	0	0	0	0	0
																0	0	0		0	0	0		0	0	0	0	0	0
																0	0	0		0	0	0		0	0	0	0	0	0
3	0.842602	2.23264	106.8	145.7		0.736528	4.52899	110	116.5		0.860663	3.72578	124	207.7		2.23264	4.52899	3.72578		0.842602	0.736528	0.860663		106.8	110	124	145.7	116.5	207.7
	0.910022	3.1348	93.8	207.1		0.768098	4.54752	103.6	116.5		0.847513	4.54752	91.7	269.7		3.1348	4.54752	4.54752		0.910022	0.768098	0.847513		93.8	103.6	91.7	207.1	116.5	269.7
	0.998492	2.67451	110.1	233		0.808548	4.54546	90.6	119.5		0.759703	3.01569	124	167.3		2.67451	4.54546	3.01569		0.998492	0.808548	0.759703		110.1	90.6	124	233	119.5	167.3
						0.688188	4.99999	103.5	119.8		0.697873	3.29163	102.4	148.4		0	4.99999	3.29163		0	0.688188	0.697873		0	103.5	102.4	0	119.8	148.4
						0.865118	4.11862	110	126.2							0	4.11862	0		0	0.865118	0		0	110	0	0	126.2	0
						0.868738	4.21585	113.3	116.5							0	4.21585	0		0	0.868738	0		0	113.3	0	0	116.5	0
						0.987138	4.54545	100.3	110							0	4.54545	0		0	0.987138	0		0	100.3	0	0	110	0
																0	0	0		0	0	0		0	0	0	0	0	0
																0	0	0		0	0	0		0	0	0	0	0	0
																0	0	0		0	0	0		0	0	0	0	0	0
																0	0	0		0	0	0		0	0	0	0	0	0
																0	0	0		0	0	0		0	0	0	0	0	0
																0	0	0		0	0	0		0	0	0	0	0	0
																0	0	0		0	0	0		0	0	0	0	0	0
																0	0	0		0	0	0		0	0	0	0	0	0
3	0.89319	3.12403	129.4	200.7		0.723591	4.17015	103.5	129.5		0.781272	3.62713	126.2	132.7		3.12403	4.17015	3.62713		0.89319	0.723591	0.781272		129.4	103.5	126.2	200.7	129.5	132.7
	0.92805	3.08261	129.4	320.4		0.835081	4.48832	110	110.1		0.824022	3.29815	100.3	158.6		3.08261	4.48832	3.29815		0.92805	0.835081	0.824022		129.4	110	100.3	320.4	110.1	158.6
	0.90042	2.95508	126.2	291.3		0.918611	4.59982	110	110		0.795412	3.11236	126.2	119.8		2.95508	4.59982	3.11236		0.90042	0.918611	0.795412		126.2	110	126.2	291.3	110	119.8
	0.91982	2.76319	126.2	288		0.991953	4.54545	110.1	116.5		0.906572	2.94031	113.2	161.8		2.76319	4.54545	2.94031		0.91982	0.991953	0.906572		126.2	110.1	113.2	288	116.5	161.8
						0.946896	4.15801	103.5	135.9							0	4.15801	0		0	0.946896	0		0	103.5	0	0	135.9	0
						0.783111	4.17536	106.8	129.5							0	4.17536	0		0	0.783111	0		0	106.8	0	0	129.5	0
						0.712081	4.16147	110	126.2							0	4.16147	0		0	0.712081	0		0	110	0	0	126.2	0
																0	0	0		0	0	0		0	0	0	0	0	0
																0	0	0		0	0	0		0	0	0	0	0	0
																0	0	0		0	0	0		0	0	0	0	0	0
																0	0	0		0	0	0		0	0	0	0	0	0
																0	0	0		0	0	0		0	0	0	0	0	0
																0	0	0		0	0	0		0	0	0	0	0	0
																0	0	0		0	0	0		0	0	0	0	0	0
																0	0	0		0	0	0		0	0	0	0	0	0
3	0.95657	2.67451	119.7	271.9		0.846847	3.83289	113.3	165		0.902757	3.55745	139.1	239.5		2.67451	3.83289	3.55745		0.95657	0.846847	0.902757		119.7	113.3	139.1	271.9	165	239.5
	1.06872	2.89519	106.8	187.7		0.876117	3.41414	132.7	129.5		0.934337	4.49641	142.4	158.6		2.89519	3.41414	4.49641		1.06872	0.876117	0.934337		106.8	132.7	142.4	187.7	129.5	158.6
	1.23217	3.15656	93.8	187.7		1.05635	4.23012	113.2	126.2		0.879077	3.87898	132.7	190.9		3.15656	4.23012	3.87898		1.23217	1.05635	0.879077		93.8	113.2	132.7	187.7	126.2	190.9
	1.07957	2.54712	106.8	216.8		1.19809	4.09836	116.6	110		0.813637	3.85356	126.2	236.3		2.54712	4.09836	3.85356		1.07957	1.19809	0.813637		106.8	116.6	126.2	216.8	110	236.3
						1.24644	5.09683	84.1	139.2							0	5.09683	0		0	1.24644	0		0	84.1	0	0	139.2	0
						1.10996	4.16841	103.5	132.7							0	4.16841	0		0	1.10996	0		0	103.5	0	0	132.7	0
						1.08069	4.45832	90.6	129.5							0	4.45832	0		0	1.08069	0		0	90.6	0	0	129.5	0
																0	0	0		0	0	0		0	0	0	0	0	0
																0	0	0		0	0	0		0	0	0	0	0	0
																0	0	0		0	0	0		0	0	0	0	0	0
																0	0	0		0	0	0		0	0	0	0	0	0
																0	0	0		0	0	0		0	0	0	0	0	0
																0	0	0		0	0	0		0	0	0	0	0	0
																0	0	0		0	0	0		0	0	0	0	0	0
																0	0	0		0	0	0		0	0	0	0	0	0
4	0.91782	2.38265	94.4	215.7		0.544362	3.87146	72.8	89		0.915952	2.27118	89	169.9		2.38265	3.87146	2.27118		0.91782	0.544362	0.915952		94.4	72.8	89	215.7	89	169.9
	0.95334	2.58732	86.3	258.9		0.769312	4.18936	86.3	110.5		0.917922	2.51066	97.1	223.8		2.58732	4.18936	2.51066		0.95334	0.769312	0.917922		86.3	86.3	97.1	258.9	110.5	223.8
	1.01615	2.1164	91.7	207.7		0.949866	4.03877	89	102.5		1.01132	2.66384	78.2	240		2.1164	4.03877	2.66384		1.01615	0.949866	1.01132		91.7	89	78.2	207.7	102.5	240
	1.03654	2.23214	107.8	237.4		1.10246	3.85951	99.8	110.6		0.967582	2.88267	89	248.2		2.23214	3.85951	2.88267		1.03654	1.10246	0.967582		107.8	99.8	89	237.4	110.6	248.2
						1.20705	3.94011	94.4	115.9							0	3.94011	0		0	1.20705	0		0	94.4	0	0	115.9	0
						1.27611	4.05679	99.8	118.7							0	4.05679	0		0	1.27611	0		0	99.8	0	0	118.7	0
																0	0	0		0	0	0		0	0	0	0	0	0
																0	0	0		0	0	0		0	0	0	0	0	0
																0	0	0		0	0	0		0	0	0	0	0	0
																0	0	0		0	0	0		0	0	0	0	0	0
																0	0	0		0	0	0		0	0	0	0	0	0
																0	0	0		0	0	0		0	0	0	0	0	0
																0	0	0		0	0	0		0	0	0	0	0	0
																0	0	0		0	0	0		0	0	0	0	0	0
																0	0	0		0	0	0		0	0	0	0	0	0
4	1.08502	1.93199	118.6	321		0.692921	3.85952	97	145.7		0.943047	2.4576	142.9	361.4		1.93199	3.85952	2.4576		1.08502	0.692921	0.943047		118.6	97	142.9	321	145.7	361.4
	0.94163	2.10261	110.5	321		1.04317	3.93391	107.9	151		0.910157	2.51067	126.8	285.8		2.10261	3.93391	2.51067		0.94163	1.04317	0.910157		110.5	107.9	126.8	321	151	285.8
	0.98635	2.1725	113.2	318.3		1.25497	4.12541	94.4	167.2		0.802287	2.59134	121.4	267		2.1725	4.12541	2.59134		0.98635	1.25497	0.802287		113.2	94.4	121.4	318.3	167.2	267
	0.9413	2.0555	107.8	229.3		1.05205	3.59583	99.8	159.1		0.853257	2.82885	124.1	275		2.0555	3.59583	2.82885		0.9413	1.05205	0.853257		107.8	99.8	124.1	229.3	159.1	275
						1.08658	3.86847	110.5	175.3							0	3.86847	0		0	1.08658	0		0	110.5	0	0	175.3	0
						1.09612	3.55114	105.2	167.2							0	3.55114	0		0	1.09612	0		0	105.2	0	0	167.2	0
																0	0	0		0	0	0		0	0	0	0	0	0
																0	0	0		0	0	0		0	0	0	0	0	0
																0	0	0		0	0	0		0	0	0	0	0	0
																0	0	0		0	0	0		0	0	0	0	0	0
																0	0	0		0	0	0		0	0	0	0	0	0
																0	0	0		0	0	0		0	0	0	0	0	0
																0	0	0		0	0	0		0	0	0	0	0	0
																0	0	0		0	0	0		0	0	0	0	0	0
																0	0	0		0	0	0		0	0	0	0	0	0
4	0.85185	2.72554	126.8	245.4		0.776673	3.30906	105.2	191.5		0.728226	2.63644	126.7	237.3		2.72554	3.30906	2.63644		0.85185	0.776673	0.728226		126.8	105.2	126.7	245.4	191.5	237.3
	0.77818	2.51319	105.2	264.3		0.951633	3.35908	107.8	191.5		0.831166	2.67881	129.5	242.7		2.51319	3.35908	2.67881		0.77818	0.951633	0.831166		105.2	107.8	129.5	264.3	191.5	242.7
	0.91663	3.10174	115.9	237.4		0.949663	3.2584	105.2	196.9		0.782816	2.57998	124.1	264.3		3.10174	3.2584	2.57998		0.91663	0.949663	0.782816		115.9	105.2	124.1	237.4	196.9	264.3
	0.88934	2.78319	129.4	234.6		1.02728	3.32667	110.5	191.5		0.791696	2.77855	140.2	231.9		2.78319	3.32667	2.77855		0.88934	1.02728	0.791696		129.4	110.5	140.2	234.6	191.5	231.9
						0.993403	3.2	110.6	202.2							0	3.2	0		0	0.993403	0		0	110.6	0	0	202.2	0
																0	0	0		0	0	0		0	0	0	0	0	0
																0	0	0		0	0	0		0	0	0	0	0	0
																0	0	0		0	0	0		0	0	0	0	0	0
																0	0	0		0	0	0		0	0	0	0	0	0
																0	0	0		0	0	0		0	0	0	0	0	0
																0	0	0		0	0	0		0	0	0	0	0	0
																0	0	0		0	0	0		0	0	0	0	0	0
																0	0	0		0	0	0		0	0	0	0	0	0
																0	0	0		0	0	0		0	0	0	0	0	0
																0	0	0		0	0	0		0	0	0	0	0	0
5	1.33278	3.42466	100	165		1.05872	4.87805	85	129		1.21885	4.13223	91	168		3.42466	4.87805	4.13223		1.33278	1.05872	1.21885		100	85	91	165	129	168
	1.32259	3.57143	94	172		1.1393	4.60829	91	136		1.15998	4.13223	104	174		3.57143	4.60829	4.13223		1.32259	1.1393	1.15998		94	91	104	172	136	174
	1.30713	3.83142	94	184		1.35241	4.25532	100	116		1.20306	3.83142	110	191		3.83142	4.25532	3.83142		1.30713	1.35241	1.20306		94	100	110	184	116	191
	1.28608	3.81679	100	143							1.19813	3.84615	107	191		3.81679	0	3.84615		1.28608	0	1.19813		100	0	107	143	0	191
																0	0	0		0	0	0		0	0	0	0	0	0
																0	0	0		0	0	0		0	0	0	0	0	0
																0	0	0		0	0	0		0	0	0	0	0	0
																0	0	0		0	0	0		0	0	0	0	0	0
																0	0	0		0	0	0		0	0	0	0	0	0
																0	0	0		0	0	0		0	0	0	0	0	0
																0	0	0		0	0	0		0	0	0	0	0	0
																0	0	0		0	0	0		0	0	0	0	0	0
																0	0	0		0	0	0		0	0	0	0	0	0
																0	0	0		0	0	0		0	0	0	0	0	0
																0	0	0		0	0	0		0	0	0	0	0	0
5	1.12415	3.09598	113	171		0.833955	4.16667	113	104		1.42066	3.87597	106	156		3.09598	4.16667	3.87597		1.12415	0.833955	1.42066		113	113	106	171	104	156
	0.97911	3.5461	107	172		1.17631	5.49451	71	107		1.41409	3.55872	108	175		3.5461	5.49451	3.55872		0.97911	1.17631	1.41409		107	71	108	172	107	175
	1.0291	3.73134	103	175		1.27398	5.10204	94	110		1.48776	4.65116	108	113		3.73134	5.10204	4.65116		1.0291	1.27398	1.48776		103	94	108	175	110	113
	1.0416	3.73134	87	178		1.41935	4.67289	100	117		1.49992	4.40529	100	122		3.73134	4.67289	4.40529		1.0416	1.41935	1.49992		87	100	100	178	117	122
																0	0	0		0	0	0		0	0	0	0	0	0
																0	0	0		0	0	0		0	0	0	0	0	0
																0	0	0		0	0	0		0	0	0	0	0	0
																0	0	0		0	0	0		0	0	0	0	0	0
																0	0	0		0	0	0		0	0	0	0	0	0
																0	0	0		0	0	0		0	0	0	0	0	0
																0	0	0		0	0	0		0	0	0	0	0	0
																0	0	0		0	0	0		0	0	0	0	0	0
																0	0	0		0	0	0		0	0	0	0	0	0
																0	0	0		0	0	0		0	0	0	0	0	0
																0	0	0		0	0	0		0	0	0	0	0	0
5	1.19947	3.5461	133	252		1.01895	4.16667	101	155		1.41344	3.87597	110	243		3.5461	4.16667	3.87597		1.19947	1.01895	1.41344		133	101	110	252	155	243
	1.24946	3.73134	110	191		1.36131	5.49451	88	129		1.40687	3.55872	100	204		3.73134	5.49451	3.55872		1.24946	1.36131	1.40687		110	88	100	191	129	204
	1.26196	3.73134	110	226		1.45898	5.10204	94	129		1.48054	4.65116	107	194		3.73134	5.10204	4.65116		1.26196	1.45898	1.48054		110	94	107	226	129	194
	1.33629	3.53357	114	204		1.60435	4.6729	94	126		1.4927	4.40529	101	220		3.53357	4.6729	4.40529		1.33629	1.60435	1.4927		114	94	101	204	126	220
																0	0	0		0	0	0		0	0	0	0	0	0
																0	0	0		0	0	0		0	0	0	0	0	0
																0	0	0		0	0	0		0	0	0	0	0	0
																0	0	0		0	0	0		0	0	0	0	0	0
																0	0	0		0	0	0		0	0	0	0	0	0
																0	0	0		0	0	0		0	0	0	0	0	0
																0	0	0		0	0	0		0	0	0	0	0	0
																0	0	0		0	0	0		0	0	0	0	0	0
																0	0	0		0	0	0		0	0	0	0	0	0
																0	0	0		0	0	0		0	0	0	0	0	0
																0	0	0		0	0	0		0	0	0	0	0	0
6	0.87714	4.89237	70.1	148.3		0.959183	7.13265	72.9	105.1		0.737832	3.17763	97.1	164.5		4.89237	7.13265	3.17763		0.87714	0.959183	0.737832		70.1	72.9	97.1	148.3	105.1	164.5
	0.80643	4.24448	75.5	183.4		1.07857	5.55865	72.8	124.1		0.768422	3.67242	102.5	178		4.24448	5.55865	3.67242		0.80643	1.07857	0.768422		75.5	72.8	102.5	183.4	124.1	178
	0.90476	4.50857	94.4	151		1.13151	5.11771	72.8	110.6		0.856232	3.38867	78.2	180.7		4.50857	5.11771	3.38867		0.90476	1.13151	0.856232		94.4	72.8	78.2	151	110.6	180.7
	0.84852	3.63108	86.3	172.6		1.0664	5.2687	75.5	105.2		0.878262	3.16057	97	145.7		3.63108	5.2687	3.16057		0.84852	1.0664	0.878262		86.3	75.5	97	172.6	105.2	145.7
						1.08942	5.55556	75.5	118.7							0	5.55556	0		0	1.08942	0		0	75.5	0	0	118.7	0
						1.10816	5.26316	75.5	110.5							0	5.26316	0		0	1.10816	0		0	75.5	0	0	110.5	0
						1.09698	5.09165	86.3	97.1							0	5.09165	0		0	1.09698	0		0	86.3	0	0	97.1	0
						1.10422	5.53098	80.9	113.3							0	5.53098	0		0	1.10422	0		0	80.9	0	0	113.3	0
						1.14467	5.47645	72.8	105.2							0	5.47645	0		0	1.14467	0		0	72.8	0	0	105.2	0
						1.17526	4.99749	91.7	126.7							0	4.99749	0		0	1.17526	0		0	91.7	0	0	126.7	0
																0	0	0		0	0	0		0	0	0	0	0	0
																0	0	0		0	0	0		0	0	0	0	0	0
																0	0	0		0	0	0		0	0	0	0	0	0
																0	0	0		0	0	0		0	0	0	0	0	0
																0	0	0		0	0	0		0	0	0	0	0	0
6	0.73197	3.66167	107.9	169.9		0.781396	5.47047	83.6	107.9		0.805619	3.38067	132.2	183.3		3.66167	5.47047	3.38067		0.73197	0.781396	0.805619		107.9	83.6	132.2	169.9	107.9	183.3
	0.71388	3.57526	94.4	169.9		0.806396	5.05305	89	113.2		0.693799	3.367	134.9	172.6		3.57526	5.05305	3.367		0.71388	0.806396	0.693799		94.4	89	134.9	169.9	113.2	172.6
	0.77834	3.74673	110.5	164.5		0.796196	4.86144	91.7	124.1		0.687229	3.33667	118.7	183.3		3.74673	4.86144	3.33667		0.77834	0.796196	0.687229		110.5	91.7	118.7	164.5	124.1	183.3
	0.77505	3.5727	113.3	169.9		0.846846	4.69264	91.7	134.8		0.859889	3.52857	110.6	188.8		3.5727	4.69264	3.52857		0.77505	0.846846	0.859889		113.3	91.7	110.6	169.9	134.8	188.8
						0.822836	4.47627	86.3	132.2							0	4.47627	0		0	0.822836	0		0	86.3	0	0	132.2	0
						0.888616	4.60194	89	134.8							0	4.60194	0		0	0.888616	0		0	89	0	0	134.8	0
						0.815936	4.48833	89	126.7							0	4.48833	0		0	0.815936	0		0	89	0	0	126.7	0
						0.842896	4.7619	78.3	118.6							0	4.7619	0		0	0.842896	0		0	78.3	0	0	118.6	0
						0.819546	5	86.3	118.7							0	5	0		0	0.819546	0		0	86.3	0	0	118.7	0
																0	0	0		0	0	0		0	0	0	0	0	0
																0	0	0		0	0	0		0	0	0	0	0	0
																0	0	0		0	0	0		0	0	0	0	0	0
																0	0	0		0	0	0		0	0	0	0	0	0
																0	0	0		0	0	0		0	0	0	0	0	0
																0	0	0		0	0	0		0	0	0	0	0	0
6	0.89265	3.55999	91.7	188.8		1.0065	6.76588	72.8	102.5		0.925585	2.98597	99.8	215.8		3.55999	6.76588	2.98597		0.89265	1.0065	0.925585		91.7	72.8	99.8	188.8	102.5	215.8
	0.818	3.84764	89	148.3		1.06866	5.56482	72.8	99.8		0.911115	3.61532	110.5	167.2		3.84764	5.56482	3.61532		0.818	1.06866	0.911115		89	72.8	110.5	148.3	99.8	167.2
	0.76044	3.6023	89	148.4		1.00189	5.68183	78.2	94.4		0.931835	2.99941	107.9	234.6		3.6023	5.68183	2.99941		0.76044	1.00189	0.931835		89	78.2	107.9	148.4	94.4	234.6
	0.87621	4.19815	94.4	153.7		1.03248	5.55248	86.3	91.7		0.919335	3.33221	99.8	199.6		4.19815	5.55248	3.33221		0.87621	1.03248	0.919335		94.4	86.3	99.8	153.7	91.7	199.6
						1.04465	5.2687	94.4	89							0	5.2687	0		0	1.04465	0		0	94.4	0	0	89	0
						1.02985	6.48508	67.4	102.5							0	6.48508	0		0	1.02985	0		0	67.4	0	0	102.5	0
						0.820349	5.77035	72.8	94.4							0	5.77035	0		0	0.820349	0		0	72.8	0	0	94.4	0
						0.931179	5.97015	72.8	105.2							0	5.97015	0		0	0.931179	0		0	72.8	0	0	105.2	0
						0.992029	5.70776	67.4	80.9							0	5.70776	0		0	0.992029	0		0	67.4	0	0	80.9	0
						1.11667	6.92042	64.7	70.2							0	6.92042	0		0	1.11667	0		0	64.7	0	0	70.2	0
						1.21435	7.57004	64.7	70.1							0	7.57004	0		0	1.21435	0		0	64.7	0	0	70.1	0
																0	0	0		0	0	0		0	0	0	0	0	0
																0	0	0		0	0	0		0	0	0	0	0	0
																0	0	0		0	0	0		0	0	0	0	0	0
																0	0	0		0	0	0		0	0	0	0	0	0
7	94.7	3.06278	114.2	209.8		86.1694	4.70588	90.9	121.1		88.6862	3.02572	111.9	151.5		3.06278	4.70588	3.02572		94.7	86.1694	88.6862		114.2	90.9	111.9	209.8	121.1	151.5
	94.64	2.83286	116.5	219		87.3294	4.72534	87.9	125.8		88.6662	3.24149	95.5	202.7		2.83286	4.72534	3.24149		94.64	87.3294	88.6662		116.5	87.9	95.5	219	125.8	202.7
	94.7	3.12592	114.2	200.4		97.5094	4.6559	88.6	137.5		83.5262	2.99121	107.2	198.1		3.12592	4.6559	2.99121		94.7	97.5094	83.5262		114.2	88.6	107.2	200.4	137.5	198.1
	99.94	3.03778	116.6	223.7		91.2894	4.40711	90.9	125.8		88.6262	3.09687	121.2	209.7		3.03778	4.40711	3.09687		99.94	91.2894	88.6262		116.6	90.9	121.2	223.7	125.8	209.7
						87.2894	4.67495	93.2	125.9							0	4.67495	0		0	87.2894	0		0	93.2	0	0	125.9	0
						91.1894	4.40711	102.5	135.2							0	4.40711	0		0	91.1894	0		0	102.5	0	0	135.2	0
						87.2494	4.28094	90.9	128.1							0	4.28094	0		0	87.2494	0		0	90.9	0	0	128.1	0
						86.1294	4.6559	90.9	125.9							0	4.6559	0		0	86.1294	0		0	90.9	0	0	125.9	0
																0	0	0		0	0	0		0	0	0	0	0	0
																0	0	0		0	0	0		0	0	0	0	0	0
																0	0	0		0	0	0		0	0	0	0	0	0
																0	0	0		0	0	0		0	0	0	0	0	0
																0	0	0		0	0	0		0	0	0	0	0	0
																0	0	0		0	0	0		0	0	0	0	0	0
																0	0	0		0	0	0		0	0	0	0	0	0
7	92.2463	3.26597	107.2	285.7		105.281	4.5045	90.9	125.8		88.8245	3.59551	125.9	242.3		3.26597	4.5045	3.59551		92.2463	105.281	88.8245		107.2	90.9	125.9	285.7	125.8	242.3
	97.4063	2.99654	111.9	193.4		104.601	5.56136	95.6	88.5		88.8845	3.31916	125.9	258.6		2.99654	5.56136	3.31916		97.4063	104.601	88.8845		111.9	95.6	125.9	193.4	88.5	258.6
	92.2663	3.09119	109.5	198.1		74.981	4.57862	86.3	135.1		88.8645	3.07959	121.2	214.4		3.09119	4.57862	3.07959		92.2663	74.981	88.8645		109.5	86.3	121.2	198.1	135.1	214.4
	97.3663	2.70934	121.2	151.4		73.921	4.21607	95.6	132.8		83.7245	3.28306	118.9	230.7		2.70934	4.21607	3.28306		97.3663	73.921	83.7245		121.2	95.6	118.9	151.4	132.8	230.7
						80.101	4.48619	93.2	132.8								4.48619				80.101			0	93.2	0	0	132.8	0
						80.001	4.13223	100.2	132.9								4.13223				80.001			0	100.2	0	0	132.9	0
						85.301	4.16179	107.2	137.4								4.16179				85.301			0	107.2	0	0	137.4	0
																								0	0	0	0	0	0
																								0	0	0	0	0	0
																								0	0	0	0	0	0
																0	0	0		0	0	0		0	0	0	0	0	0
																0	0	0		0	0	0		0	0	0	0	0	0
																0	0	0		0	0	0		0	0	0	0	0	0
																0	0	0		0	0	0		0	0	0	0	0	0
																0	0	0		0	0	0		0	0	0	0	0	0
7	85.0061	3.09867	111.9	156.1		92.5077	4.68384	88.5	100.2		86.5779	2.63028	109.5	342.6		3.09867	4.68384	2.63028		85.0061	92.5077	86.5779		111.9	88.5	109.5	156.1	100.2	342.6
	85.0661	2.78552	118.8	268		92.4677	4.28954	90.9	111.9		86.5578	2.51315	139.8	323.9		2.78552	4.28954	2.51315		85.0661	92.4677	86.5578		118.8	90.9	139.8	268	111.9	323.9
	85.0061	3.16581	125.9	277.3		67.0677	4.55581	102.5	132.8		81.5378	2.53747	135.2	268		3.16581	4.55581	2.53747		85.0061	67.0677	81.5378		125.9	102.5	135.2	277.3	132.8	268
	85.0061	2.83361	121.2	214.4		46.4677	4.03073	95.6	125.8		91.7578	2.86687	123.5	256.3		2.83361	4.03073	2.86687		85.0061	46.4677	91.7578		121.2	95.6	123.5	214.4	125.8	256.3
						41.4277	4.30281	88.6	135.1							0	4.30281	0		0	41.4277	0		0	88.6	0	0	135.1	0
						46.3277	4.5623	104.9	135.2							0	4.5623	0		0	46.3277	0		0	104.9	0	0	135.2	0
						56.3277	4.5623	104.8	123.5							0	4.5623	0		0	56.3277	0		0	104.8	0	0	123.5	0
																0	0	0		0	0	0		0	0	0	0	0	0
																0	0	0		0	0	0		0	0	0	0	0	0
																0	0	0		0	0	0		0	0	0	0	0	0
																0	0	0		0	0	0		0	0	0	0	0	0
																0	0	0		0	0	0		0	0	0	0	0	0
																0	0	0		0	0	0		0	0	0	0	0	0
																0	0	0		0	0	0		0	0	0	0	0	0
																0	0	0		0	0	0		0	0	0	0	0	0
																0	0	0		0	0	0		0	0	0	0	0	0
																0	0	0		0	0	0		0	0	0	0	0	0
																0	0	0		0	0	0		0	0	0	0	0	0
																0	0	0		0	0	0		0	0	0	0	0	0
																0	0	0		0	0	0		0	0	0	0	0	0
																0	0	0		0	0	0		0	0	0	0	0	0
																0	0	0		0	0	0		0	0	0	0	0	0
																0	0	0		0	0	0		0	0	0	0	0	0
																0	0	0		0	0	0		0	0	0	0	0	0
																0	0	0		0	0	0		0	0	0	0	0	0
																0	0	0		0	0	0		0	0	0	0	0	0
																0	0	0		0	0	0		0	0	0	0	0	0
																0	0	0		0	0	0		0	0	0	0	0	0
																0	0	0		0	0	0		0	0	0	0	0	0
																0	0	0		0	0	0		0	0	0	0	0	0
																0	0	0		0	0	0		0	0	0	0	0	0
																0	0	0		0	0	0		0	0	0	0	0	0
																0	0	0		0	0	0		0	0	0	0	0	0
																0	0	0		0	0	0		0	0	0	0	0	0
																0	0	0		0	0	0		0	0	0	0	0	0
																0	0	0		0	0	0		0	0	0	0	0	0
																0	0	0		0	0	0		0	0	0	0	0	0
																0	0	0		0	0	0		0	0	0	0	0	0
																0	0	0		0	0	0		0	0	0	0	0	0
																0	0	0		0	0	0		0	0	0	0	0	0
																0	0	0		0	0	0		0	0	0	0	0	0
																0	0	0		0	0	0		0	0	0	0	0	0
																0	0	0		0	0	0		0	0	0	0	0	0
																0	0	0		0	0	0		0	0	0	0	0	0
																0	0	0		0	0	0		0	0	0	0	0	0
																0	0	0		0	0	0		0	0	0	0	0	0
																0	0	0		0	0	0		0	0	0	0	0	0
																0	0	0		0	0	0		0	0	0	0	0	0
																0	0	0		0	0	0		0	0	0	0	0	0
																0	0	0		0	0	0		0	0	0	0	0	0
																0	0	0		0	0	0		0	0	0	0	0	0
																0	0	0		0	0	0		0	0	0	0	0	0
																0	0	0		0	0	0		0	0	0	0	0	0
																0	0	0		0	0	0		0	0	0	0	0	0
																0	0	0		0	0	0		0	0	0	0	0	0
																0	0	0		0	0	0		0	0	0	0	0	0
																0	0	0		0	0	0		0	0	0	0	0	0
																0	0	0		0	0	0		0	0	0	0	0	0
																0	0	0		0	0	0		0	0	0	0	0	0
																0	0	0		0	0	0		0	0	0	0	0	0
																0	0	0		0	0	0		0	0	0	0	0	0
																0	0	0		0	0	0		0	0	0	0	0	0
																0	0	0		0	0	0		0	0	0	0	0	0
																0	0	0		0	0	0		0	0	0	0	0	0
																0	0	0		0	0	0		0	0	0	0	0	0
																0	0	0		0	0	0		0	0	0	0	0	0
																0	0	0		0	0	0		0	0	0	0	0	0
																0	0	0		0	0	0		0	0	0	0	0	0
																0	0	0		0	0	0		0	0	0	0	0	0
																0	0	0		0	0	0		0	0	0	0	0	0
																0	0	0		0	0	0		0	0	0	0	0	0
																0	0	0		0	0	0		0	0	0	0	0	0
																0	0	0		0	0	0		0	0	0	0	0	0
																0	0	0		0	0	0		0	0	0	0	0	0
																0	0	0		0	0	0		0	0	0	0	0	0
																0	0	0		0	0	0		0	0	0	0	0	0
																0	0	0		0	0	0		0	0	0	0	0	0
																0	0	0		0	0	0		0	0	0	0	0	0
																0	0	0		0	0	0		0	0	0	0	0	0
																0	0	0		0	0	0		0	0	0	0	0	0
																0	0	0		0	0	0		0	0	0	0	0	0
																0	0	0		0	0	0		0	0	0	0	0	0
																0	0	0		0	0	0		0	0	0	0	0	0
																0	0	0		0	0	0		0	0	0	0	0	0
																0	0	0		0	0	0		0	0	0	0	0	0
																0	0	0		0	0	0		0	0	0	0	0	0
																0	0	0		0	0	0		0	0	0	0	0	0
																0	0	0		0	0	0		0	0	0	0	0	0
																0	0	0		0	0	0		0	0	0	0	0	0
																0	0	0		0	0	0		0	0	0	0	0	0
																0	0	0		0	0	0		0	0	0	0	0	0
																0	0	0		0	0	0		0	0	0	0	0	0
																0	0	0		0	0	0		0	0	0	0	0	0
																0	0	0		0	0	0		0	0	0	0	0	0
																0	0	0		0	0	0		0	0	0	0	0	0
																0	0	0		0	0	0		0	0	0	0	0	0
																0	0	0		0	0	0		0	0	0	0	0	0
																0	0	0		0	0	0		0	0	0	0	0	0
																0	0	0		0	0	0		0	0	0	0	0	0
																0	0	0		0	0	0		0	0	0	0	0	0
																0	0	0		0	0	0		0	0	0	0	0	0
																0	0	0		0	0	0		0	0	0	0	0	0
																0	0	0		0	0	0		0	0	0	0	0	0
																0	0	0		0	0	0		0	0	0	0	0	0
																0	0	0		0	0	0		0	0	0	0	0	0
																0	0	0		0	0	0		0	0	0	0	0	0
																0	0	0		0	0	0		0	0	0	0	0	0
																0	0	0		0	0	0		0	0	0	0	0	0
																0	0	0		0	0	0		0	0	0	0	0	0
																0	0	0		0	0	0		0	0	0	0	0	0
																0	0	0		0	0	0		0	0	0	0	0	0
																0	0	0		0	0	0		0	0	0	0	0	0
																0	0	0		0	0	0		0	0	0	0	0	0
																0	0	0		0	0	0		0	0	0	0	0	0
																0	0	0		0	0	0		0	0	0	0	0	0
																0	0	0		0	0	0		0	0	0	0	0	0
																0	0	0		0	0	0		0	0	0	0	0	0
																0	0	0		0	0	0		0	0	0	0	0	0
																0	0	0		0	0	0		0	0	0	0	0	0
																0	0	0		0	0	0		0	0	0	0	0	0
																0	0	0		0	0	0		0	0	0	0	0	0
																0	0	0		0	0	0		0	0	0	0	0	0
																0	0	0		0	0	0		0	0	0	0	0	0
																0	0	0		0	0	0		0	0	0	0	0	0
																0	0	0		0	0	0		0	0	0	0	0	0
																0	0	0		0	0	0		0	0	0	0	0	0
																0	0	0		0	0	0		0	0	0	0	0	0
																0	0	0		0	0	0		0	0	0	0	0	0
																0	0	0		0	0	0		0	0	0	0	0	0
																0	0	0		0	0	0		0	0	0	0	0	0
																0	0	0		0	0	0		0	0	0	0	0	0
																0	0	0		0	0	0		0	0	0	0	0	0
																0	0	0		0	0	0		0	0	0	0	0	0
																0	0	0		0	0	0		0	0	0	0	0	0
																0	0	0		0	0	0		0	0	0	0	0	0
																0	0	0		0	0	0		0	0	0	0	0	0
																0	0	0		0	0	0		0	0	0	0	0	0
																0	0	0		0	0	0		0	0	0	0	0	0
																0	0	0		0	0	0		0	0	0	0	0	0
																0	0	0		0	0	0		0	0	0	0	0	0
																0	0	0		0	0	0		0	0	0	0	0	0
																0	0	0		0	0	0		0	0	0	0	0	0
																0	0	0		0	0	0		0	0	0	0	0	0
																0	0	0		0	0	0		0	0	0	0	0	0
																0	0	0		0	0	0		0	0	0	0	0	0
																0	0	0		0	0	0		0	0	0	0	0	0
																0	0	0		0	0	0		0	0	0	0	0	0
																0	0	0		0	0	0		0	0	0	0	0	0
																0	0	0		0	0	0		0	0	0	0	0	0
																0	0	0		0	0	0		0	0	0	0	0	0
																0	0	0		0	0	0		0	0	0	0	0	0
																0	0	0		0	0	0		0	0	0	0	0	0
																0	0	0		0	0	0		0	0	0	0	0	0
																0	0	0		0	0	0		0	0	0	0	0	0
																0	0	0		0	0	0		0	0	0	0	0	0
																0	0	0		0	0	0		0	0	0	0	0	0
																0	0	0		0	0	0		0	0	0	0	0	0
																0	0	0		0	0	0		0	0	0	0	0	0
																0	0	0		0	0	0		0	0	0	0	0	0
																0	0	0		0	0	0		0	0	0	0	0	0
																0	0	0		0	0	0		0	0	0	0	0	0
																0	0	0		0	0	0		0	0	0	0	0	0
																0	0	0		0	0	0		0	0	0	0	0	0
																0	0	0		0	0	0		0	0	0	0	0	0
																0	0	0		0	0	0		0	0	0	0	0	0
																0	0	0		0	0	0		0	0	0	0	0	0
																0	0	0		0	0	0		0	0	0	0	0	0
																0	0	0		0	0	0		0	0	0	0	0	0
																0	0	0		0	0	0		0	0	0	0	0	0
																0	0	0		0	0	0		0	0	0	0	0	0
																0	0	0		0	0	0		0	0	0	0	0	0
																0	0	0		0	0	0		0	0	0	0	0	0
																0	0	0		0	0	0		0	0	0	0	0	0
																0	0	0		0	0	0		0	0	0	0	0	0
																0	0	0		0	0	0		0	0	0	0	0	0
																0	0	0		0	0	0		0	0	0	0	0	0
																0	0	0		0	0	0		0	0	0	0	0	0
																0	0	0		0	0	0		0	0	0	0	0	0
																0	0	0		0	0	0		0	0	0	0	0	0
																0	0	0		0	0	0		0	0	0	0	0	0
																0	0	0		0	0	0		0	0	0	0	0	0
																0	0	0		0	#REF!	0		0	0	0	0	0	0
																0	0	0		0	#REF!	0		0	0	0	0	0	0
																0	0	0		0	#REF!	0		0	0	0	0	0	0
																0	0	0		0	#REF!	0		0	0	0	0	0	0
																0	0	0		0	#REF!	0		0	0	0	0	0	0
																0	0	0		0	#REF!	0		0	0	0	0	0	0
																0	0	0		0	#REF!	0		0	0	0	0	0	0
																0	0	0		0	#REF!	0		0	0	0	0	0	0
																0	0	0		0	#REF!	0		0	0	0	0	0	0
																0	0	0		0	#REF!	0		0	0	0	0	0	0
																0	0	0		0	#REF!	0		0	0	0	0	0	0
																0	0	0		0	#REF!	0		0	0	0	0	0	0
																0	0	0		0	#REF!	0		0	0	0	0	0	0
																0	0	0		0	#REF!	0		0	0	0	0	0	0
																0	0	0		0	#REF!	0		0	0	0	0	0	0
																0	0	0		0	#REF!	0		0	0	0	0	0	0
																0	0	0		0	#REF!	0		0	0	0	0	0	0
																0	0	0		0	#REF!	0		0	0	0	0	0	0
																0	0	0		0	#REF!	0		0	0	0	0	0	0
																0	0	0		0	#REF!	0		0	0	0	0	0	0
																0	0	0		0	#REF!	0		0	0	0	0	0	0
																0	0	0		0	#REF!	0		0	0	0	0	0	0
																0	0	0		0	#REF!	0		0	0	0	0	0	0
																0	0	0		0	#REF!	0		0	0	0	0	0	0
																								0	0	0	0	0	0
																								0	0	0	0	0	0
																								0	0	0	0	0	0
																								0	0	0	0	0	0
																								0	0	0	0	0	0
																								0	0	0	0	0	0
																								0	0	0	0	0	0
																								0	0	0	0	0	0
																								0	0	0	0	0	0
																								0	0	0	0	0	0
																								0	0	0	0	0	0
																								0	0	0	0	0	0
																								0	0	0	0	0	0
																								0	0	0	0	0	0
																								0	0	0	0	0	0
																								0	0	0	0	0	0
																								0	0	0	0	0	0
																								0	0	0	0	0	0
																								0	0	0	0	0	0
																								0	0	0	0	0	0
																								0	0	0	0	0	0
																								0	0	0	0	0	0
																								0	0	0	0	0	0
																								0	0	0	0	0	0
																								0	0	0	0	0	0
																								0	0	0	0	0	0
																								0	0	0	0	0	0
																								0	0	0	0	0	0
																								0	0	0	0	0	0
																								0	0	0	0	0	0
																								0	0	0	0	0	0
																								0	0	0	0	0	0
																								0	0	0	0	0	0
																								0	0	0	0	0	0
																								0	0	0	0	0	0
																								0	0	0	0	0	0
																								0	0	0	0	0	0
																								0	0	0	0	0	0
																								0	0	0	0	0	0
																								0	0	0	0	0	0
																								0	0	0	0	0	0
																								0	0	0	0	0	0
																								0	0	0	0	0	0
																								0	0	0	0	0	0
																								0	0	0	0	0	0
																								0	0	0	0	0	0
																								0	0	0	0	0	0
																								0	0	0	0	0	0
																								0	0	0	0	0	0
																								0	0	0	0	0	0
																								0	0	0	0	0	0
																								0	0	0	0	0	0
																								0	0	0	0	0	0
																								0	0	0	0	0	0
																								0	0	0	0	0	0
																								0	0	0	0	0	0
																								0	0	0	0	0	0
																								0	0	0	0	0	0
																								0	0	0	0	0	0
																								0	0	0	0	0	0
																								0	0	0	0	0	0
																								0	0	0	0	0	0
																								0	0	0	0	0	0
																								0	0	0	0	0	0
																								0	0	0	0	0	0
																								0	0	0	0	0	0
																								0	0	0	0	0	0
																								0	0	0	0	0	0
																								0	0	0	0	0	0
																								0	0	0	0	0	0
																								0	0	0	0	0	0
																								0	0	0	0	0	0
																								0	0	0	0	0	0
																								0	0	0	0	0	0
																								0	0	0	0	0	0
																								0	0	0	0	0	0
																								0	0	0	0	0	0
																								0	0	0	0	0	0
																								0	0	0	0	0	0
																								0	0	0	0	0	0
																								0	0	0	0	0	0
																								0	0	0	0	0	0
																								0	0	0	0	0	0
																								0	0	0	0	0	0
																								0	0	0	0	0	0
																								0	0	0	0	0	0
																								0	0	0	0	0	0
																								0	0	0	0	0	0
																								0	0	0	0	0	0
																								0	0	0	0	0	0
																								0	0	0	0	0	0
																								0	0	0	0	0	0
																								0	0	0	0	0	0
																								0	0	0	0	0	0
																								0	0	0	0	0	0
																								0	0	0	0	0	0
																								0	0	0	0	0	0
																								0	0	0	0	0	0
																								0	0	0	0	0	0
																								0	0	0	0	0	0
																								0	0	0	0	0	0
																								0	0	0	0	0	0
																								0	0	0	0	0	0
																								0	0	0	0	0	0
																								0	0	0	0	0	0
																								0	0	0	0	0	0
																								0	0	0	0	0	0
																								0	0	0	0	0	0
																								0	0	0	0	0	0
																								0	0	0	0	0	0
																								0	0	0	0	0	0
																								0	0	0	0	0	0
																								0	0	0	0	0	0
																								0	0	0	0	0	0
																								0	0	0	0	0	0
																								0	0	0	0	0	0
																								0	0	0	0	0	0
																								0	0	0	0	0	0
																								0	0	0	0	0	0
																								0	0	0	0	0	0
																								0	0	0	0	0	0
																								0	0	0	0	0	0
																								0	0	0	0	0	0
																								0	0	0	0	0	0
																								0	0	0	0	0	0
																								0	0	0	0	0	0
																								0	0	0	0	0	0
																								0	0	0	0	0	0
																								0	0	0	0	0	0
																								0	0	0	0	0	0
																								0	0	0	0	0	0
																								0	0	0	0	0	0
																								0	0	0	0	0	0
																								0	0	0	0	0	0
																								0	0	0	0	0	0
																								0	0	0	0	0	0
																								0	0	0	0	0	0
																								0	0	0	0	0	0
																								0	0	0	0	0	0
																								0	0	0	0	0	0
																								0	0	0	0	0	0
																								0	0	0	0	0	0
																								0	0	0	0	0	0
																								0	0	0	0	0	0
																								0	0	0	0	0	0
																								0	0	0	0	0	0
																								0	0	0	0	0	0
																								0	0	0	0	0	0
																								0	0	0	0	0	0
																								0	0	0	0	0	0
																								0	0	0	0	0	0
																								0	0	0	0	0	0
																								0	0	0	0	0	0
																								0	0	0	0	0	0
																								0	0	0	0	0	0
																								0	0	0	0	0	0
																								0	0	0	0	0	0
																								0	0	0	0	0	0
																								0	0	0	0	0	0
																								0	0	0	0	0	0
																								0	0	0	0	0	0
																								0	0	0	0	0	0
																								0	0	0	0	0	0
																								0	0	0	0	0	0
																								0	0	0	0	0	0
																								0	0	0	0	0	0
																								0	0	0	0	0	0
																								0	0	0	0	0	0
																								0	0	0	0	0	0
																								0	0	0	0	0	0
																								0	0	0	0	0	0
																								0	0	0	0	0	0
																								0	0	0	0	0	0
																								0	0	0	0	0	0
																								0	0	0	0	0	0
																								0	0	0	0	0	0
																								0	0	0	0	0	0
																								0	0	0	0	0	0
																								0	0	0	0	0	0
																								0	0	0	0	0	0
																								0	0	0	0	0	0
																								0	0	0	0	0	0
																								0	0	0	0	0	0
																								0	0	0	0	0	0
																								0	0	0	0	0	0
																								0	0	0	0	0	0
																								0	0	0	0	0	0
																								0	0	0	0	0	0
																								0	0	0	0	0	0
																								0	0	0	0	0	0
																								0	0	0	0	0	0
																								0	0	0	0	0	0
																								0	0	0	0	0	0
																								0	0	0	0	0	0
																								0	0	0	0	0	0
																								0	0	0	0	0	0
																								0	0	0	0	0	0
																								0	0	0	0	0	0
																								0	0	0	0	0	0
																								0	0	0	0	0	0
																								0	0	0	0	0	0
																								0	0	0	0	0	0
																								0	0	0	0	0	0
																								0	0	0	0	0	0
																								0	0	0	0	0	0
																								0	0	0	0	0	0
																								0	0	0	0	0	0
																								0	0	0	0	0	0
																								0	0	0	0	0	0
																								0	0	0	0	0	0
																								0	0	0	0	0	0
																								0	0	0	0	0	0
																								0	0	0	0	0	0
																								0	0	0	0	0	0
																								0	0	0	0	0	0
																								0	0	0	0	0	0
																								0	0	0	0	0	0
																								0	0	0	0	0	0
																								0	0	0	0	0	0
																								0	0	0	0	0	0
																								0	0	0	0	0	0
																								0	0	0	0	0	0
																								0	0	0	0	0	0
																								0	0	0	0	0	0
																								0	0	0	0	0	0
																								0	0	0	0	0	0
																								0	0	0	0	0	0
																								0	0	0	0	0	0
																								0	0	0	0	0	0
																								0	0	0	0	0	0
																								0	0	0	0	0	0
																								0	0	0	0	0	0
																								0	0	0	0	0	0
																								0	0	0	0	0	0
																								0	0	0	0	0	0
																								0	0	0	0	0	0
																								0	0	0	0	0	0
																								0	0	0	0	0	0
																								0	0	0	0	0	0
																								0	0	0	0	0	0
																								0	0	0	0	0	0
																								0	0	0	0	0	0
																								0	0	0	0	0	0
																								0	0	0	0	0	0
																								0	0	0	0	0	0
																								0	0	0	0	0	0
																								0	0	0	0	0	0
																								0	0	0	0	0	0
																								0	0	0	0	0	0
																								0	0	0	0	0	0
																								0	0	0	0	0	0
																								0	0	0	0	0	0
																								0	0	0	0	0	0
																								0	0	0	0	0	0
																								0	0	0	0	0	0
																								0	0	0	0	0	0
																								0	0	0	0	0	0
																								0	0	0	0	0	0
																								0	0	0	0	0	0
																								0	0	0	0	0	0
																								0	0	0	0	0	0
																								0	0	0	0	0	0
																								0	0	0	0	0	0
																								0	0	0	0	0	0
																								0	0	0	0	0	0
																								0	0	0	0	0	0
																								0	0	0	0	0	0
																								0	0	0	0	0	0
																								0	0	0	0	0	0
																								0	0	0	0	0	0
																								0	0	0	0	0	0
																								0	0	0	0	0	0
																								0	0	0	0	0	0
																								0	0	0	0	0	0
																								0	0	0	0	0	0
																								0	0	0	0	0	0
																								0	0	0	0	0	0
																								0	0	0	0	0	0
																								0	0	0	0	0	0
																								0	0	0	0	0	0
																								0	0	0	0	0	0
																								0	0	0	0	0	0
																								0	0	0	0	0	0
																								0	0	0	0	0	0
																								0	0	0	0	0	0
																								0	0	0	0	0	0
																								0	0	0	0	0	0
																								0	0	0	0	0	0
																								0	0	0	0	0	0
																								0	0	0	0	0	0
																								0	0	0	0	0	0
																								0	0	0	0	0	0
																								0	0	0	0	0	0
																								0	0	0	0	0	0
																								0	0	0	0	0	0
																								0	0	0	0	0	0
																								0	0	0	0	0	0
																								0	0	0	0	0	0
																								0	0	0	0	0	0
																								0	0	0	0	0	0
																								0	0	0	0	0	0
																								0	0	0	0	0	0
																								0	0	0	0	0	0
																								0	0	0	0	0	0
																								0	0	0	0	0	0

## Sheet: Raw 40Hz
40Hz	Ctl					Stim 40Hz					Recov					Instant frequency 40Hz				Amplitude 40Hz				Ti 40Hz			Te 40Hz			Amplitude % CTL 40Hz
Animal	Ampl	Inst freq	Ti	Te		Ampl	Inst freq	Ti	Te		Ampl	Inst freq	Ti	Te		CTL	Stim 40Hz	Recov		CTL	Stim 40Hz	Recov		CTL	Stim 40Hz	Recov	CTL	Stim 40Hz	Recov	CTL	Stim 40Hz	Recov
1	0.809102	2.9594	139.55	209.7		0.807109	4.51659	104.233	136.7		0.799445	2.80311	140.925	209		2.94906	4.51659	2.80872		0.809102	0.807109	0.799445		139.55	104.233	140.925	209.7	136.7	209	100	99.7537	98.8063
1	0.956548	3.47581	126.75	171.925	3.47581	0.746468	5.17762	90.7667	112.367	#DIV/0!	0.98422	3.55389	136.2	191.475	3.53732	3.47581	5.17762	3.55389	#DIV/0!	0.956548	0.746468	0.98422		126.75	90.7667	136.2	171.925	112.367	191.475	100	78.0377	102.893
1	0.835198	2.79408	146.3	218.475	2.83945	0.831508	4.53621	98.8667	124.967	#DIV/0!	0.899773	3.11186	128.775	181.375	3.32368	2.79408	4.53621	3.11186	#DIV/0!	0.835198	0.831508	0.899773		146.3	98.8667	128.775	218.475	124.967	181.375	100	99.5582	107.732
2																							#DIV/0!
2																							#DIV/0!
2																							#DIV/0!
3
3
3
4	0.885973	2.29089	103.175	337.1		1.18438	3.87052	106.1	154.6		0.839604	2.45056	118.65	254.2		2.29089	3.87052	2.45056		0.885973	1.18438	0.839604		103.175	106.1	118.65	337.1	154.6	254.2	100	133.681	94.7664
4	0.784875	2.58115	117.95	263.65		0.901418	3.48452	102.467	185.65		0.773936	2.7677	133.525	249.425		2.58115	3.48452	2.7677		0.784875	0.901418	0.773936		117.95	102.467	133.525	263.65	185.65	249.425	100	114.849	98.6063
4	0.857735	2.08102	100.35	368.1		1.24457	4.00583	94.95	155.317		1.15961	2.92459	108.425	239.475		2.08102	4.00583	2.92459		0.857735	1.24457	1.15961		100.35	94.95	108.425	368.1	155.317	239.475	100	145.1	135.195
5	1.25205	2.9324	113.5	380.25	#DIV/0!	1.34524	4.15946	119.5	141	#DIV/0!	1.04172	2.84014	115	244.25	#DIV/0!	2.9324	4.15946	2.84014	#DIV/0!	1.25205	1.34524	1.04172		113.5	119.5	115	380.25	141	244.25	100	107.443	83.2009
5	1.04233	2.60082	118.667	227.667	#DIV/0!	1.22243	3.96876	110.333	141	#DIV/0!	1.29179	3.41416	111.5	184.75	#DIV/0!	2.60082	3.96876	3.41416	#DIV/0!	1.04233	1.22243	1.29179	#DIV/0!	118.667	110.333	111.5	227.667	141	184.75	100	117.279	123.933
5	0.925587	2.9192	113.25	323.75	#DIV/0!	1.25622	4.5083	118.667	154.333	#DIV/0!	1.06037	2.97889	113.25	223.5	#DIV/0!	2.9192	4.5083	2.97889	#DIV/0!	0.925587	1.25622	1.06037		113.25	118.667	113.25	323.75	154.333	223.5	100	135.721	114.562
6	0.846775	3.29759	92.35	211.725	#DIV/0!	1.05002	5.77496	74.96	97.64	#DIV/0!	0.830657	2.99787	103.825	217.1	#DIV/0!	3.29759	5.77496	2.99787	#DIV/0!	0.846775	1.05002	0.830657		92.35	74.96	103.825	211.725	97.64	217.1	100	124.002	98.0966
6	0.92688	3.24878	104.5	253.5	#DIV/0!	1.00246	5.77398	80.37	96.54	#DIV/0!	0.774234	2.84369	109.225	249.45	#DIV/0!	3.24878	5.77398	2.84369	#DIV/0!	0.92688	1.00246	0.774234	#DIV/0!	104.5	80.37	109.225	253.5	96.54	249.45	100	108.154	83.5312
6	0.720335	2.75624	122.7	279.8	#DIV/0!	0.708581	5.30726	84.2	105.178	#DIV/0!	0.754003	2.37292	121.375	312.825	#DIV/0!	2.75624	5.30726	2.37292	#DIV/0!	0.720335	0.708581	0.754003		122.7	84.2	121.375	279.8	105.178	312.825	100	98.3683	104.674
7	72.375	2.89115	119.175	230.225	#DIV/0!	89.9286	4.3332	96.6857	136.257	#DIV/0!	78.9744	2.83266	106.225	265.8	#DIV/0!	2.89115	4.3332	2.83266	#DIV/0!	72.375	89.9286	78.9744	#DIV/0!	119.175	96.6857	106.225	230.225	136.257	265.8	100	124.254	109.118
7	93.7318	3.24689	111.65	200.75	#DIV/0!	102.853	4.28768	98.325	137.35	#DIV/0!	91.0052	3.25018	120.575	196.65	#DIV/0!	3.24689	4.28768	3.25018	#DIV/0!	93.7318	102.853	91.0052		111.65	98.325	120.575	200.75	137.35	196.65	100	109.732	97.091
7	76.7096	2.88513	117.325	244.9	#DIV/0!	105.449	4.94863	88.9625	119.712	#DIV/0!	77.5262	2.66074	109.5	270.85	#DIV/0!	2.88513	4.94863	2.66074	#DIV/0!	76.7096	105.449	77.5262		117.325	88.9625	109.5	244.9	119.712	270.85	100	137.466	101.064
1	0.81387	2.87027	134.9	202.2	3.08737	0.803713	5.13876	94.4	129.5		0.863737	2.87521	126.8	186	2.87521	2.87027	5.13876	2.87521		0.81387	0.803713	0.863737		134.9	94.4	126.8	202.2	129.5	186
	0.81223	2.83126	151	213.1	2.9753	0.808313	4.17014	110.5	129.5		0.765737	2.77623	143	245.4	2.77623	2.83126	4.17014	2.77623		0.81223	0.808313	0.765737		151	110.5	143	213.1	129.5	245.4
	0.7846	3.14564	132.1	218.5	3.07787	0.809303	4.24088	107.8	151.1		0.753897	2.7747	142.9	194.2	2.7747	3.14564	4.24088	2.7747		0.7846	0.809303	0.753897		132.1	107.8	142.9	218.5	151.1	194.2
	0.82571	2.99043	140.2	205							0.814407	2.78629	151	210.4						0.82571	0	0.814407		140.2	0	151	205	0	210.4
																0	0			0	0	0		0	0	0	0	0	0
																0	0	0		0	0	0		0	0	0	0	0	0
																0	0	0		0	0	0		0	0	0	0	0	0
																0	0	0		0	0	0		0	0	0	0	0	0
																0	0	0		0	0	0		0	0	0	0	0	0
																0	0	0		0	0	0		0	0	0	0	0	0
																0	0	0		0	0	0		0	0	0	0	0	0
																0	0	0		0	0	0		0	0	0	0	0	0
																0	0	0		0	0	0		0	0	0	0	0	0
																0	0	0		0	0	0		0	0	0	0	0	0
																0	0	0		0	0	0		0	0	0	0	0	0
1	0.95819	2.98507	118.7	164.5	2.98507	0.838995	5.5371	88.9	105.2		0.960545	3.44708	110.6	194.2	3.44708	2.98507	5.5371	3.44708		0.95819	0.838995	0.960545		118.7	88.9	110.6	164.5	105.2	194.2
	0.997	3.56888	113.3	167.2	3.56888	0.673565	5.11771	86.3	110.6		1.02861	3.37268	140.2	196.9	3.37268	3.56888	5.11771	3.37268		0.997	0.673565	1.02861		113.3	86.3	140.2	167.2	110.6	196.9
	0.94109	3.77786	134.8	186.1	3.77786	0.726845	4.87805	97.1	121.3		1.04637	3.7922	151	256.2	3.7922	3.77786	4.87805	3.7922		0.94109	0.726845	1.04637		134.8	97.1	151	186.1	121.3	256.2
	0.92991	3.57143	140.2	169.9	3.57143						0.901345	3.6036	143	118.6		3.57143	0	3.6036		0.92991	0	0.901345		140.2	0	143	169.9	0	118.6
																0	0	0		0	0	0		0	0	0	0	0	0
																0	0	0		0	0	0		0	0	0	0	0	0
																0	0	0		0	0	0		0	0	0	0	0	0
																0	0	0		0	0	0		0	0	0	0	0	0
																0	0	0		0	0	0		0	0	0	0	0	0
																0	0	0		0	0	0		0	0	0	0	0	0
																0	0	0		0	0	0		0	0	0	0	0	0
																0	0	0		0	0	0		0	0	0	0	0	0
																0	0	0		0	0	0		0	0	0	0	0	0
																0	0	0		0	0	0		0	0	0	0	0	0
																0	0	0		0	0	0		0	0	0	0	0	0
1	0.82903	2.81215	148.4	240	2.92568	0.877114	4.914	99.8	110.5		0.859241	3.15557	129.4	151.1	3.125	2.81215	4.914	3.15557		0.82903	0.877114	0.859241		148.4	99.8	129.4	240	110.5	151.1
	0.80568	2.63158	140.2	191.5	2.65322	0.808044	4.22833	91.7	137.6		0.906271	2.96472	142.9	148.3	3.33111	2.63158	4.22833	2.96472		0.80568	0.808044	0.906271		140.2	91.7	142.9	191.5	137.6	148.3
	0.87672	2.90613	151	237.4	2.93945	0.809364	4.46628	105.1	126.8		0.936521	3.0581	124.1	234.6	3.51494	2.90613	4.46628	3.0581		0.87672	0.809364	0.936521		151	105.1	124.1	237.4	126.8	234.6
	0.82936	2.82645	145.6	205							0.897061	3.26904	118.7	191.5		2.82645	0	3.26904		0.82936	0	0.897061		145.6	0	118.7	205	0	191.5
																0	0	0		0	0	0		0	0	0	0	0	0
																0	0	0		0	0	0		0	0	0	0	0	0
																0	0	0		0	0	0		0	0	0	0	0	0
																0	0	0		0	0	0		0	0	0	0	0	0
																0	0	0		0	0	0		0	0	0	0	0	0
																0	0	0		0	0	0		0	0	0	0	0	0
																0	0	0		0	0	0		0	0	0	0	0	0
																0	0	0		0	0	0		0	0	0	0	0	0
																0	0	0		0	0	0		0	0	0	0	0	0
																0	0	0		0	0	0		0	0	0	0	0	0
																0	0	0		0	0	0		0	0	0	0	0	0
																0	0	0		0	0	0		0	0	0	0	0	0
2															3.12403	0	0	0		0	0	0		0	0	0	0	0	0
															2.65041	0	0	0		0	0	0		0	0	0	0	0	0
															2.27015	0	0	0		0	0	0		0	0	0	0	0	0
															2.27324	0	0	0		0	0	0		0	0	0	0	0	0
																0	0	0		0	0	0		0	0	0	0	0	0
																0	0	0		0	0	0		0	0	0	0	0	0
																0	0	0		0	0	0		0	0	0	0	0	0
																0	0	0		0	0	0		0	0	0	0	0	0
																0	0	0		0	0	0		0	0	0	0	0	0
																0	0	0		0	0	0		0	0	0	0	0	0
																0	0	0		0	0	0		0	0	0	0	0	0
																0	0	0		0	0	0		0	0	0	0	0	0
																0	0	0		0	0	0		0	0	0	0	0	0
																0	0	0		0	0	0		0	0	0	0	0	0
																0	0	0		0	0	0		0	0	0	0	0	0
2															3.06091	0	0	0		0	0	0		0	0	0	0	0	0
															3.32226	0	0	0		0	0	0		0	0	0	0	0	0
															3.25627	0	0	0		0	0	0		0	0	0	0	0	0
															3.27119	0	0	0		0	0	0		0	0	0	0	0	0
																0	0	0		0	0	0		0	0	0	0	0	0
																0	0	0		0	0	0		0	0	0	0	0	0
																0	0	0		0	0	0		0	0	0	0	0	0
																0	0	0		0	0	0		0	0	0	0	0	0
																0	0	0		0	0	0		0	0	0	0	0	0
																0	0	0		0	0	0		0	0	0	0	0	0
																0	0	0		0	0	0		0	0	0	0	0	0
																0	0	0		0	0	0		0	0	0	0	0	0
																0	0	0		0	0	0		0	0	0	0	0	0
																0	0	0		0	0	0		0	0	0	0	0	0
																0	0	0		0	0	0		0	0	0	0	0	0
2															2.886	0	0	0		0	0	0		0	0	0	0	0	0
															2.54518	0	0	0		0	0	0		0	0	0	0	0	0
															2.49004	0	0	0		0	0	0		0	0	0	0	0	0
															2.50188	0	0	0		0	0	0		0	0	0	0	0	0
																0	0	0		0	0	0		0	0	0	0	0	0
																0	0	0		0	0	0		0	0	0	0	0	0
																0	0	0		0	0	0		0	0	0	0	0	0
																0	0	0		0	0	0		0	0	0	0	0	0
																0	0	0		0	0	0		0	0	0	0	0	0
																0	0	0		0	0	0		0	0	0	0	0	0
																0	0	0		0	0	0		0	0	0	0	0	0
																0	0	0		0	0	0		0	0	0	0	0	0
																0	0	0		0	0	0		0	0	0	0	0	0
																0	0	0		0	0	0		0	0	0	0	0	0
																0	0	0		0	0	0		0	0	0	0	0	0
3																0	0	0		0	0	0		0	0	0	0	0	0
																0	0	0		0	0	0		0	0	0	0	0	0
																0	0	0		0	0	0		0	0	0	0	0	0
																0	0	0		0	0	0		0	0	0	0	0	0
																0	0	0		0	0	0		0	0	0	0	0	0
																0	0	0		0	0	0		0	0	0	0	0	0
																0	0	0		0	0	0		0	0	0	0	0	0
																0	0	0		0	0	0		0	0	0	0	0	0
																0	0	0		0	0	0		0	0	0	0	0	0
																0	0	0		0	0	0		0	0	0	0	0	0
																0	0	0		0	0	0		0	0	0	0	0	0
																0	0	0		0	0	0		0	0	0	0	0	0
																0	0	0		0	0	0		0	0	0	0	0	0
																0	0	0		0	0	0		0	0	0	0	0	0
																0	0	0		0	0	0		0	0	0	0	0	0
3																0	0	0		0	0	0		0	0	0	0	0	0
																0	0	0		0	0	0		0	0	0	0	0	0
																0	0	0		0	0	0		0	0	0	0	0	0
																0	0	0		0	0	0		0	0	0	0	0	0
																0	0	0		0	0	0		0	0	0	0	0	0
																0	0	0		0	0	0		0	0	0	0	0	0
																0	0	0		0	0	0		0	0	0	0	0	0
																0	0	0		0	0	0		0	0	0	0	0	0
																0	0	0		0	0	0		0	0	0	0	0	0
																0	0	0		0	0	0		0	0	0	0	0	0
																0	0	0		0	0	0		0	0	0	0	0	0
																0	0	0		0	0	0		0	0	0	0	0	0
																0	0	0		0	0	0		0	0	0	0	0	0
																0	0	0		0	0	0		0	0	0	0	0	0
																0	0	0		0	0	0		0	0	0	0	0	0
3																0	0	0		0	0	0		0	0	0	0	0	0
																0	0	0		0	0	0		0	0	0	0	0	0
																0	0	0		0	0	0		0	0	0	0	0	0
																0	0	0		0	0	0		0	0	0	0	0	0
																0	0	0		0	0	0		0	0	0	0	0	0
																0	0	0		0	0	0		0	0	0	0	0	0
																0	0	0		0	0	0		0	0	0	0	0	0
																0	0	0		0	0	0		0	0	0	0	0	0
																0	0	0		0	0	0		0	0	0	0	0	0
																0	0	0		0	0	0		0	0	0	0	0	0
																0	0	0		0	0	0		0	0	0	0	0	0
																0	0	0		0	0	0		0	0	0	0	0	0
																0	0	0		0	0	0		0	0	0	0	0	0
																0	0	0		0	0	0		0	0	0	0	0	0
																0	0	0		0	0	0		0	0	0	0	0	0
4	0.90373	2.19298	72.9	250.8		1.00623	4.04858	105.2	145.6		0.759519	2.42424	83.6	229.3		2.19298	4.04858	2.42424		0.90373	1.00623	0.759519		72.9	105.2	83.6	250.8	145.6	229.3
	0.91064	1.89861	97.1	399.1		1.16377	4.14593	102.5	140.2		0.881539	2.58331	129.4	240		1.89861	4.14593	2.58331		0.91064	1.16377	0.881539		97.1	102.5	129.4	399.1	140.2	240
	0.8817	2.31107	116	407.2		1.25223	4.0568	102.5	148.3		0.936789	2.41429	126.8	261.6		2.31107	4.0568	2.41429		0.8817	1.25223	0.936789		116	102.5	126.8	407.2	148.3	261.6
	0.84782	2.76091	126.7	291.3		1.26868	3.601	102.5	161.8		0.780569	2.38039	134.8	285.9		2.76091	3.601	2.38039		0.84782	1.26868	0.780569		126.7	102.5	134.8	291.3	161.8	285.9
						1.23119	3.63109	110.6	164.5							0	3.63109	0		0	1.23119	0		0	110.6	0	0	164.5	0
						1.18416	3.73971	113.3	167.2							0	3.73971	0		0	1.18416	0		0	113.3	0	0	167.2	0
																0	0	0		0	0	0		0	0	0	0	0	0
																0	0	0		0	0	0		0	0	0	0	0	0
																0	0	0		0	0	0		0	0	0	0	0	0
																0	0	0		0	0	0		0	0	0	0	0	0
																0	0	0		0	0	0		0	0	0	0	0	0
																0	0	0		0	0	0		0	0	0	0	0	0
																0	0	0		0	0	0		0	0	0	0	0	0
																0	0	0		0	0	0		0	0	0	0	0	0
																0	0	0		0	0	0		0	0	0	0	0	0
4	0.78619	2.68312	118.6	248.2		0.613869	3.51247	94.4	207.6		0.757164	2.72554	124.1	218.4		2.68312	3.51247	2.72554		0.78619	0.613869	0.757164		118.6	94.4	124.1	248.2	207.6	218.4
	0.80165	2.38152	148.3	272.4		0.748052	3.34337	97.1	186.1		0.753214	2.83527	134.9	277.7		2.38152	3.34337	2.83527		0.80165	0.748052	0.753214		148.3	97.1	134.9	272.4	186.1	277.7
	0.75363	2.37812	107.8	280.5		0.879603	3.32447	110.6	183.4		0.807154	2.87356	132.2	253.5		2.37812	3.32447	2.87356		0.75363	0.879603	0.807154		107.8	110.6	132.2	280.5	183.4	253.5
	0.79803	2.88184	97.1	253.5		1.01115	3.41413	113.2	167.3		0.778214	2.63644	142.9	248.1		2.88184	3.41413	2.63644		0.79803	1.01115	0.778214		97.1	113.2	142.9	253.5	167.3	248.1
						1.08943	3.74252	97	186.1							0	3.74252	0		0	1.08943	0		0	97	0	0	186.1	0
						1.06641	3.57015	102.5	183.4							0	3.57015	0		0	1.06641	0		0	102.5	0	0	183.4	0
																0	0	0		0	0	0		0	0	0	0	0	0
																0	0	0		0	0	0		0	0	0	0	0	0
																0	0	0		0	0	0		0	0	0	0	0	0
																0	0	0		0	0	0		0	0	0	0	0	0
																0	0	0		0	0	0		0	0	0	0	0	0
																0	0	0		0	0	0		0	0	0	0	0	0
																0	0	0		0	0	0		0	0	0	0	0	0
																0	0	0		0	0	0		0	0	0	0	0	0
																0	0	0		0	0	0		0	0	0	0	0	0
4	0.79492	1.77368	103.6	475.7		0.822623	3.85951	97.1	165		1.01894	2.77855	110	242.7		1.77368	3.85951	2.77855		0.79492	0.822623	1.01894		103.6	97.1	110	475.7	165	242.7
	0.75611	1.96618	110.1	333.3		1.10644	4.15973	93.9	148.9		1.12977	3.17863	100.4	255.6		1.96618	4.15973	3.17863		0.75611	1.10644	1.12977		110.1	93.9	100.4	333.3	148.9	255.6
	0.87451	2.30787	87.4	323.6		1.28996	4.23012	93.8	145.6		1.22185	2.68025	106.8	203.9		2.30787	4.23012	2.68025		0.87451	1.28996	1.22185		87.4	93.8	106.8	323.6	145.6	203.9
	1.0054	2.27635	100.3	339.8		1.4419	3.91543	93.9	155.3		1.2679	3.06091	116.5	255.7		2.27635	3.91543	3.06091		1.0054	1.4419	1.2679		100.3	93.9	116.5	339.8	155.3	255.7
						1.44749	4.03877	97.1	152.1							0	4.03877	0		0	1.44749	0		0	97.1	0	0	152.1	0
						1.35902	3.83142	93.9	165							0	3.83142	0		0	1.35902	0		0	93.9	0	0	165	0
																0	0	0		0	0	0		0	0	0	0	0	0
																0	0	0		0	0	0		0	0	0	0	0	0
																0	0	0		0	0	0		0	0	0	0	0	0
																0	0	0		0	0	0		0	0	0	0	0	0
																0	0	0		0	0	0		0	0	0	0	0	0
																0	0	0		0	0	0		0	0	0	0	0	0
																0	0	0		0	0	0		0	0	0	0	0	0
																0	0	0		0	0	0		0	0	0	0	0	0
																0	0	0		0	0	0		0	0	0	0	0	0
5	1.13736	2.94118	104	275		1.23688	4.23729	136	136		0.911071	2.6455	114	265		2.94118	4.23729	2.6455		1.13736	1.23688	0.911071		104	136	114	275	136	265
	1.15939	2.54453	123	317		1.45361	4.08163	103	146		1.01566	2.36967	113	311		2.54453	4.08163	2.36967		1.15939	1.45361	1.01566		123	103	113	317	146	311
	1.34225	3.73134	120	440							1.09623	3.33333	113	181		3.73134	0	3.33333		1.34225	0	1.09623		120	0	113	440	0	181
	1.36922	2.51256	107	489							1.14392	3.01205	120	220		2.51256	0	3.01205		1.36922	0	1.14392		107	0	120	489	0	220
																0	0	0		0	0	0		0	0	0	0	0	0
																0	0	0		0	0	0		0	0	0	0	0	0
																0	0	0		0	0	0		0	0	0	0	0	0
																0	0	0		0	0	0		0	0	0	0	0	0
																0	0	0		0	0	0		0	0	0	0	0	0
																0	0	0		0	0	0		0	0	0	0	0	0
																0	0	0		0	0	0		0	0	0	0	0	0
																0	0	0		0	0	0		0	0	0	0	0	0
																0	0	0		0	0	0		0	0	0	0	0	0
																0	0	0		0	0	0		0	0	0	0	0	0
																0	0	0		0	0	0		0	0	0	0	0	0
5	0.9794	2.20751	110	187		1.18253	3.93701	120	152		1.2871	3.63636	117	178		2.20751	3.93701	3.63636		0.9794	1.18253	1.2871		110	120	117	187	152	178
	1.03005	2.82486	130	230		1.19437	4.03226	97	145		1.21344	3.28947	103	188		2.82486	4.03226	3.28947		1.03005	1.19437	1.21344		130	97	103	230	145	188
	1.11753	2.77008	116	266		1.2904	3.93701	114	126		1.17726	3.18471	113	201		2.77008	3.93701	3.18471		1.11753	1.2904	1.17726		116	114	113	266	126	201
											1.48936	3.5461	113	172		0	0	3.5461		0	0	1.48936		0	0	113	0	0	172
																0	0	0		0	0	0		0	0	0	0	0	0
																0	0	0		0	0	0		0	0	0	0	0	0
																0	0	0		0	0	0		0	0	0	0	0	0
																0	0	0		0	0	0		0	0	0	0	0	0
																0	0	0		0	0	0		0	0	0	0	0	0
																0	0	0		0	0	0		0	0	0	0	0	0
																0	0	0		0	0	0		0	0	0	0	0	0
																0	0	0		0	0	0		0	0	0	0	0	0
																0	0	0		0	0	0		0	0	0	0	0	0
																0	0	0		0	0	0		0	0	0	0	0	0
																0	0	0		0	0	0		0	0	0	0	0	0
5	0.87593	2.87356	117	301		1.17926	4.42478	123	162		0.9247	2.87356	110	240		2.87356	4.42478	2.87356		0.87593	1.17926	0.9247		117	123	110	301	162	240
	0.8608	3.367	113	311		1.25095	4.69484	123	149		1.08224	3.15457	120	236		3.367	4.69484	3.15457		0.8608	1.25095	1.08224		113	123	120	311	149	236
	0.90947	2.76243	113	307		1.33844	4.40529	110	152		1.12565	2.76243	110	230		2.76243	4.40529	2.76243		0.90947	1.33844	1.12565		113	110	110	307	152	230
	1.05615	2.6738	110	376							1.10888	3.125	113	188		2.6738	0	3.125		1.05615	0	1.10888		110	0	113	376	0	188
																0	0	0		0	0	0		0	0	0	0	0	0
																0	0	0		0	0	0		0	0	0	0	0	0
																0	0	0		0	0	0		0	0	0	0	0	0
																0	0	0		0	0	0		0	0	0	0	0	0
																0	0	0		0	0	0		0	0	0	0	0	0
																0	0	0		0	0	0		0	0	0	0	0	0
																0	0	0		0	0	0		0	0	0	0	0	0
																0	0	0		0	0	0		0	0	0	0	0	0
																0	0	0		0	0	0		0	0	0	0	0	0
																0	0	0		0	0	0		0	0	0	0	0	0
																0	0	0		0	0	0		0	0	0	0	0	0
6	0.79531	3.0021	94.4	245.4		0.953737	5.81734	78.2	91.7		0.844877	2.75786	110.5	207.7		3.0021	5.81734	2.75786		0.79531	0.953737	0.844877		94.4	78.2	110.5	245.4	91.7	207.7
	0.83707	2.99491	89	186.1		1.05668	5.96659	78.2	91.7		0.746877	2.65464	91.7	231.9		2.99491	5.96659	2.65464		0.83707	1.05668	0.746877		89	78.2	91.7	186.1	91.7	231.9
	0.85582	3.62319	91.7	191.5		1.09384	5.69476	72.8	105.2		0.846527	3.24675	107.9	234.6		3.62319	5.69476	3.24675		0.85582	1.09384	0.846527		91.7	72.8	107.9	191.5	105.2	234.6
	0.8989	3.57015	94.3	223.9		1.09581	5.62115	72.8	107.9		0.884347	3.33222	105.2	194.2		3.57015	5.62115	3.33222		0.8989	1.09581	0.884347		94.3	72.8	105.2	223.9	107.9	194.2
								72.8	91.7							0	0	0		0	0	0		0	72.8	0	0	91.7	0
																0	0	0		0	0	0		0	0	0	0	0	0
																0	0	0		0	0	0		0	0	0	0	0	0
																0	0	0		0	0	0		0	0	0	0	0	0
																0	0	0		0	0	0		0	0	0	0	0	0
																0	0	0		0	0	0		0	0	0	0	0	0
																0	0	0		0	0	0		0	0	0	0	0	0
																0	0	0		0	0	0		0	0	0	0	0	0
																0	0	0		0	0	0		0	0	0	0	0	0
																0	0	0		0	0	0		0	0	0	0	0	0
																0	0	0		0	0	0		0	0	0	0	0	0
6	0.89852	3.2	126.7	275.1		0.821148	5.62114	99.8	94.4		0.751871	2.94377	110.5	267		3.2	5.62114	2.94377		0.89852	0.821148	0.751871		126.7	99.8	110.5	275.1	94.4	267
	0.89358	3.30033	126.8	188.7		0.930667	5.58347	86.3	91.7		0.735751	2.68168	105.2	253.5		3.30033	5.58347	2.68168		0.89358	0.930667	0.735751		126.8	86.3	105.2	188.7	91.7	253.5
	0.99586	3.33222	78.2	261.6		1.01058	5.9666	89	88.9		0.766341	2.49938	110.6	248.1		3.33222	5.9666	2.49938		0.99586	1.01058	0.766341		78.2	89	110.6	261.6	88.9	248.1
	0.91956	3.16256	86.3	288.6		1.11549	6.3331	75.6	89		0.842971	3.24992	110.6	229.2		3.16256	6.3331	3.24992		0.91956	1.11549	0.842971		86.3	75.6	110.6	288.6	89	229.2
						1.19804	7.04225	72.8	78.2							0	7.04225	0		0	1.19804	0		0	72.8	0	0	78.2	0
						1.16976	5.55556	62	102.5							0	5.55556	0		0	1.16976	0		0	62	0	0	102.5	0
						1.10892	5.68829	75.5	105.2							0	5.68829	0		0	1.10892	0		0	75.5	0	0	105.2	0
						1.03459	5.55244	72.8	99.8							0	5.55244	0		0	1.03459	0		0	72.8	0	0	99.8	0
						0.855677	5.08906	80.9	105.2							0	5.08906	0		0	0.855677	0		0	80.9	0	0	105.2	0
						0.779707	5.30787	89	110.5							0	5.30787	0		0	0.779707	0		0	89	0	0	110.5	0
																0	0	0		0	0	0		0	0	0	0	0	0
																0	0	0		0	0	0		0	0	0	0	0	0
																0	0	0		0	0	0		0	0	0	0	0	0
																0	0	0		0	0	0		0	0	0	0	0	0
																0	0	0		0	0	0		0	0	0	0	0	0
6	0.70965	2.94031	113.2	329.1		0.881642	6.07163	91.7	86.3		0.785407	2.97088	105.2	291.3		2.94031	6.07163	2.97088		0.70965	0.881642	0.785407		113.2	91.7	105.2	329.1	86.3	291.3
	0.71359	2.886	129.4	315.5		0.738582	5.18941	75.5	107.9		0.862037	2.25327	132.1	331.7		2.886	5.18941	2.25327		0.71359	0.738582	0.862037		129.4	75.5	132.1	315.5	107.9	331.7
	0.71655	2.67594	118.7	223.8		0.646172	5.33051	86.3	110.6		0.698258	2.18723	121.4	318.2		2.67594	5.33051	2.18723		0.71655	0.646172	0.698258		118.7	86.3	121.4	223.8	110.6	318.2
	0.74155	2.52271	129.5	250.8		0.658332	5.18941	78.2	105.1		0.670308	2.0803	126.8	310.1		2.52271	5.18941	2.0803		0.74155	0.658332	0.670308		129.5	78.2	126.8	250.8	105.1	310.1
						0.678072	5.1948	83.6	113.3							0	5.1948	0		0	0.678072	0		0	83.6	0	0	113.3	0
						0.688262	4.995	80.9	110.6							0	4.995	0		0	0.688262	0		0	80.9	0	0	110.6	0
						0.684642	5.32482	91.7	102.5							0	5.32482	0		0	0.684642	0		0	91.7	0	0	102.5	0
						0.723782	5.36769	83.6	99.8							0	5.36769	0		0	0.723782	0		0	83.6	0	0	99.8	0
						0.677742	5.10204	86.3	110.5							0	5.10204	0		0	0.677742	0		0	86.3	0	0	110.5	0
																0	0	0		0	0	0		0	0	0	0	0	0
																0	0	0		0	0	0		0	0	0	0	0	0
																0	0	0		0	0	0		0	0	0	0	0	0
																0	0	0		0	0	0		0	0	0	0	0	0
																0	0	0		0	0	0		0	0	0	0	0	0
																0	0	0		0	0	0		0	0	0	0	0	0
7	74.94	3.03217	117.8	252.2		86.24	4.60167	93.2	128.8		72.5395	2.63158	139.8	197.3		3.03217	4.60167	2.63158		74.94	86.24	72.5395		117.8	93.2	139.8	252.2	128.8	197.3
	69.74	2.65681	120.5	252.2		86.44	4.64913	95.9	120.6		77.7194	2.95162	68.5	287.7		2.65681	4.64913	2.95162		69.74	86.44	77.7194		120.5	95.9	68.5	252.2	120.6	287.7
	69.82	2.71808	117.8	200		86.28	3.9985	95.9	137		82.8195	2.83449	109.7	348		2.71808	3.9985	2.83449		69.82	86.28	82.8195		117.8	95.9	109.7	200	137	348
	75	3.15753	120.6	216.5		86.28	4.0015	104.1	148		82.8195	2.91293	106.9	230.2		3.15753	4.0015	2.91293		75	86.28	82.8195		120.6	104.1	106.9	216.5	148	230.2
						91.36	4.72359	101.4	126.1							0	4.72359	0		0	91.36	0		0	101.4	0	0	126.1	0
						96.62	4.19645	87.7	150.7							0	4.19645	0		0	96.62	0		0	87.7	0	0	150.7	0
						96.28	4.16152	98.6	142.6							0	4.16152	0		0	96.28	0		0	98.6	0	0	142.6	0
																0	0	0		0	0	0		0	0	0	0	0	0
																0	0	0		0	0	0		0	0	0	0	0	0
																0	0	0		0	0	0		0	0	0	0	0	0
																0	0	0		0	0	0		0	0	0	0	0	0
																0	0	0		0	0	0		0	0	0	0	0	0
																0	0	0		0	0	0		0	0	0	0	0	0
																0	0	0		0	0	0		0	0	0	0	0	0
																0	0	0		0	0	0		0	0	0	0	0	0
7	96.3268	3.33542	115.1	208.3		94.5335	4.57405	93.2	137		87.1702	3.22061	128.8	197.4		3.33542	4.57405	3.22061		96.3268	94.5335	87.1702		115.1	93.2	128.8	208.3	137	197.4
	96.3069	3.13695	120.5	211		104.713	4.44691	93.2	145.2		92.3102	2.8597	120.5	216.5		3.13695	4.44691	2.8597		96.3069	104.713	92.3102		120.5	93.2	120.5	211	145.2	216.5
	91.0869	3.03203	112.4	186.4		104.753	4.10836	98.7	137		92.2902	3.40933	126.1	191.8		3.03203	4.10836	3.40933		91.0869	104.753	92.2902		112.4	98.7	126.1	186.4	137	191.8
	91.2068	3.48318	98.6	197.3		99.7135	4.31791	93.2	142.5		92.2502	3.51108	106.9	180.9		3.48318	4.31791	3.51108		91.2068	99.7135	92.2502		98.6	93.2	106.9	197.3	142.5	180.9
						104.733	4.10467	98.6	137.1							0	4.10467	0		0	104.733	0		0	98.6	0	0	137.1	0
						99.6735	4.31965	104.1	120.6							0	4.31965	0		0	99.6735	0		0	104.1	0	0	120.6	0
						104.693	4.33311	106.9	147.9							0	4.33311	0		0	104.693	0		0	106.9	0	0	147.9	0
						110.013	4.09679	98.7	131.5							0	4.09679	0		0	110.013	0		0	98.7	0	0	131.5	0
																0	0	0		0	0	0		0	0	0	0	0	0
																0	0	0		0	0	0		0	0	0	0	0	0
																0	0	0		0	0	0		0	0	0	0	0	0
																0	0	0		0	0	0		0	0	0	0	0	0
																0	0	0		0	0	0		0	0	0	0	0	0
																0	0	0		0	0	0		0	0	0	0	0	0
																0	0	0		0	0	0		0	0	0	0	0	0
7	67.7696	2.75103	119.7	236.2		102.412	6.08248	75.6	104		82.6412	2.84495	122.9	292.9		2.75103	6.08248	2.84495		67.7696	102.412	82.6412		119.7	75.6	122.9	236.2	104	292.9
	72.8096	2.80186	116.5	214.2		122.672	5.63084	72.4	119.7		82.6612	2.62209	97.7	251.9		2.80186	5.63084	2.62209		72.8096	122.672	82.6612		116.5	72.4	97.7	214.2	119.7	251.9
	78.0296	2.83211	113.4	270.9		117.532	4.81927	88.2	116.5		77.5412	2.64048	104	264.6		2.83211	4.81927	2.64048		78.0296	117.532	77.5412		113.4	88.2	104	270.9	116.5	264.6
	88.2296	3.1555	119.7	258.3		112.432	4.9505	88.2	116.6		67.2612	2.53546	113.4	274		3.1555	4.9505	2.53546		88.2296	112.432	67.2612		119.7	88.2	113.4	258.3	116.6	274
						102.252	4.86101	88.2	132.3							0	4.86101	0		0	102.252	0		0	88.2	0	0	132.3	0
						102.372	4.30686	100.7	138.6							0	4.30686	0		0	102.372	0		0	100.7	0	0	138.6	0
						91.952	4.13758	107.1	110.3							0	4.13758	0		0	91.952	0		0	107.1	0	0	110.3	0
						91.972	4.80048	91.3	119.7							0	4.80048	0		0	91.972	0		0	91.3	0	0	119.7	0
																0	0	0		0	0	0		0	0	0	0	0	0
																0	0	0		0	0	0		0	0	0	0	0	0
																0	0	0		0	0	0		0	0	0	0	0	0
																0	0	0		0	0	0		0	0	0	0	0	0
																0	0	0		0	0	0		0	0	0	0	0	0
																0	0	0		0	0	0		0	0	0	0	0	0
																0	0	0		0	0	0		0	0	0	0	0	0
																0	0	0		0	0	0		0	0	0	0	0	0
																0	0	0		0	0	0		0	0	0	0	0	0
																0	0	0		0	0	0		0	0	0	0	0	0
																0	0	0		0	0	0		0	0	0	0	0	0
																0	0	0		0	0	0		0	0	0	0	0	0
																0	0	0		0	0	0		0	0	0	0	0	0
																0	0	0		0	0	0		0	0	0	0	0	0
																0	0	0		0	0	0		0	0	0	0	0	0
																0	0	0		0	0	0		0	0	0	0	0	0
																0	0	0		0	0	0		0	0	0	0	0	0
																0	0	0		0	0	0		0	0	0	0	0	0
																0	0	0		0	0	0		0	0	0	0	0	0
																0	0	0		0	0	0		0	0	0	0	0	0
																0	0	0		0	0	0		0	0	0	0	0	0
																0	0	0		0	0	0		0	0	0	0	0	0
																0	0	0		0	0	0		0	0	0	0	0	0
																0	0	0		0	0	0		0	0	0	0	0	0
																0	0	0		0	0	0		0	0	0	0	0	0
																0	0	0		0	0	0		0	0	0	0	0	0
																0	0	0		0	0	0		0	0	0	0	0	0
																0	0	0		0	0	0		0	0	0	0	0	0
																0	0	0		0	0	0		0	0	0	0	0	0
																0	0	0		0	0	0		0	0	0	0	0	0
																0	0	0		0	0	0		0	0	0	0	0	0
																0	0	0		0	0	0		0	0	0	0	0	0
																0	0	0		0	0	0		0	0	0	0	0	0
																0	0	0		0	0	0		0	0	0	0	0	0
																0	0	0		0	0	0		0	0	0	0	0	0
																0	0	0		0	0	0		0	0	0	0	0	0
																0	0	0		0	0	0		0	0	0	0	0	0
																0	0	0		0	0	0		0	0	0	0	0	0
																0	0	0		0	0	0		0	0	0	0	0	0
																0	0	0		0	0	0		0	0	0	0	0	0
																0	0	0		0	0	0		0	0	0	0	0	0
																0	0	0		0	0	0		0	0	0	0	0	0
																0	0	0		0	0	0		0	0	0	0	0	0
																0	0	0		0	0	0		0	0	0	0	0	0
																0	0	0		0	0	0		0	0	0	0	0	0
																0	0	0		0	0	0		0	0	0	0	0	0
																0	0	0		0	0	0		0	0	0	0	0	0
																0	0	0		0	0	0		0	0	0	0	0	0
																0	0	0		0	0	0		0	0	0	0	0	0
																0	0	0		0	0	0		0	0	0	0	0	0
																0	0	0		0	0	0		0	0	0	0	0	0
																0	0	0		0	0	0		0	0	0	0	0	0
																0	0	0		0	0	0		0	0	0	0	0	0
																0	0	0		0	0	0		0	0	0	0	0	0
																0	0	0		0	0	0		0	0	0	0	0	0
																0	0	0		0	0	0		0	0	0	0	0	0
																0	0	0		0	0	0		0	0	0	0	0	0
																0	0	0		0	0	0		0	0	0	0	0	0
																0	0	0		0	0	0		0	0	0	0	0	0
																0	0	0		0	0	0		0	0	0	0	0	0
																0	0	0		0	0	0		0	0	0	0	0	0
																0	0	0		0	0	0		0	0	0	0	0	0
																0	0	0		0	0	0		0	0	0	0	0	0
																0	0	0		0	0	0		0	0	0	0	0	0
																0	0	0		0	0	0		0	0	0	0	0	0
																0	0	0		0	0	0		0	0	0	0	0	0
																0	0	0		0	0	0		0	0	0	0	0	0
																0	0	0		0	0	0		0	0	0	0	0	0
																0	0	0		0	0	0		0	0	0	0	0	0
																0	0	0		0	0	0		0	0	0	0	0	0
																0	0	0		0	0	0		0	0	0	0	0	0
																0	0	0		0	0	0		0	0	0	0	0	0
																0	0	0		0	0	0		0	0	0	0	0	0
																0	0	0		0	0	0		0	0	0	0	0	0
																0	0	0		0	0	0		0	0	0	0	0	0
																0	0	0		0	0	0		0	0	0	0	0	0
																0	0	0		0	0	0		0	0	0	0	0	0
																0	0	0		0	0	0		0	0	0	0	0	0
																0	0	0		0	0	0		0	0	0	0	0	0
																0	0	0		0	0	0		0	0	0	0	0	0
																0	0	0		0	0	0		0	0	0	0	0	0
																0	0	0		0	0	0		0	0	0	0	0	0
																0	0	0		0	0	0		0	0	0	0	0	0
																0	0	0		0	0	0		0	0	0	0	0	0
																0	0	0		0	0	0		0	0	0	0	0	0
																0	0	0		0	0	0		0	0	0	0	0	0
																0	0	0		0	0	0		0	0	0	0	0	0
																0	0	0		0	0	0		0	0	0	0	0	0
																0	0	0		0	0	0		0	0	0	0	0	0
																0	0	0		0	0	0		0	0	0	0	0	0
																0	0	0		0	0	0		0	0	0	0	0	0
																0	0	0		0	0	0		0	0	0	0	0	0
																0	0	0		0	0	0		0	0	0	0	0	0
																0	0	0		0	0	0		0	0	0	0	0	0
																0	0	0		0	0	0		0	0	0	0	0	0
																0	0	0		0	0	0		0	0	0	0	0	0
																0	0	0		0	0	0		0	0	0	0	0	0
																0	0	0		0	0	0		0	0	0	0	0	0
																0	0	0		0	0	0		0	0	0	0	0	0
																0	0	0		0	0	0		0	0	0	0	0	0
																0	0	0		0	0	0		0	0	0	0	0	0
																0	0	0		0	0	0		0	0	0	0	0	0
																0	0	0		0	0	0		0	0	0	0	0	0
																0	0	0		0	0	0		0	0	0	0	0	0
																0	0	0		0	0	0		0	0	0	0	0	0
																0	0	0		0	0	0		0	0	0	0	0	0
																0	0	0		0	0	0		0	0	0	0	0	0
																0	0	0		0	0	0		0	0	0	0	0	0
																0	0	0		0	0	0		0	0	0	0	0	0
																0	0	0		0	0	0		0	0	0	0	0	0
																0	0	0		0	0	0		0	0	0	0	0	0
																0	0	0		0	0	0		0	0	0	0	0	0
																0	0	0		0	0	0		0	0	0	0	0	0
																0	0	0		0	0	0		0	0	0	0	0	0
																0	0	0		0	0	0		0	0	0	0	0	0
																0	0	0		0	0	0		0	0	0	0	0	0
																0	0	0		0	0	0		0	0	0	0	0	0
																0	0	0		0	0	0		0	0	0	0	0	0
																0	0	0		0	0	0		0	0	0	0	0	0
																0	0	0		0	0	0		0	0	0	0	0	0
																0	0	0		0	0	0		0	0	0	0	0	0
																0	0	0		0	0	0		0	0	0	0	0	0
																0	0	0		0	0	0		0	0	0	0	0	0
																0	0	0		0	0	0		0	0	0	0	0	0
																0	0	0		0	0	0		0	0	0	0	0	0
																0	0	0		0	0	0		0	0	0	0	0	0
																0	0	0		0	0	0		0	0	0	0	0	0
																0	0	0		0	0	0		0	0	0	0	0	0
																0	0	0		0	0	0		0	0	0	0	0	0
																0	0	0		0	0	0		0	0	0	0	0	0
																0	0	0		0	0	0		0	0	0	0	0	0
																0	0	0		0	0	0		0	0	0	0	0	0
																0	0	0		0	0	0		0	0	0	0	0	0
																0	0	0		0	0	0		0	0	0	0	0	0
																0	0	0		0	0	0		0	0	0	0	0	0
																0	0	0		0	0	0		0	0	0	0	0	0
																0	0	0		0	0	0		0	0	0	0	0	0
																0	0	0		0	0	0		0	0	0	0	0	0
																0	0	0		0	0	0		0	0	0	0	0	0
																0	0	0		0	0	0		0	0	0	0	0	0
																0	0	0		0	0	0		0	0	0	0	0	0
																0	0	0		0	0	0		0	0	0	0	0	0
																0	0	0		0	0	0		0	0	0	0	0	0
																0	0	0		0	0	0		0	0	0	0	0	0
																0	0	0		0	0	0		0	0	0	0	0	0
																0	0	0		0	0	0		0	0	0	0	0	0
																0	0	0		0	0	0		0	0	0	0	0	0
																0	0	0		0	0	0		0	0	0	0	0	0
																0	0	0		0	0	0		0	0	0	0	0	0
																0	0	0		0	0	0		0	0	0	0	0	0
																0	0	0		0	0	0		0	0	0	0	0	0
																0	0	0		0	0	0		0	0	0	0	0	0
																0	0	0		0	0	0		0	0	0	0	0	0
																0	0	0		0	0	0		0	0	0	0	0	0
																0	0	0		0	0	0		0	0	0	0	0	0
																0	0	0		0	0	0		0	0	0	0	0	0
																0	0	0		0	0	0		0	0	0	0	0	0
																0	0	0		0	0	0		0	0	0	0	0	0
																0	0	0		0	0	0		0	0	0	0	0	0
																0	0	0		0	0	0		0	0	0	0	0	0
																0	0	0		0	0	0		0	0	0	0	0	0
																0	0	0		0	0	0		0	0	0	0	0	0
																0	0	0		0	0	0		0	0	0	0	0	0
																0	0	0		0	0	0		0	0	0	0	0	0
																0	0	0		0	0	0		0	0	0	0	0	0
																0	0	0		0	0	0		0	0	0	0	0	0
																0	0	0		0	0	0		0	0	0	0	0	0
																0	0	0		0	0	0		0	0	0	0	0	0
																0	0	0		0	0	0		0	0	0	0	0	0
																0	0	0		0	0	0		0	0	0	0	0	0
																0	0	0		0	0	0		0	0	0	0	0	0
																0	0	0		0	0	0		0	0	0	0	0	0
																0	0	0		0	0	0		0	0	0	0	0	0
																0	0	0		0	#REF!	0		0	0	0	0	0	0
																0	0	0		0	#REF!	0		0	0	0	0	0	0
																0	0	0		0	#REF!	0		0	0	0	0	0	0
																0	0	0		0	#REF!	0		0	0	0	0	0	0
																0	0	0		0	#REF!	0		0	0	0	0	0	0
																0	0	0		0	#REF!	0		0	0	0	0	0	0
																0	0	0		0	#REF!	0		0	0	0	0	0	0
																0	0	0		0	#REF!	0		0	0	0	0	0	0
																0	0	0		0	#REF!	0		0	0	0	0	0	0
																0	0	0		0	#REF!	0		0	0	0	0	0	0
																0	0	0		0	#REF!	0		0	0	0	0	0	0
																0	0	0		0	#REF!	0		0	0	0	0	0	0
																0	0	0		0	#REF!	0		0	0	0	0	0	0
																0	0	0		0	#REF!	0		0	0	0	0	0	0
																0	0	0		0	#REF!	0		0	0	0	0	0	0
																0	0	0		0	#REF!	0		0	0	0	0	0	0
																0	0	0		0	#REF!	0		0	0	0	0	0	0
																0	0	0		0	#REF!	0		0	0	0	0	0	0
																0	0	0		0	#REF!	0		0	0	0	0	0	0
																0	0	0		0	#REF!	0		0	0	0	0	0	0
																0	0	0		0	#REF!	0		0	0	0	0	0	0
																0	0	0		0	#REF!	0		0	0	0	0	0	0
																0	0	0		0	#REF!	0		0	0	0	0	0	0
																0	0	0		0	#REF!	0		0	0	0	0	0	0
																								0	0	0	0	0	0
																								0	0	0	0	0	0
																								0	0	0	0	0	0
																								0	0	0	0	0	0
																								0	0	0	0	0	0
																								0	0	0	0	0	0
																								0	0	0	0	0	0
																								0	0	0	0	0	0
																								0	0	0	0	0	0
																								0	0	0	0	0	0
																								0	0	0	0	0	0
																								0	0	0	0	0	0
																								0	0	0	0	0	0
																								0	0	0	0	0	0
																								0	0	0	0	0	0
																								0	0	0	0	0	0
																								0	0	0	0	0	0
																								0	0	0	0	0	0
																								0	0	0	0	0	0
																								0	0	0	0	0	0
																								0	0	0	0	0	0
																								0	0	0	0	0	0
																								0	0	0	0	0	0
																								0	0	0	0	0	0
																								0	0	0	0	0	0
																								0	0	0	0	0	0
																								0	0	0	0	0	0
																								0	0	0	0	0	0
																								0	0	0	0	0	0
																								0	0	0	0	0	0
																								0	0	0	0	0	0
																								0	0	0	0	0	0
																								0	0	0	0	0	0
																								0	0	0	0	0	0
																								0	0	0	0	0	0
																								0	0	0	0	0	0
																								0	0	0	0	0	0
																								0	0	0	0	0	0
																								0	0	0	0	0	0
																								0	0	0	0	0	0
																								0	0	0	0	0	0
																								0	0	0	0	0	0
																								0	0	0	0	0	0
																								0	0	0	0	0	0
																								0	0	0	0	0	0
																								0	0	0	0	0	0
																								0	0	0	0	0	0
																								0	0	0	0	0	0
																								0	0	0	0	0	0
																								0	0	0	0	0	0
																								0	0	0	0	0	0
																								0	0	0	0	0	0
																								0	0	0	0	0	0
																								0	0	0	0	0	0
																								0	0	0	0	0	0
																								0	0	0	0	0	0
																								0	0	0	0	0	0
																								0	0	0	0	0	0
																								0	0	0	0	0	0
																								0	0	0	0	0	0
																								0	0	0	0	0	0
																								0	0	0	0	0	0
																								0	0	0	0	0	0
																								0	0	0	0	0	0
																								0	0	0	0	0	0
																								0	0	0	0	0	0
																								0	0	0	0	0	0
																								0	0	0	0	0	0
																								0	0	0	0	0	0
																								0	0	0	0	0	0
																								0	0	0	0	0	0
																								0	0	0	0	0	0
																								0	0	0	0	0	0
																								0	0	0	0	0	0
																								0	0	0	0	0	0
																								0	0	0	0	0	0
																								0	0	0	0	0	0
																								0	0	0	0	0	0
																								0	0	0	0	0	0
																								0	0	0	0	0	0
																								0	0	0	0	0	0
																								0	0	0	0	0	0
																								0	0	0	0	0	0
																								0	0	0	0	0	0
																								0	0	0	0	0	0
																								0	0	0	0	0	0
																								0	0	0	0	0	0
																								0	0	0	0	0	0
																								0	0	0	0	0	0
																								0	0	0	0	0	0
																								0	0	0	0	0	0
																								0	0	0	0	0	0
																								0	0	0	0	0	0
																								0	0	0	0	0	0
																								0	0	0	0	0	0
																								0	0	0	0	0	0
																								0	0	0	0	0	0
																								0	0	0	0	0	0
																								0	0	0	0	0	0
																								0	0	0	0	0	0
																								0	0	0	0	0	0
																								0	0	0	0	0	0
																								0	0	0	0	0	0
																								0	0	0	0	0	0
																								0	0	0	0	0	0
																								0	0	0	0	0	0
																								0	0	0	0	0	0
																								0	0	0	0	0	0
																								0	0	0	0	0	0
																								0	0	0	0	0	0
																								0	0	0	0	0	0
																								0	0	0	0	0	0
																								0	0	0	0	0	0
																								0	0	0	0	0	0
																								0	0	0	0	0	0
																								0	0	0	0	0	0
																								0	0	0	0	0	0
																								0	0	0	0	0	0
																								0	0	0	0	0	0
																								0	0	0	0	0	0
																								0	0	0	0	0	0
																								0	0	0	0	0	0
																								0	0	0	0	0	0
																								0	0	0	0	0	0
																								0	0	0	0	0	0
																								0	0	0	0	0	0
																								0	0	0	0	0	0
																								0	0	0	0	0	0
																								0	0	0	0	0	0
																								0	0	0	0	0	0
																								0	0	0	0	0	0
																								0	0	0	0	0	0
																								0	0	0	0	0	0
																								0	0	0	0	0	0
																								0	0	0	0	0	0
																								0	0	0	0	0	0
																								0	0	0	0	0	0
																								0	0	0	0	0	0
																								0	0	0	0	0	0
																								0	0	0	0	0	0
																								0	0	0	0	0	0
																								0	0	0	0	0	0
																								0	0	0	0	0	0
																								0	0	0	0	0	0
																								0	0	0	0	0	0
																								0	0	0	0	0	0
																								0	0	0	0	0	0
																								0	0	0	0	0	0
																								0	0	0	0	0	0
																								0	0	0	0	0	0
																								0	0	0	0	0	0
																								0	0	0	0	0	0
																								0	0	0	0	0	0
																								0	0	0	0	0	0
																								0	0	0	0	0	0
																								0	0	0	0	0	0
																								0	0	0	0	0	0
																								0	0	0	0	0	0
																								0	0	0	0	0	0
																								0	0	0	0	0	0
																								0	0	0	0	0	0
																								0	0	0	0	0	0
																								0	0	0	0	0	0
																								0	0	0	0	0	0
																								0	0	0	0	0	0
																								0	0	0	0	0	0
																								0	0	0	0	0	0
																								0	0	0	0	0	0
																								0	0	0	0	0	0
																								0	0	0	0	0	0
																								0	0	0	0	0	0
																								0	0	0	0	0	0
																								0	0	0	0	0	0
																								0	0	0	0	0	0
																								0	0	0	0	0	0
																								0	0	0	0	0	0
																								0	0	0	0	0	0
																								0	0	0	0	0	0
																								0	0	0	0	0	0
																								0	0	0	0	0	0
																								0	0	0	0	0	0
																								0	0	0	0	0	0
																								0	0	0	0	0	0
																								0	0	0	0	0	0
																								0	0	0	0	0	0
																								0	0	0	0	0	0
																								0	0	0	0	0	0
																								0	0	0	0	0	0
																								0	0	0	0	0	0
																								0	0	0	0	0	0
																								0	0	0	0	0	0
																								0	0	0	0	0	0
																								0	0	0	0	0	0
																								0	0	0	0	0	0
																								0	0	0	0	0	0
																								0	0	0	0	0	0
																								0	0	0	0	0	0
																								0	0	0	0	0	0
																								0	0	0	0	0	0
																								0	0	0	0	0	0
																								0	0	0	0	0	0
																								0	0	0	0	0	0
																								0	0	0	0	0	0
																								0	0	0	0	0	0
																								0	0	0	0	0	0
																								0	0	0	0	0	0
																								0	0	0	0	0	0
																								0	0	0	0	0	0
																								0	0	0	0	0	0
																								0	0	0	0	0	0
																								0	0	0	0	0	0
																								0	0	0	0	0	0
																								0	0	0	0	0	0
																								0	0	0	0	0	0
																								0	0	0	0	0	0
																								0	0	0	0	0	0
																								0	0	0	0	0	0
																								0	0	0	0	0	0
																								0	0	0	0	0	0
																								0	0	0	0	0	0
																								0	0	0	0	0	0
																								0	0	0	0	0	0
																								0	0	0	0	0	0
																								0	0	0	0	0	0
																								0	0	0	0	0	0
																								0	0	0	0	0	0
																								0	0	0	0	0	0
																								0	0	0	0	0	0
																								0	0	0	0	0	0
																								0	0	0	0	0	0
																								0	0	0	0	0	0
																								0	0	0	0	0	0
																								0	0	0	0	0	0
																								0	0	0	0	0	0
																								0	0	0	0	0	0
																								0	0	0	0	0	0
																								0	0	0	0	0	0
																								0	0	0	0	0	0
																								0	0	0	0	0	0
																								0	0	0	0	0	0
																								0	0	0	0	0	0
																								0	0	0	0	0	0
																								0	0	0	0	0	0
																								0	0	0	0	0	0
																								0	0	0	0	0	0
																								0	0	0	0	0	0
																								0	0	0	0	0	0
																								0	0	0	0	0	0
																								0	0	0	0	0	0
																								0	0	0	0	0	0
																								0	0	0	0	0	0
																								0	0	0	0	0	0
																								0	0	0	0	0	0
																								0	0	0	0	0	0
																								0	0	0	0	0	0
																								0	0	0	0	0	0
																								0	0	0	0	0	0
																								0	0	0	0	0	0
																								0	0	0	0	0	0
																								0	0	0	0	0	0
																								0	0	0	0	0	0
																								0	0	0	0	0	0
																								0	0	0	0	0	0
																								0	0	0	0	0	0
																								0	0	0	0	0	0
																								0	0	0	0	0	0
																								0	0	0	0	0	0
																								0	0	0	0	0	0
																								0	0	0	0	0	0
																								0	0	0	0	0	0
																								0	0	0	0	0	0
																								0	0	0	0	0	0
																								0	0	0	0	0	0
																								0	0	0	0	0	0
																								0	0	0	0	0	0
																								0	0	0	0	0	0
																								0	0	0	0	0	0
																								0	0	0	0	0	0
																								0	0	0	0	0	0
																								0	0	0	0	0	0
																								0	0	0	0	0	0
																								0	0	0	0	0	0
																								0	0	0	0	0	0
																								0	0	0	0	0	0
																								0	0	0	0	0	0
																								0	0	0	0	0	0
																								0	0	0	0	0	0
																								0	0	0	0	0	0
																								0	0	0	0	0	0
																								0	0	0	0	0	0
																								0	0	0	0	0	0
																								0	0	0	0	0	0
																								0	0	0	0	0	0
																								0	0	0	0	0	0
																								0	0	0	0	0	0
																								0	0	0	0	0	0
																								0	0	0	0	0	0
																								0	0	0	0	0	0
																								0	0	0	0	0	0
																								0	0	0	0	0	0
																								0	0	0	0	0	0
																								0	0	0	0	0	0
																								0	0	0	0	0	0
																								0	0	0	0	0	0
																								0	0	0	0	0	0
