# Supplementary material for: Upregulation of breathing rate during running exercise by central locomotor circuits in mice
Source: Nat Commun. 2023 May 22;14:2939. doi: 10.1038/s41467-023-38583-6 (PMC10203288; doi:10.1038/s41467-023-38583-6)
Supplement: Supplementary file 3 — Source Data [file 41467_2023_38583_MOESM3_ESM.zip › FigS1-a.xlsx]

## Sheet: FigS1-panel-a-top-left
Type	X	Y
landmarks	1471	403
landmarks	1455	312
landmarks	1455	248
landmarks	1394	178
landmarks	1246	134
landmarks	1078	141
landmarks	974	215
landmarks	924	278
landmarks	897	221
landmarks	833	178
landmarks	732	161
landmarks	557	178
landmarks	497	258
landmarks	386	356
landmarks	258	470
landmarks	151	678
landmarks	87	951
landmarks	141	1283
landmarks	181	1636
landmarks	238	1828
landmarks	201	1915
landmarks	184	2002
landmarks	120	2869
landmarks	369	2977
landmarks	631	3027
landmarks	903	3158
landmarks	1266	3121
landmarks	1518	3132
landmarks	1939	3182
landmarks	2308	3054
landmarks	2433	2994
landmarks	2661	3021
landmarks	2910	2772
landmarks	1478	877
landmarks	1475	1028
landmarks	1465	964
landmarks	1387	971
landmarks	1549	957
landmarks	1475	628
landmarks	1337	648
landmarks	1179	668
landmarks	1004	796
landmarks	957	964
landmarks	927	1142
landmarks	944	1250
landmarks	1045	1350
landmarks	1203	1441
landmarks	1317	1508
landmarks	1441	1461
landmarks	1495	1579
landmarks	1555	1572
landmarks	1549	1451
landmarks	1700	1445
landmarks	1902	1391
landmarks	2002	1263
landmarks	2023	1051
landmarks	2033	873
landmarks	1935	779
landmarks	1703	648
landmarks	729	776
landmarks	621	715
landmarks	618	547
landmarks	712	567
landmarks	732	655
landmarks	1559	107
landmarks	1898	84
landmarks	2133	151
landmarks	2476	356
landmarks	2782	735
landmarks	2856	1324
landmarks	2832	1683
landmarks	2836	1928
landmarks	2795	2150
landmarks	557	60
landmarks	198	477
landmarks	90	658
landmarks	26	877
landmarks	33	2043
MLR cell	389	1334
MLR cell	338	1352
MLR cell	439	1386
MLR cell	364	1391
MLR cell	303	1276
MLR cell	309	1345
MLR cell	646	1254
MLR cell	409	1239
MLR cell	408	1119
MLR cell	498	1361
MLR cell	488	1374
MLR cell	479	1385
MLR cell	495	1420
MLR cell	458	1455
MLR cell	531	1382
MLR cell	566	1376
MLR cell	559	1396
MLR cell	562	1409
MLR cell	577	1397
MLR cell	593	1413
MLR cell	557	1477
MLR cell	583	1523
MLR cell	620	1634
MLR cell	752	1602
MLR cell	692	1602
MLR cell	800	1579
MLR cell	764	1537
MLR cell	747	1517
MLR cell	737	1508
MLR cell	724	1516
MLR cell	707	1493
MLR cell	697	1486
MLR cell	760	1433
MLR cell	747	1450
MLR cell	758	1466
MLR cell	767	1466
MLR cell	722	1417
MLR cell	719	1410
MLR cell	712	1428
MLR cell	702	1422
MLR cell	703	1404
MLR cell	685	1412
MLR cell	677	1401
MLR cell	684	1366
MLR cell	673	1366
MLR cell	659	1374
MLR cell	638	1372
MLR cell	634	1382
MLR cell	616	1386
MLR cell	630	1370
MLR cell	622	1404
MLR cell	609	1421
MLR cell	618	1345
MLR cell	606	1356
MLR cell	570	1349
MLR cell	496	1430
MLR cell	477	1256
MLR cell	615	1275
MLR cell	748	1238
MLR cell	758	1268
MLR cell	787	1270
MLR cell	782	1248
MLR cell	789	1234
MLR cell	773	1212
MLR cell	748	1215
MLR cell	730	1179
MLR cell	723	1203
MLR cell	682	1196
MLR cell	764	1160
MLR cell	838	1231
MLR cell	837	1250
MLR cell	838	1270
MLR cell	843	1319
MLR cell	810	1378
MLR cell	756	1422
MLR cell	761	1494
MLR cell	742	1485
MLR cell	678	1552
MLR cell	654	1478
MLR cell	666	1466
MLR cell	674	1458
MLR cell	693	1436
MLR cell	720	1386
MLR cell	893	1133
MLR cell	872	1129
MLR cell	841	1122
MLR cell	826	1137
MLR cell	798	1145
MLR cell	761	1126
MLR cell	858	1064
MLR cell	873	1026
MLR cell	905	1039
MLR cell	895	1071
MLR cell	891	1009
MLR cell	874	1017
MLR cell	843	1003
MLR cell	836	1027
MLR cell	805	1037
MLR cell	774	1033
MLR cell	761	1025
MLR cell	755	1049
MLR cell	747	997
MLR cell	751	944
MLR cell	767	911
MLR cell	759	897
MLR cell	749	881
MLR cell	596	941
MLR cell	568	961
MLR cell	585	964
MLR cell	515	876
MLR cell	561	867
MLR cell	563	799
MLR cell	602	793
MLR cell	837	843
MLR cell	879	857
MLR cell	984	825
MLR cell	940	803
MLR cell	917	805
MLR cell	879	803
MLR cell	985	1067
MLR cell	1003	1186
MLR cell	880	1195
MLR cell	885	742
MLR cell	825	793
MLR cell	770	795
MLR cell	778	813
MLR cell	759	852
MLR cell	749	795
MLR cell	903	947
MLR cell	873	961
MLR cell	609	1131
MLR cell	427	663
MLR cell	460	788
MLR cell	348	720
MLR cell	568	727
MLR cell	559	725
MLR cell	556	701
MLR cell	561	663
MLR cell	556	636
MLR cell	548	657
MLR cell	1030	673
MLR cell	985	731
MLR cell	968	732
MLR cell	978	754
MLR cell	966	644
MLR cell	947	662
MLR cell	860	795
MLR cell	813	805
MLR cell	784	736
MLR cell	786	776
MLR cell	907	595
MLR cell	902	699
MLR cell	906	715
MLR cell	897	724
MLR cell	861	722
MLR cell	935	717
MLR cell	907	900
MLR cell	873	912
MLR cell	893	885
MLR cell	795	883
MLR cell	1199	1162
MLR cell	592	1387
MLR cell	357	1341
MLR cell	337	1334
MLR cell	334	1343
MLR cell	649	1417
MLR cell	674	1523
MLR cell	736	1426
MLR cell	737	1443
MLR cell	700	1456
MLR cell	891	1091
MLR cell	1025	643
MLR cell	571	715
MLR cell	744	414
MLR cell	548	311
MLR cell	1009	912
MLR cell	963	1030
MLR cell	972	1040

## Sheet: FigS1-panel-a-second-left
Type	X	Y
MLR cell	845	1582
MLR cell	893	1588
MLR cell	878	1613
MLR cell	1169	1580
MLR cell	931	1496
MLR cell	960	1489
MLR cell	975	1490
MLR cell	933	1521
MLR cell	927	1555
MLR cell	835	1512
MLR cell	751	1532
MLR cell	712	1538
MLR cell	725	1479
MLR cell	653	1436
MLR cell	707	1625
MLR cell	750	1653
MLR cell	792	1606
MLR cell	778	1679
MLR cell	811	1662
MLR cell	837	1678
MLR cell	848	1684
MLR cell	845	1694
MLR cell	871	1683
MLR cell	861	1664
MLR cell	879	1666
MLR cell	886	1685
MLR cell	891	1653
MLR cell	911	1649
MLR cell	897	1674
MLR cell	958	1661
MLR cell	950	1686
MLR cell	952	1716
MLR cell	964	1718
MLR cell	959	1749
MLR cell	939	1774
MLR cell	913	1761
MLR cell	912	1781
MLR cell	902	1770
MLR cell	902	1754
MLR cell	881	1757
MLR cell	861	1754
MLR cell	870	1789
MLR cell	855	1785
MLR cell	807	1792
MLR cell	815	1807
MLR cell	805	1818
MLR cell	822	1825
MLR cell	782	1725
MLR cell	821	1711
MLR cell	841	1728
MLR cell	864	1707
MLR cell	909	1702
MLR cell	885	1810
MLR cell	885	1834
MLR cell	949	1845
MLR cell	908	1824
MLR cell	1030	1815
MLR cell	1039	1788
MLR cell	1075	1783
MLR cell	1038	1754
MLR cell	1025	1624
MLR cell	1055	1533
MLR cell	1011	1455
MLR cell	992	1474
MLR cell	1002	1438
MLR cell	1013	1424
MLR cell	1020	1408
MLR cell	827	1440
MLR cell	881	1423
MLR cell	933	1868
MLR cell	961	1340
MLR cell	957	1347
MLR cell	938	1352
MLR cell	1010	1346
MLR cell	1027	1351
MLR cell	984	1373
MLR cell	1079	1377
MLR cell	1084	1300
MLR cell	1064	1289
MLR cell	1065	1311
MLR cell	1041	1294
MLR cell	1061	1244
MLR cell	1098	1250
MLR cell	1096	1272
MLR cell	1112	1265
MLR cell	1113	1282
MLR cell	1128	1288
MLR cell	1179	1213
MLR cell	1154	1170
MLR cell	1140	1173
MLR cell	1116	1112
MLR cell	1220	1143
MLR cell	1221	1223
MLR cell	1211	1270
MLR cell	1055	1475
MLR cell	1008	1315
MLR cell	973	1316
MLR cell	905	1326
MLR cell	866	1337
MLR cell	833	1232
MLR cell	898	1197
MLR cell	906	1184
MLR cell	939	1157
MLR cell	835	1161
MLR cell	980	1175
MLR cell	970	1176
MLR cell	957	1200
MLR cell	958	1239
MLR cell	949	1262
MLR cell	928	1277
MLR cell	928	1250
MLR cell	1024	1227
MLR cell	1023	1236
MLR cell	1029	1234
MLR cell	1008	1245
MLR cell	1010	1228
MLR cell	1003	1260
MLR cell	979	1294
MLR cell	1036	1262
MLR cell	1085	1131
MLR cell	1054	1517
MLR cell	749	1660
MLR cell	849	1615
MLR cell	839	1623
MLR cell	876	1645
MLR cell	927	1726
MLR cell	903	1723
MLR cell	896	1688
MLR cell	919	1672
MLR cell	1128	1777
MLR cell	1170	1877
MLR cell	1076	1685
MLR cell	959	1511
MLR cell	914	1472
MLR cell	881	1505
MLR cell	750	1581
MLR cell	725	1583
MLR cell	1152	1192
MLR cell	819	984
MLR cell	804	1004
MLR cell	776	1040
MLR cell	856	1008
MLR cell	839	1018
MLR cell	845	1026
MLR cell	1141	940
MLR cell	1143	948
MLR cell	1073	1050
MLR cell	1091	1037
MLR cell	1047	1081
MLR cell	1158	1028
MLR cell	1124	1022
MLR cell	1128	1051
MLR cell	1246	1010
MLR cell	1287	1018
MLR cell	1245	1106
MLR cell	1198	1086
MLR cell	1187	1097
MLR cell	1199	1184
MLR cell	1201	1235
MLR cell	1072	1332
MLR cell	1061	1377
MLR cell	1174	1330
MLR cell	1160	1334
MLR cell	1192	888
MLR cell	1183	902
MLR cell	1178	857
MLR cell	1189	857
MLR cell	1166	786
MLR cell	1190	802
MLR cell	1123	811
MLR cell	1121	857
MLR cell	1158	874
MLR cell	1149	897
MLR cell	1118	896
MLR cell	1090	905
MLR cell	1064	894
MLR cell	1104	920
MLR cell	1085	931
MLR cell	1062	939
MLR cell	1042	951
MLR cell	1172	929
MLR cell	1054	741
MLR cell	1060	727
MLR cell	1066	739
MLR cell	992	727
MLR cell	981	695
MLR cell	892	826
MLR cell	904	819
MLR cell	906	842
MLR cell	1146	681
MLR cell	952	665
MLR cell	832	891
MLR cell	784	902
MLR cell	803	936
MLR cell	839	932
MLR cell	830	833
MLR cell	827	382
MLR cell	745	390
MLR cell	739	485
MLR cell	1031	637
MLR cell	1056	636
MLR cell	1181	1414
MLR cell	958	1906
MLR cell	1056	1580
MLR cell	1038	1380
MLR cell	1052	1028
MLR cell	703	742
landmarks	1838	440
landmarks	1523	311
landmarks	2201	281
landmarks	2513	206
landmarks	2756	260
landmarks	1379	257
landmarks	1118	341
landmarks	803	344
landmarks	560	527
landmarks	338	851
landmarks	320	1514
landmarks	299	1994
landmarks	302	2429
landmarks	266	2699
landmarks	1796	1469
landmarks	1814	1043
landmarks	1712	1112
landmarks	1631	1205
landmarks	1676	1337
landmarks	1907	1361
landmarks	1997	1226
landmarks	1928	1127
landmarks	995	1079
landmarks	914	1085
landmarks	908	932
landmarks	1016	926
landmarks	980	803
landmarks	1367	917
landmarks	1277	992
landmarks	1187	1148
landmarks	1154	1394
landmarks	1160	1592
landmarks	1286	1700
landmarks	1541	1850
landmarks	1748	1901
landmarks	1763	2036
landmarks	1817	1925
landmarks	1952	1880
landmarks	2249	1754
landmarks	2408	1550
landmarks	2498	1271
landmarks	2444	1034
landmarks	2240	902
landmarks	2033	788
landmarks	1865	761
landmarks	1649	767
landmarks	1502	824
landmarks	281	1112
landmarks	422	473
landmarks	170	434

## Sheet: FigS1-panel-a-bottom-left
Type	X	Y
landmarks	1073	2121
landmarks	1128	2097
landmarks	1347	2048
landmarks	1524	1554
landmarks	1810	878
landmarks	2231	469
landmarks	2707	304
landmarks	3140	268
landmarks	3640	274
landmarks	3926	396
landmarks	4152	725
landmarks	4310	390
landmarks	4530	298
landmarks	926	2536
landmarks	853	3158
landmarks	829	3786
landmarks	896	4237
landmarks	999	4999
landmarks	1128	5475
landmarks	3530	2012
landmarks	3091	2262
landmarks	2890	2652
landmarks	2853	3012
landmarks	2890	3371
landmarks	3048	3688
landmarks	3164	3859
landmarks	3932	3018
landmarks	4085	2926
landmarks	4262	3018
landmarks	4146	3128
landmarks	4030	3146
landmarks	4067	3371
landmarks	3951	1914
landmarks	4201	1926
landmarks	4420	2054
landmarks	4627	2243
landmarks	4164	878
landmarks	4182	1085
landmarks	1646	2109
landmarks	1591	2292
landmarks	1658	2536
landmarks	1786	2298
landmarks	1810	2048
landmarks	1731	1810
landmarks	3402	5414
landmarks	3256	5384
landmarks	3158	5274
landmarks	3085	5042
landmarks	3237	4774
landmarks	3432	4652
landmarks	3536	4749
landmarks	3554	4963
landmarks	3499	5256
landmarks	2048	207
landmarks	1853	609
landmarks	1567	1036
landmarks	1286	1426
landmarks	1176	1713
MLR cell	2339	3474
MLR cell	1447	3976
MLR cell	1401	4564
MLR cell	1363	4112
MLR cell	1135	4189
MLR cell	1096	4265
MLR cell	1000	4323
MLR cell	1188	4344
MLR cell	1264	4357
MLR cell	1177	4088
MLR cell	1001	4112
MLR cell	967	3496
MLR cell	1350	3932
MLR cell	1381	3920
MLR cell	1306	3247
MLR cell	1547	3387
MLR cell	1791	3213
MLR cell	1067	3051
MLR cell	1176	3077
MLR cell	1244	2809
MLR cell	1189	2742
MLR cell	1474	2667
MLR cell	1403	2667
MLR cell	1633	2641
MLR cell	1835	3527
MLR cell	982	4319
MLR cell	1151	4385
MLR cell	1012	4413
MLR cell	1030	4339
MLR cell	1064	4321
MLR cell	952	4378
MLR cell	1544	2596
MLR cell	1523	2783
MLR cell	1431	2974
MLR cell	2342	2620
MLR cell	2339	3372
MLR cell	2371	3410
MLR cell	2487	3386
MLR cell	1237	4573
MLR cell	1075	4522
MLR cell	1250	4433
MLR cell	1206	4453
MLR cell	1189	4465
MLR cell	1191	4289
MLR cell	1145	3657
MLR cell	1290	4447
MLR cell	1197	4321
MLR cell	1614	3326
MLR cell	1853	3306
MLR cell	1166	3189
MLR cell	2282	2102
MLR cell	2360	2146
MLR cell	2443	2399
MLR cell	2090	1668
MLR cell	2358	1763
MLR cell	2079	1604
MLR cell	2123	1876
MLR cell	1315	4734
MLR cell	1315	4734
MLR cell	1777	3615
MLR cell	2566	3296
MLR cell	2621	3260
MLR cell	2279	3371
MLR cell	2253	3403
MLR cell	2513	3235
MLR cell	1881	3864
MLR cell	2292	3484
MLR cell	1079	3253
MLR cell	1326	3038
MLR cell	1618	2893
MLR cell	1648	2714
MLR cell	2631	3186
MLR cell	2561	3394
MLR cell	2427	3505
MLR cell	2179	3744
MLR cell	2209	3748
MLR cell	2303	3780
MLR cell	2333	3828
MLR cell	2431	3720
MLR cell	2507	3624
MLR cell	2515	3518
MLR cell	2503	3482
MLR cell	2621	3316
MLR cell	2303	3426
MLR cell	2167	3360
MLR cell	2267	3332
MLR cell	1797	4130
MLR cell	1841	4046
MLR cell	1717	3972
MLR cell	1749	3978
MLR cell	1935	3896
MLR cell	1851	3858
MLR cell	1875	3824
MLR cell	2009	4132
MLR cell	1317	3940
MLR cell	1467	3800
MLR cell	2333	3512
MLR cell	2301	3464
MLR cell	2413	3558
MLR cell	2339	3566
MLR cell	2623	3546
MLR cell	2669	3044
MLR cell	2633	3170
MLR cell	2841	3112
MLR cell	1591	4768
MLR cell	1527	4163
MLR cell	1177	4064
MLR cell	1071	4145
MLR cell	1100	4225
MLR cell	996	4152
MLR cell	1179	4005
MLR cell	1293	3953
MLR cell	2145	3819
MLR cell	2071	3820
MLR cell	1903	3633
MLR cell	2397	2427
MLR cell	2309	2393
MLR cell	2297	2425
MLR cell	2390	2373
MLR cell	2373	2501
MLR cell	2148	1467
MLR cell	1974	1556
MLR cell	1938	1619
MLR cell	1980	1643
MLR cell	1943	1705
MLR cell	1991	1679
MLR cell	2032	1785
MLR cell	2018	1521
MLR cell	2024	1684
MLR cell	2231	2011
MLR cell	2104	1773
MLR cell	2162	1832
MLR cell	2018	1816
MLR cell	2556	2228
MLR cell	2451	2360
MLR cell	2233	1217
MLR cell	2242	1701
MLR cell	2101	1886
MLR cell	2123	4290
MLR cell	2038	4227
MLR cell	2382	3799
MLR cell	2337	3881
MLR cell	2034	4011
MLR cell	1941	3596
MLR cell	1011	4047
MLR cell	1154	4363
MLR cell	1096	4395
MLR cell	1216	4445
MLR cell	1028	4439
MLR cell	1010	4465
MLR cell	1276	4331
MLR cell	2524	3813
MLR cell	1732	3042
MLR cell	1792	2958
MLR cell	1723	2957
MLR cell	1959	3048
MLR cell	1755	2881
MLR cell	2303	2152
MLR cell	2212	2053
MLR cell	2217	2112
MLR cell	1813	1534
MLR cell	1859	4362
MLR cell	2609	4102
MLR cell	1920	4347
MLR cell	2343	3782
MLR cell	1837	3958
MLR cell	2025	3155
MLR cell	2446	3439
MLR cell	2328	1979
MLR cell	2448	1993
MLR cell	2335	1711
MLR cell	2260	1847
MLR cell	2947	3158
MLR cell	2927	3519
MLR cell	2717	3901
MLR cell	2879	3151
MLR cell	2857	3215
MLR cell	1703	1708
MLR cell	3136	3171

## Sheet: FigS1-panel-a-top-right
Type	X	Y
landmarks	0	0
landmarks	3885	0
landmarks	0	4736
landmarks	3885	4736
landmarks	3558	2028
landmarks	3576	3246
landmarks	3738	3270
landmarks	3822	2244
landmarks	3828	3192
landmarks	3174	2430
landmarks	3156	2736
landmarks	3330	2988
landmarks	3600	660
landmarks	3792	552
landmarks	3162	402
landmarks	2862	306
landmarks	1452	420
landmarks	924	738
landmarks	510	1296
landmarks	270	1890
landmarks	174	2490
landmarks	174	3258
landmarks	138	3798
landmarks	138	4506
landmarks	2262	2516
landmarks	2142	2984
landmarks	2150	3168
landmarks	2178	3196
landmarks	2230	2596
landmarks	2230	2672
landmarks	2534	3284
landmarks	2530	3372
landmarks	1786	3296
landmarks	1874	3304
landmarks	1934	3276
landmarks	1894	3208
landmarks	1834	3172
landmarks	1758	3216
MLR cell	1376	3116
MLR cell	1903	2195
MLR cell	1593	2415
MLR cell	1402	3375
MLR cell	1414	3432
MLR cell	1277	3370
MLR cell	1461	3480
MLR cell	1662	3399
MLR cell	1701	3368
MLR cell	2217	3494
MLR cell	1579	3137
MLR cell	1521	3183
MLR cell	1541	3211
MLR cell	1452	3271
MLR cell	1490	3144
MLR cell	1353	3094
MLR cell	1171	3178
MLR cell	1147	3233
MLR cell	1555	3509
MLR cell	1448	3357
MLR cell	2212	2966
MLR cell	2166	2958
MLR cell	1982	3046
MLR cell	1472	2728
MLR cell	1599	2719
MLR cell	2140	2536
MLR cell	2138	2312
MLR cell	1799	2289
MLR cell	1819	2313
MLR cell	2596	3050
MLR cell	2413	3055
MLR cell	1676	3532
MLR cell	1690	3599
MLR cell	1650	3627
MLR cell	1733	3624
MLR cell	1733	3711
MLR cell	1658	3764
MLR cell	1649	3782
MLR cell	1658	3808
MLR cell	1465	3791
MLR cell	1593	3894
MLR cell	1754	4131
MLR cell	1748	4144
MLR cell	1724	4134
MLR cell	1706	4011
MLR cell	1765	3948
MLR cell	1810	3952
MLR cell	1832	3982
MLR cell	1829	4002
MLR cell	1837	4087
MLR cell	2097	3948
MLR cell	2080	3982
MLR cell	1993	3931
MLR cell	1925	3958
MLR cell	1768	3758
MLR cell	1825	3608
MLR cell	2030	3450
MLR cell	2260	3540
MLR cell	2210	3399
MLR cell	2504	3428
MLR cell	2493	3476
MLR cell	2449	3710
MLR cell	2389	3804
MLR cell	1829	3806
MLR cell	1792	3810
MLR cell	1745	3839
MLR cell	1830	3404
MLR cell	1818	3412
MLR cell	1345	4286
MLR cell	2081	4178
MLR cell	2089	4222
MLR cell	1973	3824
MLR cell	1961	3862
MLR cell	1205	3780
MLR cell	2283	2993
MLR cell	2310	3043
MLR cell	1875	3007
MLR cell	2394	3467
MLR cell	1274	3734
MLR cell	1929	4194
MLR cell	2036	4254
MLR cell	1992	4010
MLR cell	1857	3748
MLR cell	1869	3768
MLR cell	1698	3970
MLR cell	1988	4082
MLR cell	1916	4083
MLR cell	2109	4392
MLR cell	1737	3082
MLR cell	2220	3196
MLR cell	1885	2975
MLR cell	2024	3676
MLR cell	1567	3605
MLR cell	1562	3707
MLR cell	1484	3731
MLR cell	1883	3168
MLR cell	1871	3193

## Sheet: FigS1-panel-a-second-right
Type	X	Y
landmarks	2742	3060
landmarks	2742	3264
landmarks	2802	3492
landmarks	2898	3654
landmarks	3012	3768
landmarks	3114	3876
landmarks	2754	2952
landmarks	2760	2778
landmarks	2772	2574
landmarks	2940	2358
landmarks	3120	2064
landmarks	3258	1878
landmarks	3486	1704
landmarks	3720	1620
landmarks	4044	1554
landmarks	3198	3948
landmarks	3336	4032
landmarks	3546	4158
landmarks	3852	4308
landmarks	4134	4464
landmarks	580	3363
landmarks	634	3483
landmarks	442	5021
landmarks	365	4979
landmarks	185	4961
landmarks	1095	724
landmarks	2854	454
landmarks	3429	622
landmarks	4512	807
landmarks	2603	3333
landmarks	2471	3369
landmarks	2429	3435
landmarks	2579	3507
landmarks	2687	3411
landmarks	4237	819
landmarks	3794	688
landmarks	2334	317
landmarks	1615	353
landmarks	694	957
landmarks	400	1376
landmarks	203	2232
landmarks	442	2842
landmarks	2417	3022
landmarks	2316	2932
landmarks	2334	2393
landmarks	2489	2489
landmarks	3195	3052
landmarks	4279	1980
landmarks	4165	4027
landmarks	3644	3596
landmarks	3525	2399
landmarks	4608	2130
landmarks	4614	3776
landmarks	3411	3411
landmarks	3351	2651
landmarks	3896	2118
MLR cell	2770	3518
MLR cell	2702	3592
MLR cell	2232	3530
MLR cell	2230	3828
MLR cell	2150	3978
MLR cell	2210	3734
MLR cell	2438	3849
MLR cell	2452	3813
MLR cell	2683	3841
MLR cell	2159	3959
MLR cell	2206	3986
MLR cell	2242	4054
MLR cell	2166	4045
MLR cell	2030	4054
MLR cell	1951	4173
MLR cell	2267	4166
MLR cell	2524	4014
MLR cell	2763	4049
MLR cell	2631	4311
MLR cell	2695	3973
MLR cell	2315	4031
MLR cell	2102	4209
MLR cell	2534	3295
MLR cell	2482	3270
MLR cell	2263	3794
MLR cell	2472	3638
MLR cell	2531	3662
MLR cell	2047	3949
MLR cell	2160	4517
MLR cell	2170	4465
MLR cell	1417	474
MLR cell	1309	554
MLR cell	2601	3712
MLR cell	2536	4100
MLR cell	2344	4012
MLR cell	1615	4061
MLR cell	2292	4513
MLR cell	2570	4062
MLR cell	2546	4067
MLR cell	2323	4180
MLR cell	2350	3916
MLR cell	2467	3832
MLR cell	1703	3828
MLR cell	1763	4072
MLR cell	1876	3910
MLR cell	2208	3609
MLR cell	2118	3602
MLR cell	2168	4003
MLR cell	2575	4122
MLR cell	2660	3990
MLR cell	2298	4001
MLR cell	2471	3986
MLR cell	2028	4151
MLR cell	2004	4179
MLR cell	1860	4003
MLR cell	1803	4027
MLR cell	2468	3733
MLR cell	2467	3685
MLR cell	1860	3881
MLR cell	2179	3803
MLR cell	2330	3791
MLR cell	1987	3963
MLR cell	1400	549
MLR cell	1326	572
MLR cell	2539	3144
MLR cell	2107	3206
MLR cell	2798	3719
MLR cell	2535	3097
MLR cell	2990	3905
MLR cell	3054	4116
MLR cell	2625	3903
MLR cell	2966	4112
MLR cell	2981	4088
MLR cell	3269	4072
MLR cell	2669	4419
MLR cell	2138	4023
MLR cell	2321	3933
MLR cell	1624	3941
MLR cell	1670	3616
MLR cell	1800	3776
MLR cell	2921	3907
MLR cell	1859	3731
MLR cell	1859	3731
MLR cell	1868	3699
MLR cell	2232	3734
MLR cell	1866	3735
MLR cell	2632	3754
MLR cell	1995	3627
MLR cell	2047	3739
MLR cell	1721	368
MLR cell	2889	2123
MLR cell	2402	2072
MLR cell	2391	3247
MLR cell	2579	2574
MLR cell	2087	2699
MLR cell	2005	3162
MLR cell	2061	3298
MLR cell	2330	3234
MLR cell	2670	3126
MLR cell	2893	2497
MLR cell	3046	4133
MLR cell	2357	4453
MLR cell	2324	4592
MLR cell	2150	4175
MLR cell	2260	4001
MLR cell	1593	3953
MLR cell	1783	3968
MLR cell	1835	3832
MLR cell	1564	3682
MLR cell	2616	3773
MLR cell	2610	3801
MLR cell	2700	3770
MLR cell	1951	3585
MLR cell	2050	3370
MLR cell	1858	3419
MLR cell	1740	3718
MLR cell	1770	441
MLR cell	1810	496
MLR cell	1494	570
MLR cell	2819	2011
MLR cell	2965	1397
MLR cell	2135	1531
MLR cell	2657	1869
MLR cell	1903	1403
MLR cell	2519	1433
MLR cell	2497	2055
MLR cell	2196	1807
MLR cell	2261	1641
MLR cell	2699	1625
MLR cell	2197	2141
MLR cell	2307	1735
MLR cell	2299	1984
MLR cell	2699	2914
MLR cell	2622	3026
MLR cell	2823	2617
MLR cell	2924	3765
MLR cell	1456	604
MLR cell	1544	489
MLR cell	2885	578
MLR cell	2885	1974
MLR cell	2351	1775
MLR cell	1977	1681
MLR cell	1929	1614
MLR cell	2377	1123
MLR cell	2419	2352
MLR cell	2647	2163
MLR cell	2359	1260
MLR cell	2116	1278
MLR cell	2310	1377
MLR cell	2186	1414
MLR cell	2701	2879
MLR cell	2611	2896
MLR cell	3008	1888
MLR cell	1548	525
MLR cell	2807	722
MLR cell	2722	714
MLR cell	2741	667
MLR cell	3104	1573
MLR cell	3291	1709
MLR cell	2532	1210
MLR cell	2273	1593
MLR cell	1944	1314
MLR cell	2316	1540

## Sheet: FigS1-panel-a-third-right
Type	X	Y
landmarks	4182	1512
landmarks	3888	1560
landmarks	3648	1632
landmarks	3252	1764
landmarks	2892	1920
landmarks	2814	2130
landmarks	2688	2436
landmarks	2682	2898
landmarks	2856	3474
landmarks	3066	3726
landmarks	4158	3462
landmarks	3966	3318
landmarks	3804	3030
landmarks	3732	2616
landmarks	4620	2598
landmarks	4200	2226
landmarks	3990	2388
landmarks	4398	2400
landmarks	4536	2928
landmarks	4422	3210
landmarks	4236	618
landmarks	4242	786
landmarks	4242	468
landmarks	4350	372
landmarks	3948	252
landmarks	3474	246
landmarks	2778	318
landmarks	2334	540
landmarks	2100	756
landmarks	1626	684
landmarks	1206	900
landmarks	750	1266
landmarks	366	1962
landmarks	504	2844
landmarks	714	3246
landmarks	750	3432
landmarks	570	3264
landmarks	384	3258
landmarks	438	2832
landmarks	912	4446
landmarks	1014	4128
landmarks	1914	3024
landmarks	2142	2988
landmarks	1980	2670
landmarks	2148	2688
landmarks	2082	2514
landmarks	3690	5070
landmarks	3522	4944
landmarks	3618	4728
landmarks	3768	4776
landmarks	3822	4920
landmarks	920	3762
landmarks	360	2314
MLR cell	2471	562
MLR cell	2512	659
MLR cell	2901	887
MLR cell	2723	875
MLR cell	2239	1663
MLR cell	2499	1267
MLR cell	2486	1277
MLR cell	2944	813
MLR cell	2630	531
MLR cell	1963	921
MLR cell	2164	1626
MLR cell	2078	1430
MLR cell	1601	1848
MLR cell	2380	1999
MLR cell	1870	1057
MLR cell	2137	2094
MLR cell	2540	2046
MLR cell	2513	3909
MLR cell	2778	2218
MLR cell	1593	1656
MLR cell	1608	2568
MLR cell	2859	2376
MLR cell	2679	2455
MLR cell	2724	2492
MLR cell	2097	2063
MLR cell	2063	2117
MLR cell	2278	2427
MLR cell	2415	2520
MLR cell	2339	2957
MLR cell	2240	3181
MLR cell	2514	3763
MLR cell	2711	4003
MLR cell	2803	3108
MLR cell	1454	2179
MLR cell	1444	2719
MLR cell	2507	2981
MLR cell	2836	2119
MLR cell	1824	3445
MLR cell	2032	3523
MLR cell	2306	3581
MLR cell	2172	3985
MLR cell	2444	4045
MLR cell	2340	3917
MLR cell	1854	4361
MLR cell	1622	4383
MLR cell	1464	3499
MLR cell	1448	3523
MLR cell	1580	3573
MLR cell	1718	3574
MLR cell	1678	3589
MLR cell	1610	3897
MLR cell	1653	3883
MLR cell	1737	3301
MLR cell	1674	3325
MLR cell	2200	3138
MLR cell	1657	3521
MLR cell	1636	3727
MLR cell	2096	4282
MLR cell	2324	4283
MLR cell	2434	3678
MLR cell	2215	3614
MLR cell	1830	3532
MLR cell	1347	4228
MLR cell	1664	3974
MLR cell	1424	4419
MLR cell	1618	4319
MLR cell	1474	4396
MLR cell	1519	4374
MLR cell	1093	4185
MLR cell	1675	4070
MLR cell	947	3074
MLR cell	983	3796
MLR cell	991	3809
MLR cell	2295	2713
MLR cell	2565	2891
MLR cell	2518	3099
MLR cell	2513	3245
MLR cell	2175	3151
MLR cell	2618	3343
MLR cell	2636	4045
MLR cell	2809	4126
MLR cell	2684	3602
MLR cell	2817	4039
MLR cell	2404	4138
MLR cell	2129	4051
MLR cell	1662	4432
MLR cell	1938	4241
MLR cell	2792	3047
MLR cell	1784	3943
MLR cell	2631	3853
MLR cell	2558	3859
MLR cell	2639	3185
MLR cell	2460	3002
MLR cell	2564	2987
MLR cell	2469	3824
MLR cell	2445	3852
MLR cell	1882	3617
MLR cell	2096	3657
MLR cell	2208	3679
MLR cell	1718	3813
MLR cell	1664	3798
MLR cell	1789	3829
MLR cell	1800	3786
MLR cell	1886	3783
MLR cell	2002	3815
MLR cell	2056	3827
MLR cell	2034	3965
MLR cell	1993	4033
MLR cell	1890	4025
MLR cell	1512	3911
MLR cell	1548	3525
MLR cell	1562	3566
MLR cell	1556	3589
MLR cell	1677	3898
MLR cell	1632	3941
MLR cell	1602	4064
MLR cell	1595	4130
MLR cell	1547	4243
MLR cell	1506	4274
MLR cell	1436	4298
MLR cell	1487	4335
MLR cell	1658	4266
MLR cell	1719	4157
MLR cell	1771	4144
MLR cell	2228	3797
MLR cell	1606	4234
MLR cell	2102	3903
MLR cell	2294	3964
MLR cell	1504	4364
MLR cell	1711	4506
MLR cell	1627	4447
MLR cell	2071	4232
MLR cell	1689	4141
MLR cell	1436	4398
MLR cell	1788	4107
MLR cell	1894	4096
MLR cell	2924	3983
MLR cell	2766	3702
MLR cell	1564	4209
MLR cell	1567	4097
MLR cell	1807	4126
MLR cell	2073	4260
MLR cell	2152	4390
MLR cell	1463	4056
MLR cell	2730	3917
MLR cell	2615	3910
MLR cell	2776	3907
MLR cell	2802	3928
MLR cell	2974	3967
MLR cell	897	3599
MLR cell	855	3558
MLR cell	1008	3823
MLR cell	2152	4110
MLR cell	2245	4289
MLR cell	2164	4361
MLR cell	2016	4376
MLR cell	1933	4320
MLR cell	1305	4156
MLR cell	1880	3943

## Sheet: FigS1-panel-a-bottom-right
Type	X	Y
landmarks	3684	1914
landmarks	3546	2070
landmarks	3402	2232
landmarks	3702	2628
landmarks	3858	2460
landmarks	3960	2286
landmarks	3834	2094
landmarks	3540	2436
landmarks	1554	2544
landmarks	1500	2364
landmarks	1518	2040
landmarks	1578	1968
landmarks	1674	2112
landmarks	1692	2316
landmarks	984	414
landmarks	1392	240
landmarks	1470	276
landmarks	1464	156
landmarks	888	654
landmarks	2646	3144
landmarks	2670	3186
landmarks	3660	1260
landmarks	3492	1212
landmarks	3306	1206
landmarks	3168	1200
landmarks	3042	1206
landmarks	2826	1284
landmarks	2748	1362
landmarks	2628	1464
landmarks	2514	1524
landmarks	2364	1662
landmarks	2232	1764
landmarks	2178	1884
landmarks	2124	2034
landmarks	2058	2208
landmarks	2088	2352
landmarks	2232	2538
landmarks	2322	2676
landmarks	2454	2838
landmarks	2688	2922
landmarks	3030	2988
landmarks	3246	2988
landmarks	3372	3060
landmarks	3498	3126
landmarks	3510	3132
landmarks	3612	3096
landmarks	3708	3018
landmarks	3882	2994
landmarks	4032	2976
landmarks	4188	2970
landmarks	3576	1752
landmarks	3420	1758
landmarks	3396	1836
landmarks	3354	2010
landmarks	3306	2058
landmarks	3162	2028
landmarks	3066	2022
landmarks	2964	2070
landmarks	2958	2184
landmarks	3078	2274
landmarks	3192	2442
landmarks	3228	2532
landmarks	3234	2604
landmarks	3234	2760
landmarks	3300	2796
landmarks	3450	2712
landmarks	3564	2772
landmarks	3708	2808
landmarks	3906	2766
landmarks	4050	2766
landmarks	4236	2766
landmarks	4344	2280
landmarks	4176	2142
landmarks	4074	2040
landmarks	3978	1896
landmarks	3840	1764
landmarks	3768	1812
landmarks	3786	24
landmarks	3786	90
landmarks	3804	192
landmarks	3804	300
MLR cell	569	3002
MLR cell	642	2985
MLR cell	588	2149
MLR cell	1992	907
MLR cell	2305	215
MLR cell	2345	164
MLR cell	2324	398
MLR cell	1880	56
MLR cell	1856	66
MLR cell	1615	307
MLR cell	691	1872
MLR cell	701	1744
MLR cell	1020	1830
MLR cell	500	2640
MLR cell	1284	2381
MLR cell	1184	2313
MLR cell	1154	1807
MLR cell	1034	1826
MLR cell	1094	1934
MLR cell	2234	1441
MLR cell	2446	813
MLR cell	2266	650
MLR cell	2173	593
MLR cell	2137	597
MLR cell	2278	242
MLR cell	1342	3696
MLR cell	1368	3644
MLR cell	1065	3389
MLR cell	482	3059
MLR cell	1621	2957
MLR cell	1594	2987
MLR cell	1397	2855
MLR cell	795	2714
MLR cell	620	2761
MLR cell	710	3107
MLR cell	816	3118
MLR cell	722	3068
MLR cell	379	2934
MLR cell	657	2530
MLR cell	723	2348
MLR cell	686	2347
MLR cell	773	2326
MLR cell	1467	2002
MLR cell	1487	1947
MLR cell	1586	1643
MLR cell	1737	2589
MLR cell	1846	2850
MLR cell	2369	2306
MLR cell	2398	2317
MLR cell	2074	2135
MLR cell	942	3237
MLR cell	381	2907
MLR cell	379	2922
MLR cell	2267	2115
MLR cell	2335	2130
MLR cell	2607	2220
MLR cell	2214	2213
MLR cell	2386	1610
MLR cell	2086	1042
MLR cell	1983	236
MLR cell	1801	96
MLR cell	2546	212
MLR cell	2484	264
MLR cell	2128	415
MLR cell	2828	208
MLR cell	1393	3464
MLR cell	1447	3447
MLR cell	1626	3230
MLR cell	1585	3475
MLR cell	1144	3482
MLR cell	1256	3655
MLR cell	1259	3528
MLR cell	1663	3466
MLR cell	1116	3493
MLR cell	1490	3271
MLR cell	1508	3446
MLR cell	1172	3868
MLR cell	825	3284
MLR cell	792	3145
MLR cell	419	3104
MLR cell	784	3130
MLR cell	873	3210
MLR cell	914	3142
MLR cell	884	3140
MLR cell	1020	3234
MLR cell	1119	3387
MLR cell	1101	3407
MLR cell	1066	3413
MLR cell	1737	2945
MLR cell	2041	3277
MLR cell	2233	3358
MLR cell	2455	2734
MLR cell	2188	2724
MLR cell	2950	2551
MLR cell	2356	2489
MLR cell	2562	2574
MLR cell	1337	3753
MLR cell	959	3118
MLR cell	2210	2607
MLR cell	2359	2591
MLR cell	2809	1855
MLR cell	2778	1849
MLR cell	2552	2238
MLR cell	2457	2212
MLR cell	2710	1409
MLR cell	2695	1422
MLR cell	2646	1769
MLR cell	2776	1171
MLR cell	1648	162
MLR cell	2586	931
MLR cell	1447	3506
MLR cell	1798	3368
MLR cell	1640	3329
MLR cell	1628	3210
MLR cell	1632	3237
MLR cell	1362	3676
MLR cell	1505	3549
MLR cell	1519	3528
MLR cell	1486	3536
MLR cell	1578	3600
MLR cell	1341	3558
MLR cell	1363	3545
MLR cell	1385	3566
MLR cell	1407	3519
MLR cell	1288	3645
MLR cell	1268	3644
MLR cell	1273	3684
MLR cell	1268	3692
MLR cell	1257	3682
MLR cell	1297	3660
MLR cell	1386	3638
MLR cell	1187	3642
MLR cell	1577	3718
MLR cell	1605	3831
MLR cell	1742	3893
MLR cell	1852	3864
MLR cell	1820	3869
MLR cell	1494	3354
MLR cell	1375	3303
MLR cell	1643	3174
MLR cell	1382	3209
MLR cell	1318	3308
MLR cell	1471	3288
MLR cell	1330	3393
MLR cell	1313	3372
MLR cell	1344	3340
MLR cell	1568	3787
MLR cell	1445	3882
MLR cell	1436	3808
MLR cell	1773	3789
MLR cell	2038	2843
MLR cell	1841	3690
MLR cell	2330	2276
MLR cell	2525	1851
MLR cell	2406	2450
MLR cell	2376	2439
MLR cell	2982	2321
MLR cell	2077	2848
MLR cell	2325	1365
MLR cell	2556	1629
MLR cell	2465	2438
MLR cell	2706	2422
MLR cell	1480	3465
MLR cell	1413	3245
MLR cell	1842	3331
