# Supplementary material for: Upregulation of breathing rate during running exercise by central locomotor circuits in mice
Source: Nat Commun. 2023 May 22;14:2939. doi: 10.1038/s41467-023-38583-6 (PMC10203288; doi:10.1038/s41467-023-38583-6)
Supplement: Supplementary file 3 — Source Data [file 41467_2023_38583_MOESM3_ESM.zip › FigS4-b,c,e.xlsx]

## Sheet: FigS4-panel-b
411	422	0	1.02676	Nevents=	Bins	Xaxis	Mean cophase	Stdev		Male	Female
381	423	0	1.11024	212	[0; 0,1[	0.05	0.982579	0.145187		2	1
339	323	0	0.952802		[0,1; 0,2[	0.15	1.00992	0.0861618
520	559	0	1.075		[0,2; 0,3[	0.25	1.02938	0.0739567
507	452	0	0.891519		[0,3; 0,4[	0.35	1.05644	0.139602
301	298	0	0.990033		[0,4; 0,5[	0.45	1.06162	0.100831
385	370	0	0.961039		[0,5; 0,6[	0.55	1.00728	0.0993262
669	686	0	1.02541		[0,6 0,7[	0.65	1.00946	0.108145
703	699	0	0.99431		[0,7; 0,8[	0.75	1.02405	0.0960525
561	656	0	1.16934		[0,8; 0,9[	0.85	1.00568	0.0814463
522	526	0	1.00766		[0,9, 1]	0.95	1.04696	0.0538776
552	331	0.00905797	0.599638
397	420	0.0403023	1.05793		Column A	Column B	Column C	Column D
358	326	0.0446927	0.910615		Control cycle	Perturbed cycle	Light phase	Phase-shift
245	294	0.0530612	1.2
400	420	0.0575	1.05
417	476	0.057554	1.14149
298	257	0.0604027	0.862416
358	362	0.0642458	1.01117
578	371	0.067474	0.641869
460	326	0.076087	0.708696
533	552	0.0787992	1.03565
427	442	0.0796253	1.03513
479	479	0.0814196	1
634	638	0.0883281	1.00631
458	425	0.0895197	0.927948
322	366	0.0900621	1.13665
340	342	0.111765	1.00588
400	384	0.1125	0.96
328	372	0.125	1.13415
452	393	0.130531	0.869469
479	509	0.135699	1.06263
358	328	0.150838	0.916201
565	582	0.152212	1.03009
397	358	0.153652	0.901763		Animal	Inspiratory time (I)
200	232	0.16	1.16		1	0.358746
617	655	0.166937	1.06159		2	0.386127
422	455	0.168246	1.0782		3	0.328094
494	517	0.17004	1.04656		Mean	0.357655
294	275	0.187075	0.935374
522	574	0.189655	1.09962
405	402	0.190123	0.992593
384	390	0.192708	1.01562
475	427	0.197895	0.898947
509	531	0.212181	1.04322
561	535	0.215686	0.953654
355	374	0.216901	1.05352
433	436	0.21709	1.00693
370	385	0.224324	1.04054
466	552	0.23176	1.18455
656	694	0.23628	1.05793
401	457	0.236908	1.13965
391	381	0.240409	0.974425
414	457	0.241546	1.10386
381	388	0.246719	1.01837
396	392	0.247475	0.989899
427	427	0.252927	1
375	386	0.266667	1.02933
429	491	0.270396	1.14452
501	504	0.271457	1.00599
522	526	0.272031	1.00766
458	465	0.275109	1.01528
446	491	0.275785	1.1009
509	509	0.288802	1
442	464	0.289593	1.04977
455	393	0.29011	0.863736
507	484	0.291913	0.954635
452	410	0.292035	0.90708
339	384	0.294985	1.13274
491	484	0.295316	0.985743
384	384	0.302083	1
497	497	0.311871	1
522	561	0.331418	1.07471
621	647	0.333333	1.04187
425	420	0.341176	0.988235
439	419	0.348519	0.954442
552	522	0.358696	0.945652
340	346	0.361765	1.01765
362	516	0.364641	1.42541
384	497	0.369792	1.29427
397	388	0.375315	0.97733
352	337	0.377841	0.957386
438	438	0.378995	1
566	577	0.379859	1.01943
582	561	0.38488	0.963918
342	425	0.385965	1.24269
278	268	0.406475	0.964029
539	505	0.408163	0.93692
494	497	0.410931	1.00607
414	440	0.413043	1.0628
436	497	0.415138	1.13991
561	643	0.41533	1.14617
344	392	0.415698	1.13953
362	415	0.417127	1.14641
509	445	0.424361	0.874263
278	261	0.428058	0.938849
342	320	0.432749	0.935673
399	440	0.43609	1.10276
634	634	0.44164	1
359	378	0.442897	1.05292
466	462	0.444206	0.991416
400	404	0.445	1.01
352	365	0.448864	1.03693
300	387	0.473333	1.29
414	446	0.478261	1.07729
410	420	0.480488	1.02439
404	459	0.487624	1.13614
366	457	0.491803	1.24863
287	323	0.494774	1.12544
379	414	0.496042	1.09235
478	546	0.5	1.14226
394	381	0.5	0.967005
492	548	0.50813	1.11382
381	390	0.511811	1.02362
300	342	0.516667	1.14
481	417	0.517672	0.866944
478	478	0.520921	1
397	466	0.521411	1.1738
407	410	0.530713	1.00737
256	262	0.53125	1.02344
393	400	0.536896	1.01781
446	394	0.542601	0.883408
399	390	0.556391	0.977444
410	432	0.558537	1.05366
404	445	0.559406	1.10149
452	387	0.564159	0.856195
294	255	0.571429	0.867347
297	281	0.575758	0.946128
393	324	0.577608	0.824427
423	403	0.579196	0.952719
442	471	0.58371	1.06561
368	355	0.586957	0.964674
455	446	0.589011	0.98022
420	488	0.592857	1.1619
381	420	0.593176	1.10236
452	441	0.595133	0.975664
349	431	0.613181	1.23496
494	539	0.61336	1.09109
513	533	0.623782	1.03899
440	378	0.631818	0.859091
481	543	0.638254	1.1289
425	364	0.64	0.856471
294	306	0.646259	1.04082
478	407	0.648536	0.851464
278	313	0.651079	1.1259
427	427	0.655738	1
491	446	0.657841	0.90835
378	375	0.65873	0.992063
419	426	0.665871	1.01671
420	401	0.692857	0.954762
530	523	0.69434	0.986792
400	426	0.6975	1.065
536	577	0.710821	1.07649
449	394	0.712695	0.877506
543	562	0.731123	1.03499
294	290	0.731293	0.986395
313	316	0.731629	1.00958
349	434	0.73639	1.24355
686	660	0.741983	0.962099
436	479	0.747706	1.09862
487	517	0.75154	1.0616
378	445	0.759259	1.17725
509	509	0.762279	1
501	516	0.766467	1.02994
468	410	0.773504	0.876068
342	297	0.774854	0.868421
621	651	0.777778	1.04831
562	614	0.781139	1.09253
384	348	0.78125	0.90625
420	474	0.783333	1.12857
358	372	0.790503	1.03911
396	382	0.795455	0.964646
279	272	0.799283	0.97491
539	578	0.799629	1.07236
459	433	0.801743	0.943355
475	420	0.802105	0.884211
410	477	0.802439	1.16341
364	391	0.807692	1.07418
587	639	0.816014	1.08859
375	322	0.818667	0.858667
548	557	0.819343	1.01642
626	569	0.819489	0.908946
326	333	0.822086	1.02147
434	457	0.827189	1.053
379	404	0.831135	1.06596
378	432	0.835979	1.14286
397	410	0.853904	1.03275
396	400	0.858586	1.0101
394	355	0.860406	0.901015
437	443	0.864989	1.01373
504	510	0.865079	1.0119
630	574	0.869841	0.911111
531	522	0.870056	0.983051
362	367	0.870166	1.01381
385	393	0.872727	1.02078
531	505	0.902072	0.951036
327	334	0.911315	1.02141
400	420	0.9125	1.05
374	404	0.919786	1.08021
491	483	0.922607	0.983707
359	347	0.924791	0.966574
361	382	0.925208	1.05817
439	478	0.927107	1.08884
360	361	0.927778	1.00278
492	483	0.928862	0.981707
530	568	0.932075	1.0717
358	388	0.938547	1.0838
313	329	0.948882	1.05112
313	352	0.948882	1.1246
466	517	0.95279	1.10944
444	496	0.961712	1.11712
232	245	0.974138	1.05603

## Sheet: FigS4-panel-c
	Instantaneous frequency (Hz)					1s stim				Male	Female
Animal	CTL	40 Hz	OFF		n=3	CTL	40 Hz	OFF		2	1
1	2.28311	2.36518	2.2639		1	2.39851	2.4089	2.48648
1	2.60933	2.47525	2.46402		2	2.61388	2.60709	3.03099
1	2.30309	2.38626	2.73154		3	2.17014	2.61141	2.08305
2	2.17108	2.51491	2.76982		Mean	2.39418	2.54247	2.53351
2	2.77362	2.17108	3.15146		SD	0.2219	0.115695	0.475715
2	2.89694	3.13529	3.1717
3	1.91534	3.01023	1.76897
3	1.86881	2.4168	2.46488
3	2.72628	2.4072	2.01532
1	2.39851	2.4089	2.48648
2	2.61388	2.60709	3.03099
3	2.17014	2.61141	2.08305
Mean	2.39418	2.54247	2.53351
St dev	0.375672	0.316892	0.4769
1	2.28311	2.36518	2.28363
			2.24417
1	2.59605	2.47525	2.45218
	2.62261		2.47586
1	2.30309	2.36463	2.67523
		2.4079	2.78784
2	2.17108	2.62192	2.38607
		2.4079	3.15358
2	2.78862	2.17108	2.62261
	2.75862		3.15259
			3.67918
2	2.8177	3.07977	3.19081
	2.97619	3.19081	3.15259
3	1.91534	3.01023	1.76897
3	1.86881	1.89934	2.46488
		2.93427
3	2.72628	2.08812	2.01532
		2.72628

## Sheet: FigS4-panel-e
356	340	0	0.955056	Nevents=	Bins	Xaxis	Mean cophase	Stdev		Male	Female
382	421	0	1.10209	213	[0; 0,1[	0.05	1.00474	0.0893279		2	1
333	330	0	0.990991		[0,1; 0,2[	0.15	1.02431	0.0972228
372	356	0	0.956989		[0,2; 0,3[	0.25	1.05834	0.0879326
333	343	0	1.03003		[0,3; 0,4[	0.35	0.99872	0.0918655
382	392	0	1.02618		[0,4; 0,5[	0.45	1.03837	0.123231
385	382	0	0.992208		[0,5; 0,6[	0.55	0.996024	0.0839149
327	343	0	1.04893		[0,6 0,7[	0.65	1.0159	0.0657289
343	300	0.0174927	0.874636		[0,7; 0,8[	0.75	1.04816	0.099512
414	450	0.0241546	1.08696		[0,8; 0,9[	0.85	1.0516	0.0752138
411	369	0.0243309	0.89781		[0,9, 1]	0.95	1.06314	0.0851627
379	366	0.0263852	0.965699
372	385	0.0268817	1.03495		Column A	Column B	Column C	Column D
369	347	0.0271003	0.940379		Control cycle	Perturbed cycle	Light phase	Phase-shift
327	295	0.030581	0.902141
421	388	0.0308789	0.921615
265	295	0.0377358	1.11321
262	266	0.0381679	1.01527
282	333	0.0460993	1.18085
301	336	0.0531561	1.11628
285	255	0.0561404	0.894737
337	391	0.0563798	1.16024
414	430	0.0628019	1.03865
414	376	0.0628019	0.908213
359	360	0.0640669	1.00279
288	252	0.0659722	0.875
395	408	0.0734177	1.03291
304	298	0.0756579	0.980263
356	391	0.0814607	1.09831
314	375	0.0828025	1.19427
314	314	0.0828025	1
359	317	0.0891365	0.883008
353	359	0.0906516	1.017
301	278	0.0963455	0.923588		Animal	Inspiratory time (I)
379	414	0.102902	1.09235		1	0.395528
372	385	0.104839	1.03495		2	0.413948
382	378	0.117801	0.989529		3	0.479829
317	327	0.123028	1.03155		Mean	0.429768
349	365	0.12894	1.04585
401	353	0.129676	0.880299
349	428	0.140401	1.22636
382	395	0.143979	1.03403
372	404	0.147849	1.08602
243	246	0.148148	1.01235
349	379	0.148997	1.08596
298	333	0.151007	1.11745
275	230	0.152727	0.836364
382	378	0.159686	0.989529
262	291	0.160305	1.11069
375	330	0.162667	0.88
272	301	0.165441	1.10662
307	343	0.179153	1.11726
265	258	0.181132	0.973585
269	217	0.182156	0.806691
369	369	0.184282	1
372	382	0.19086	1.02688
443	456	0.196388	1.02935
330	353	0.19697	1.0697
346	394	0.213873	1.13873
314	297	0.226115	0.94586
359	353	0.233983	0.983287
259	265	0.235521	1.02317
275	285	0.236364	1.03636
359	385	0.24234	1.07242
421	469	0.268409	1.11401
359	395	0.270195	1.10028
281	337	0.288256	1.19929
359	421	0.289694	1.1727
298	284	0.291946	0.95302
307	295	0.296417	0.960912
301	359	0.312292	1.19269
301	298	0.322259	0.990033
356	375	0.325843	1.05337
356	381	0.325843	1.07022
385	395	0.327273	1.02597
405	366	0.328395	0.903704
324	350	0.330247	1.08025
340	343	0.332353	1.00882
359	353	0.334262	0.983287
359	330	0.334262	0.91922
382	352	0.337696	0.921466
324	343	0.339506	1.05864
375	349	0.344	0.930667
395	398	0.344304	1.00759
356	366	0.345506	1.02809
356	349	0.345506	0.980337
324	294	0.348765	0.907407
414	382	0.352657	0.922705
392	401	0.354592	1.02296
282	242	0.35461	0.858156
343	340	0.358601	0.991254
430	404	0.360465	0.939535
327	301	0.366972	0.920489
301	307	0.385382	1.01993
408	395	0.397059	0.968137
375	486	0.397333	1.296
366	353	0.398907	0.964481
346	340	0.401734	0.982659
269	285	0.408922	1.05948
356	337	0.410112	0.946629
356	356	0.410112	1
385	385	0.412987	1
356	369	0.418539	1.03652
324	385	0.419753	1.18827
301	320	0.428571	1.06312
408	337	0.428922	0.82598
330	349	0.430303	1.05758
366	446	0.431694	1.21858
359	398	0.431755	1.10864
395	397	0.432911	1.00506
304	450	0.4375	1.48026
333	376	0.438438	1.12913
275	301	0.447273	1.09455
333	327	0.447447	0.981982
372	385	0.451613	1.03495
294	252	0.462585	0.857143
298	288	0.466443	0.966443
359	359	0.467967	1
311	334	0.469453	1.07395
288	275	0.472222	0.954861
259	278	0.474903	1.07336
291	262	0.477663	0.900344
317	340	0.479495	1.07256
372	378	0.494624	1.01613
353	334	0.495751	0.946176
324	295	0.5	0.910494
401	434	0.508728	1.08229
282	311	0.51773	1.10284
337	311	0.519288	0.922849
346	349	0.523121	1.00867
375	394	0.525333	1.05067
353	359	0.532578	1.017
265	259	0.550943	0.977358
346	304	0.552023	0.878613
336	369	0.559524	1.09821
382	395	0.560209	1.03403
375	382	0.586667	1.01867
275	285	0.589091	1.03636
252	220	0.59127	0.873016
298	278	0.597315	0.932886
307	343	0.599349	1.11726
427	372	0.599532	0.871194
388	375	0.600515	0.966495
343	317	0.603499	0.924198
401	405	0.613466	1.00998
401	352	0.620948	0.877805
311	307	0.623794	0.987138
330	346	0.627273	1.04848
408	434	0.627451	1.06373
281	288	0.633452	1.02491
379	418	0.641161	1.1029
356	389	0.646067	1.0927
343	369	0.650146	1.0758
379	408	0.675462	1.07652
272	281	0.676471	1.03309
359	363	0.67688	1.01114
408	385	0.681373	0.943627
304	292	0.703947	0.960526
298	326	0.704698	1.09396
278	326	0.708633	1.17266
379	366	0.709763	0.965699
399	382	0.721805	0.957393
388	360	0.726804	0.927835
382	372	0.727749	0.973822
298	330	0.728188	1.10738
265	275	0.743396	1.03774
385	372	0.748052	0.966234
359	360	0.749304	1.00279
324	311	0.75	0.959877
362	382	0.759669	1.05525
353	373	0.76204	1.05666
301	317	0.76412	1.05316
362	398	0.767956	1.09945
340	343	0.770588	1.00882
385	421	0.774026	1.09351
294	385	0.782313	1.30952
350	379	0.785714	1.08286
379	353	0.794195	0.931398
317	394	0.794953	1.2429
356	366	0.800562	1.02809
362	437	0.803867	1.20718
320	311	0.809375	0.971875
359	404	0.818942	1.12535
288	284	0.819444	0.986111
288	307	0.829861	1.06597
612	579	0.830065	0.946078
362	417	0.831492	1.15193
294	314	0.836735	1.06803
262	272	0.839695	1.03817
388	353	0.842784	0.909794
372	369	0.844086	0.991935
347	370	0.847262	1.06628
401	421	0.84788	1.04988
259	285	0.849421	1.10039
278	284	0.859712	1.02158
353	388	0.86119	1.09915
298	304	0.869128	1.02013
408	443	0.872549	1.08578
311	366	0.884244	1.17685
349	372	0.891117	1.0659
388	372	0.899485	0.958763
262	301	0.900763	1.14885
456	459	0.907895	1.00658
285	314	0.908772	1.10175
372	359	0.913978	0.965054
388	401	0.917526	1.03351
366	369	0.920765	1.0082
288	301	0.944444	1.04514
395	394	0.949367	0.997468
262	300	0.961832	1.14504
294	301	0.969388	1.02381
343	350	0.982507	1.02041
210	265	0.985714	1.2619
