# Supplementary material for: Upregulation of breathing rate during running exercise by central locomotor circuits in mice
Source: Nat Commun. 2023 May 22;14:2939. doi: 10.1038/s41467-023-38583-6 (PMC10203288; doi:10.1038/s41467-023-38583-6)
Supplement: Supplementary file 3 — Source Data [file 41467_2023_38583_MOESM3_ESM.zip › FigS5-c,g.xlsx]

## Sheet: FigS5-panel-c
0.481928	0.942771	n=	Bins	Xaxis	Mean cophase	Stdev
0.720548	1.13425	3	[0; 0,1[	0.05	0.944911	0.20258
0.146758	0.802048	N=	[0,1; 0,2[	0.15	0.887929	0.126019
0.717877	1.10894	150	[0,2; 0,3[	0.25	0.924114	0.148155
0.797909	0.993031		[0,3; 0,4[	0.35	1.02325	0.170619
0.307116	0.962547		[0,4; 0,5[	0.45	0.954455	0.101462
0.808824	0.985294		[0,5; 0,6[	0.55	1.04402	0.100725
0.28115	0.853035		[0,6 0,7[	0.65	1.10926	0.159857
0.493902	0.993902		[0,7; 0,8[	0.75	1.05496	0.118519
0.199234	0.777778		[0,8; 0,9[	0.85	1.10138	0.142886
0.520161	1.34677		[0,9, 1]	0.95	1.13961	0.277978
0.0398551	0.666667
0.553333	1.10667		Column A	Column B
0.685714	1.13016		Light phase	Phase-shift
0.582237	1.05592
0.414847	0.991266
0.286792	0.954717
0.864111	1.03136
0.392405	1.06751
0.432432	0.972973
0.766447	0.907895
0.679641	1.04192
0.400631	0.9653
0.806854	1.3053
0.313665	0.92236
0.429553	0.972509
0.546667	1.02
0.962838	1.02703
0.347015	1.0709
0.651079	1.28058
0.0574324	0.668919
0.221053	0.835088
0.533333	1.11667
0.956	1.636		Animals	Inspiratory time (I)		Male	Female
0.123675	0.763251		1	0.73		0	3
0.314607	0.621723		2	0.75
0.642105	1.18596		3	0.746
0.545872	1.16972		Mean	0.742
0.0339623	0.69434
0.877778	1.08519
0.88764	1.00749
0.622302	1.09712
0.373494	1.31928
0.417355	1.07025
0.619469	1.19027
0.360515	1.04721
0.685824	1.44828
0.0817121	0.743191
0.770073	0.959854
0.703863	1.32618
0.249258	1.03561
0.810811	1.33591
0.0978593	0.691131
0.23125	0.990625
0.298969	0.975945
0.566879	1.16561
0	0.951515
0.0923567	1.01911
0.629526	0.891365
0	1.12963
0.895765	0.957655
0.0790378	0.945017
0.667622	1.2063
0.381579	1.01974
0.39322	1.28136
0.0751445	0.936416
0	0.826498
0.530864	0.969136
0.178694	0.701031
0.31295	1.20863
0.0742857	1.21143
0.504983	1.05316
0.6375	1.08125
0.624535	0.851301
0.16443	0.936242
0	1.20455
0.902685	0.989933
0.630952	1.09127
0.180258	1.01288
0.130909	1
0.441176	0.893382
0.572016	1.09053
0.390135	0.780269
0.819277	1.02811
0.736364	1.13182
0.746094	1.11328
0.0983051	0.908475
0.904167	1.0125
0.461794	0.817276
0.619816	0.917051
0.333333	1.11765
0	0.553444
0.554286	0.96
0.0411523	1.13169
0.815436	1.33557
0	0.910653
0.899306	1.18056
0.368601	1.09898
0.195122	0.968641
0.460815	0.824451
0.839394	1.12121
0.456592	1.00322
0.583333	0.996032
0.426621	1.1843
0.798343	1.02486
0.851211	0.968858
0.368254	0.965079
0.0126183	1.05994
0.870175	0.975439
0.589474	0.968421
0.257951	0.568905
0.525974	0.980519
0.0555556	1.15926
0.307947	0.857616
0.639576	1.35689
0.685512	1.08127
0.490494	0.908745
0.460317	0.992063
0.544747	0.964981
0.792593	1
0.655556	0.981481
0.281746	1.10317
0.209059	0.878049
0.202899	1.00725
0.923913	1.03261
0.548387	1.04435
0.287554	1.01717
0.579767	1.10895
0.720588	0.919118
0.0477941	1.125
0.338843	1.1157
0.307947	1.15232
0.176991	1.0295
0.757188	0.948882
0.513619	0.976654
0	1.10833
0.539945	0.997245
0.202778	0.683333
0.509091	0.875758
0.205047	1.0347
0.743902	1.14634
0.476974	0.980263
0	1.14286
0.33119	0.954984
0.555556	0.952381
0.327381	0.877976
0.598039	1.04902
0.467085	0.758621
0.211656	1
0.672222	1.025

## Sheet: FigS5-panel-g
0.273016	1.14921	n=	Bins	Xaxis	Mean cophase	Stdev
0.78607	0.853234	3	[0; 0.1[	0.05	1.0358	0.110478
0.407407	1.02716	N=	[0,1; 0,2[	0.15	1.01263	0.0801946
0.474178	0.873239	150	[0,2; 0,3[	0.25	1.02741	0.147574
0.61399	1.31347		[0,3; 0,4[	0.35	0.99613	0.0941444
0.611236	1.13933		[0,4; 0,5[	0.45	1.03188	0.124789
0.0812854	0.846881		[0,5; 0,6[	0.55	0.967573	0.0971393
0.1	1.06863		[0,6 0,7[	0.65	1.01745	0.247642
0.141791	1.16915		[0,7; 0,8[	0.75	1.00861	0.104439
0.239316	1.31624		[0,8; 0,9[	0.85	1.0206	0.103385
0.886686	1.2238		[0,9, 1]	0.95	1.09595	0.0657601
0.0338983	1
0.317136	1.02813		Column A	Column B
0.451253	1.03621		Light phase	Phase-shift
0.945876	1.02835
0.377926	0.963211
0.921824	1.08795
0.10101	0.919192
0.466912	0.941176
0.349057	1.08805
0.267913	0.956386
0.48105	0.897959
0.380368	0.785276
0	1.1319
0.557823	0.914966
0.731788	1.05298
0.241722	0.956954
0.171687	1.09036
0	1.0916
0.5	1.03293
0.331288	0.819018
0.618321	1.0916
0.664062	0.863281
0.644788	0.687259		Animals	Inspiratory time (I)		Male	Female
0.475113	1.35294		1	0.8256		0	3
0.083045	1.02422		2	0.7442
0.532872	1.06574		3	0.707
0.153558	0.88015		Mean	0.758933
0.544118	1.08824
0.707407	0.959259
0.213816	0.888158
0.294444	1.04444
0.171429	1.0127
0.881188	1.02475
0.251429	1.13429
0.916468	1.11695
0.699324	0.952703
0.387755	1.08163
0.509317	0.885093
0.524242	0.909091
0.495413	1.11927
0.483333	1.14167
0.738397	1.07595
0.762774	0.934307
0	1.11679
0.302158	1.01439
0.125926	0.966667
0.296578	1.07605
0.508651	0.979239
0.140288	0.964029
0.057047	1.30201
0.603333	0.696667
0.299652	1.00697
0.652733	1.18006
0.782609	1.07971
0.594444	0.875
0.38558	0.974922
0.849265	1.08824
0.850174	0.933798
0.0388693	0.939929
0.590308	1.14097
0.1	1.06429
0.330218	0.900312
0.255193	1.11276
0.410053	1.14021
0.57346	0.952607
0.144444	0.974074
0.870588	1.00392
0.107914	0.931655
0.5919	0.813084
0.933333	1.05
0	0.992701
0.569079	0.832237
0.276968	0.93586
0.840125	1.05643
0.797909	0.954704
0.364217	1.00639
0.675768	1.05119
0	0.982507
0.820059	0.985251
0.129825	1.10526
0.131965	1.00587
0.21	0.8
0.584459	0.905405
0.700565	0.943503
0.0863309	1.02518
0.202091	0.885017
0.231454	0.973294
0.625749	1.02695
0.310345	1.05956
0.552916	0.853132
0.126087	1.10435
0.392617	1.12081
0.842818	0.921409
0.12	0.922667
0.540816	1.10204
0.7625	0.9875
0.245455	1.14545
0.596685	1.03867
0.343612	0.911894
0.159204	0.965174
0.627273	0.881818
0.58209	1.00995
0.78866	1.0567
0.0954774	1.02513
0.787037	0.888889
0.673367	1.06533
0.481818	1
0.863436	0.938326
0.380531	1.04867
0.509434	1.03774
0.817021	0.944681
0.159091	0.990909
0.891304	0.930435
0.489083	0.9869
0	1.03182
0.337662	1.04762
0.366972	1.07798
0.417857	0.942857
0.879245	1.19623
0.71134	1.25086
0.252604	0.786458
0.771429	1.07429
0.290657	1.09689
0.574822	0.947743
0.239067	1.18367
0.622108	1.57584
0.0727273	1.10606
0.326027	0.975342
0.294286	1.24857
0.0601504	0.854637
0.139665	1.09218
0.674479	0.71875
0.368293	0.921951
0.293769	0.851632
0.446352	0.957082
0.47037	1.02963
0.395425	1.10131
0	1.10145
0.90393	1.19651
