# Supplementary material for: Upregulation of breathing rate during running exercise by central locomotor circuits in mice
Source: Nat Commun. 2023 May 22;14:2939. doi: 10.1038/s41467-023-38583-6 (PMC10203288; doi:10.1038/s41467-023-38583-6)
Supplement: Supplementary file 3 — Source Data [file 41467_2023_38583_MOESM3_ESM.zip › FigS5-d.xlsx]

## Sheet: FigS5-panel-d
	Instant frequency 5Hz			Instant frequency 10Hz				Male	Female
Animal	CTL	Stim 5Hz		CTL	Stim 10Hz			0	3
1	2.86933	5.876		2.42672	6.32521
1	3.88062	4.94958		2.3241	5.59941
1	4.39554	5.59752		2.63281	4.67635
2	3.58497	5.36318		3.48294	4.33132
2	3.37952	4.45593		2.88607	2.44201
2	3.71194	3.19025		2.78574	3.76641
3	3.68037	4.04647		4.32594	3.09779
3	3.50699	4.04568		3.75869	3.38154
3	3.50535	4.76348		3.43758	3.65886
Animal	CTL	5	10
1	2.64803	5.876	6.32521
1	3.10236	4.94958	5.59941
1	3.51417	5.59752	4.67635
2	3.53396	5.36318	4.33132
2	3.1328	4.45593	2.44201
2	3.24884	3.19025	3.76641
3	4.00315	4.04647	3.09779
3	3.63284	4.04568	3.38154
3	3.47147	4.76348	3.65886
	CTL	5Hz	10Hz
Animal	1	5	10
1	3.08819	5.47436	5.53366
2	3.3052	4.33645	3.51325
3	3.70249	4.28521	3.3794
Mean	3.36529	4.69868	4.1421
St dev	0.311527	0.672255	1.20698

## Sheet: Raw 5Hz
5Hz	CTL		Stim 5Hz				Instant frequency 5Hz
Animal	Inst freq		Inst freq				CTL	Stim 5Hz
1	2.86933	#DIV/0!	5.876	#DIV/0!	#DIV/0!	#DIV/0!	2.86933	5.876	#DIV/0!
1	3.88062	#DIV/0!	4.94958	#DIV/0!	#DIV/0!	#DIV/0!	3.88062	4.94958	#DIV/0!
1	4.39554	#DIV/0!	5.59752	#DIV/0!	#DIV/0!	#DIV/0!	4.39554	5.59752	#DIV/0!
2	3.58497	#DIV/0!	5.36318	#DIV/0!	#DIV/0!	2.88722	3.58497	5.36318	#DIV/0!
2	3.37952	#DIV/0!	4.45593	#DIV/0!	#DIV/0!	3.19158	3.37952	4.45593	#DIV/0!
2	3.71194	#DIV/0!	3.19025	#DIV/0!	#DIV/0!	2.64041	3.71194	3.19025	#DIV/0!
3	3.68037	#DIV/0!	4.04647	#DIV/0!	#DIV/0!	#DIV/0!	3.68037	4.04647	#DIV/0!
3	3.50699	#DIV/0!	4.04568	#DIV/0!	#DIV/0!	#DIV/0!	3.50699	4.04568	#DIV/0!
3	3.50535	#DIV/0!	4.76348	#DIV/0!	#DIV/0!	#DIV/0!	3.50535	4.76348	#DIV/0!
1	3.71516	#DIV/0!	5.47436	#DIV/0!	#DIV/0!	#DIV/0!	3.71516	5.47436	#DIV/0!
2	3.55881	#DIV/0!	4.33645	#DIV/0!	#DIV/0!	2.9064	3.55881	4.33645	#DIV/0!
3	3.56424	#DIV/0!	4.28521	#DIV/0!	#DIV/0!	#DIV/0!	3.56424	4.28521	#DIV/0!
1	2.95159		6.98324				2.95159	6.98324
	2.78707		7.93651				2.78707	7.93651
			5.19211				0	5.19211
			4.6083				0	4.6083
			4.65983				0	4.65983
							0	0
							0	0
							0	0
							0	0
							0	0
							0	0
							0	0
							0	0
							0	0
							0	0
1	4.57457		4.77099				4.57457	4.77099
	3.98089		5.77368				3.98089	5.77368
	3.08642		4.38981				3.08642	4.38981
			4.86382				0	4.86382
							0	0
							0	0
							0	0
							0	0
							0	0
							0	0
							0	0
							0	0
							0	0
							0	0
							0	0
1	4.28449		5.90318				4.28449	5.90318
	4.73484		6.97351				4.73484	6.97351
	4.57876		6.55307				4.57876	6.55307
	3.98406		2.96033				3.98406	2.96033
							0	0
							0	0
							0	0
							0	0
							0	0
							0	0
							0	0
							0	0
							0	0
							0	0
							0	0
							0	0
2	3.9032		3.79651			3.12403	3.9032	3.79651
	3.31565		7.68049			2.65041	3.31565	7.68049
	3.53607		4.61255				3.53607	4.61255
							0	0
							0	0
							0	0
							0	0
							0	0
							0	0
							0	0
							0	0
							0	0
							0	0
							0	0
							0	0
2	3.38066		4.98504			3.06091	3.38066	4.98504
	3.37838		4.54545			3.32226	3.37838	4.54545
			3.8373				0	3.8373
							0	0
							0	0
							0	0
							0	0
							0	0
							0	0
							0	0
							0	0
							0	0
							0	0
							0	0
							0	0
2	4.90677		3.29598			2.886	4.90677	3.29598
	3.01568		3.08451			2.54518	3.01568	3.08451
	3.21337					2.49004	3.21337	0
							0	0
							0	0
							0	0
							0	0
							0	0
							0	0
							0	0
							0	0
							0	0
							0	0
							0	0
							0	0
3	3.86997		5.14933				3.86997	5.14933
	3.65497		3.33778				3.65497	3.33778
	3.51618		3.6523				3.51618	3.6523
							0	0
							0	0
							0	0
							0	0
							0	0
							0	0
							0	0
							0	0
							0	0
							0	0
							0	0
							0	0
3	3.74252		3.77074				3.74252	3.77074
	3.465		3.75375				3.465	3.75375
	3.31346		4.61255				3.31346	4.61255
							0	0
							0	0
							0	0
							0	0
							0	0
							0	0
							0	0
							0	0
							0	0
							0	0
							0	0
							0	0
3	3.34225		3.42701				3.34225	3.42701
	3.65765		6.55308				3.65765	6.55308
	3.51617		4.31034				3.51617	4.31034
							0	0
							0	0
							0	0
							0	0
							0	0
							0	0
							0	0
							0	0
							0	0
							0	0
							0	0
							0	0
							0	0
							0	0
							0	0
							0	0
							0	0
							0	0
							0	0
							0	0
							0	0
							0	0
							0	0
							0	0
							0	0
							0	0
							0	0
							0	0
							0	0
							0	0
							0	0
							0	0
							0	0
							0	0
							0	0
							0	0
							0	0
							0	0
							0	0
							0	0
							0	0
							0	0
							0	0
							0	0
							0	0
							0	0
							0	0
							0	0
							0	0
							0	0
							0	0
							0	0
							0	0
							0	0
							0	0
							0	0
							0	0
							0	0
							0	0
							0	0
							0	0
							0	0
							0	0
							0	0
							0	0
							0	0
							0	0
							0	0
							0	0
							0	0
							0	0
							0	0
							0	0
							0	0
							0	0
							0	0
							0	0
							0	0
							0	0
							0	0
							0	0
							0	0
							0	0
							0	0
							0	0
							0	0
							0	0
							0	0
							0	0
							0	0
							0	0
							0	0
							0	0
							0	0
							0	0
							0	0
							0	0
							0	0
							0	0
							0	0
							0	0
							0	0
							0	0
							0	0
							0	0
							0	0
							0	0
							0	0
							0	0
							0	0
							0	0
							0	0
							0	0
							0	0
							0	0
							0	0
							0	0
							0	0
							0	0
							0	0
							0	0
							0	0
							0	0
							0	0
							0	0
							0	0
							0	0
							0	0
							0	0
							0	0
							0	0
							0	0
							0	0
							0	0
							0	0
							0	0
							0	0
							0	0
							0	0
#REF!							0	0
							0	0
							0	0
							0	0
							0	0
							0	0
							0	0
							0	0
							0	0
							0	0
							0	0
							0	0
							0	0
							0	0
							0	0
#REF!							0	0
							0	0
							0	0
							0	0
							0	0
							0	0
							0	0
							0	0
							0	0
							0	0
							0	0
							0	0
							0	0
							0	0
							0	0
#REF!							0	0
							0	0
							0	0
							0	0
							0	0
							0	0
							0	0
							0	0
							0	0
							0	0
							0	0
							0	0
							0	0
							0	0
							0	0
#REF!							0	0
							0	0
							0	0
							0	0
							0	0
							0	0
							0	0
							0	0
							0	0
							0	0
							0	0
							0	0
							0	0
							0	0
							0	0
#REF!							0	0
							0	0
							0	0
							0	0
							0	0
							0	0
							0	0
							0	0
							0	0
							0	0
							0	0
							0	0
							0	0
							0	0
							0	0
#REF!							0	0
							0	0
							0	0
							0	0
							0	0
							0	0
							0	0
							0	0
							0	0
							0	0
							0	0
							0	0
							0	0
							0	0
							0	0
#REF!							0	0
							0	0
							0	0
							0	0
							0	0
							0	0
							0	0
							0	0
							0	0
							0	0
							0	0
							0	0
							0	0
							0	0
							0	0
#REF!							0	0
							0	0
							0	0
							0	0
							0	0
							0	0
							0	0
							0	0
							0	0
							0	0
							0	0
							0	0
							0	0
							0	0
							0	0
#REF!							0	0
							0	0
							0	0
							0	0
							0	0
							0	0
							0	0
							0	0
							0	0
							0	0
							0	0
							0	0
							0	0
							0	0
							0	0
#REF!							0	0
							0	0
							0	0
							0	0
							0	0
							0	0
							0	0
							0	0
							0	0
							0	0
							0	0
							0	0
							0	0
							0	0
							0	0
#REF!							0	0
							0	0
							0	0
							0	0
							0	0
							0	0
							0	0
							0	0
							0	0
							0	0
							0	0
							0	0
							0	0
							0	0
							0	0
#REF!							0	0
							0	0
							0	0
							0	0
							0	0
							0	0
							0	0
							0	0
							0	0
							0	0
							0	0
							0	0
							0	0
							0	0
							0	0
#REF!							0	0
							0	0
							0	0
							0	0
							0	0
							0	0
							0	0
							0	0
							0	0
							0	0
							0	0
							0	0
							0	0
							0	0
							0	0
							0	0
							0	0
							0	0
							0	0
							0	0
							0	0
							0	0
							0	0
							0	0
							0	0

## Sheet: Raw 10Hz
10Hz	CTL		Stim 10Hz				Instant frequency 10Hz
Animal	Inst freq		Inst freq				CTL	Stim 10Hz
1	2.42672		6.32521				2.42672	6.32521
1	2.3241	#DIV/0!	5.59941		#DIV/0!	#DIV/0!	2.3241	5.59941	#DIV/0!
1	2.63281	#DIV/0!	4.67635	#DIV/0!	#DIV/0!	#DIV/0!	2.63281	4.67635	#DIV/0!
2	3.48294	#DIV/0!	4.33132		#DIV/0!	2.88722	3.48294	4.33132	#DIV/0!
2	2.88607	#DIV/0!	2.44201		#DIV/0!	3.22765	2.88607	2.44201	#DIV/0!
2	2.78574	#DIV/0!	3.76641		#DIV/0!	2.64435	2.78574	3.76641	#DIV/0!
3	4.32594		3.09779				4.32594	3.09779
3	3.75869		3.38154				3.75869	3.38154
3	3.43758		3.65886				3.43758	3.65886
1	2.46121	#DIV/0!	5.53366	#DIV/0!	#DIV/0!	#DIV/0!	2.46121	5.53366	#DIV/0!
2	3.05158	#DIV/0!	3.51325	#DIV/0!	#DIV/0!	2.91974	3.05158	3.51325	#DIV/0!
3	3.84073	#DIV/0!	3.3794	#DIV/0!	#DIV/0!	#DIV/0!	3.84073	3.3794	#DIV/0!
1	2.17391	460	5.99519	166.8		305	2.17391	5.99519
	2.67953	373.2	7.53014	132.8		261.601	2.67953	7.53014
			8.03859	124.4		283	0	8.03859
			3.73692	267.6			0	3.73692
							0	0
							0	0
							0	0
							0	0
							0	0
							0	0
							0	0
							0	0
							0	0
							0	0
							0	0
1	2.1815		6.22665				2.1815	6.22665
	2.4667		5.70775				2.4667	5.70775
			4.86382				0	4.86382
							0	0
							0	0
							0	0
							0	0
							0	0
							0	0
							0	0
							0	0
							0	0
							0	0
							0	0
							0	0
1	2.40848		3.03214				2.40848	3.03214
	2.85714		4.90676				2.85714	4.90676
			6.09014				0	6.09014
							0	0
							0	0
							0	0
							0	0
							0	0
							0	0
							0	0
							0	0
							0	0
							0	0
							0	0
							0	0
							0	0
2	3.64166		4.6555			3.12403	3.64166	4.6555
	3.25098		4.65116			2.65041	3.25098	4.65116
	3.55619		3.68732				3.55619	3.68732
							0	0
							0	0
							0	0
							0	0
							0	0
							0	0
							0	0
							0	0
							0	0
							0	0
							0	0
							0	0
2	2.31911		2.27169			3.06091	2.31911	2.27169
	3.45304		2.61233			3.32226	3.45304	2.61233
						3.25627	0	0
						3.27119	0	0
							0	0
							0	0
							0	0
							0	0
							0	0
							0	0
							0	0
							0	0
							0	0
							0	0
							0	0
2	2.81057		4.17711			2.886	2.81057	4.17711
	2.76091		3.3557			2.54518	2.76091	3.3557
							0	0
						2.50188	0	0
							0	0
							0	0
							0	0
							0	0
							0	0
							0	0
							0	0
							0	0
							0	0
							0	0
							0	0
3	4.37828		3.6049				4.37828	3.6049
	4.2517		2.59067				4.2517	2.59067
	4.34783						4.34783	0
							0	0
							0	0
							0	0
							0	0
							0	0
							0	0
							0	0
							0	0
							0	0
							0	0
							0	0
							0	0
3	3.84025		2.80426				3.84025	2.80426
	4.1806		3.95883				4.1806	3.95883
	3.25521						3.25521	0
							0	0
							0	0
							0	0
							0	0
							0	0
							0	0
							0	0
							0	0
							0	0
							0	0
							0	0
							0	0
3	3.25098		3.99361				3.25098	3.99361
	3.15856		3.60231				3.15856	3.60231
	3.9032		3.38067				3.9032	3.38067
							0	0
							0	0
							0	0
							0	0
							0	0
							0	0
							0	0
							0	0
							0	0
							0	0
							0	0
							0	0
							0	0
							0	0
							0	0
							0	0
							0	0
							0	0
							0	0
							0	0
							0	0
							0	0
							0	0
							0	0
							0	0
							0	0
							0	0
							0	0
							0	0
							0	0
							0	0
							0	0
							0	0
							0	0
							0	0
							0	0
							0	0
							0	0
							0	0
							0	0
							0	0
							0	0
							0	0
							0	0
							0	0
							0	0
							0	0
							0	0
							0	0
							0	0
							0	0
							0	0
							0	0
							0	0
							0	0
							0	0
							0	0
							0	0
							0	0
							0	0
							0	0
							0	0
							0	0
							0	0
							0	0
							0	0
							0	0
							0	0
							0	0
							0	0
							0	0
							0	0
							0	0
							0	0
							0	0
							0	0
							0	0
							0	0
							0	0
							0	0
							0	0
							0	0
							0	0
							0	0
							0	0
							0	0
							0	0
							0	0
							0	0
							0	0
							0	0
							0	0
							0	0
							0	0
							0	0
							0	0
							0	0
							0	0
							0	0
							0	0
							0	0
							0	0
							0	0
							0	0
							0	0
							0	0
							0	0
							0	0
							0	0
							0	0
							0	0
							0	0
							0	0
							0	0
							0	0
							0	0
							0	0
							0	0
							0	0
							0	0
							0	0
							0	0
							0	0
							0	0
							0	0
							0	0
							0	0
							0	0
							0	0
							0	0
							0	0
							0	0
							0	0
							0	0
							0	0
							0	0
							0	0
							0	0
							0	0
#REF!							0	0
							0	0
							0	0
							0	0
							0	0
							0	0
							0	0
							0	0
							0	0
							0	0
							0	0
							0	0
							0	0
							0	0
							0	0
#REF!							0	0
							0	0
							0	0
							0	0
							0	0
							0	0
							0	0
							0	0
							0	0
							0	0
							0	0
							0	0
							0	0
							0	0
							0	0
#REF!							0	0
							0	0
#REF!
#REF!
#REF!
#REF!
#REF!
							0	0
							0	0
							0	0
							0	0
							0	0
							0	0
							0	0
							0	0
#REF!							0	0
							0	0
							0	0
							0	0
							0	0
							0	0
							0	0
							0	0
							0	0
							0	0
							0	0
							0	0
							0	0
							0	0
							0	0
#REF!							0	0
							0	0
							0	0
							0	0
							0	0
							0	0
							0	0
							0	0
							0	0
							0	0
							0	0
							0	0
							0	0
							0	0
							0	0
#REF!							0	0
							0	0
							0	0
							0	0
							0	0
							0	0
							0	0
							0	0
							0	0
							0	0
							0	0
							0	0
							0	0
							0	0
							0	0
#REF!							0	0
							0	0
							0	0
							0	0
							0	0
							0	0
							0	0
							0	0
							0	0
							0	0
							0	0
							0	0
							0	0
							0	0
							0	0
#REF!							0	0
							0	0
							0	0
							0	0
							0	0
							0	0
							0	0
							0	0
							0	0
							0	0
							0	0
							0	0
							0	0
