# Supplementary material for: Upregulation of breathing rate during running exercise by central locomotor circuits in mice
Source: Nat Commun. 2023 May 22;14:2939. doi: 10.1038/s41467-023-38583-6 (PMC10203288; doi:10.1038/s41467-023-38583-6)
Supplement: Supplementary file 3 — Source Data [file 41467_2023_38583_MOESM3_ESM.zip › FigS5-h.xlsx]

## Sheet: FigS5-panel-h
	Instant frequency 5Hz			Instant frequency 10Hz				Male	Female
Animal	CTL	Stim 5Hz		CTL	Stim 10Hz			0	3
1	3.21452	5.06233		2.18863	3.31545
1	3.89523	4.59581		2.91715	2.52328
1	2.07987	3.719		3.36335	3.02237
2	2.75494	3.07194		3.80068	4.00004
2	3.75167	3.38969		3.39174	3.59644
2	3.50122	5.55825		3.09135	3.76286
3	3.24727	3.13981		3.58933	3.40946
3	3.06161	3.28592		3.13166	3.49381
3	2.56834	3.43507		3.29655	3.28902
Animal	CTL	5	10
1	2.70158	5.06233	3.31545
1	3.40619	4.59581	2.52328
1	2.72161	3.719	3.02237
2	3.27781	3.07194	4.00004
2	3.57171	3.38969	3.59644
2	3.29629	5.55825	3.76286
3	3.4183	3.13981	3.40946
3	3.09664	3.28592	3.49381
3	2.93245	3.43507	3.28902
	CTL	5Hz	10Hz
Animal	1	5	10
1	2.94313	4.45905	2.9537
2	3.38193	4.00663	3.78645
3	3.14913	3.28693	3.39743
Mean	3.15806	3.91753	3.37919
St dev	0.219541	0.591116	0.416675

## Sheet: Raw 5Hz
5Hz	CTL
Animal	Inst freq	Inst freq
1	3.21452	5.06233	#DIV/0!	#DIV/0!	#DIV/0!
1	3.89523	4.59581	#DIV/0!	#DIV/0!	#DIV/0!
1	2.07987	3.719	#DIV/0!	#DIV/0!	#DIV/0!
2	2.75494	3.07194	#DIV/0!	#DIV/0!	#DIV/0!
2	3.75167	3.38969	#DIV/0!	#DIV/0!	#DIV/0!
2	3.50122	5.55825	#DIV/0!	#DIV/0!	#DIV/0!
3	3.24727	3.13981	#DIV/0!	#DIV/0!	#DIV/0!
3	3.06161	3.28592	#DIV/0!	#DIV/0!	#DIV/0!
3	2.56834	3.43507	#DIV/0!	#DIV/0!	#DIV/0!
1	3.06321	4.45905	#DIV/0!	#DIV/0!	#DIV/0!
2	3.33595	4.00663	#DIV/0!	#DIV/0!	#DIV/0!
3	2.95907	3.28693	#DIV/0!	#DIV/0!	#DIV/0!
1	3.23415	4.26985
	3.19489	5.85481
1	4.20875	4.69925
	3.76223	4.49236
	3.71471
1	2.07987	3.74252
		3.69549
2	2.73673	2.85225
	2.77316	3.29163
2	3.65497	3.03398
	3.84912	3.18878
	3.75094	3.94632
2	3.31785	7.08214
	3.6846	5.96659
		4.65116
		4.53309
3	3.63905	3.47222
	2.85549	2.80739
3	3.06161	3.76515
		3.1806
		2.912
3	2.76701	4.50047
	2.36967	2.36967
#REF!
#REF!
#REF!
#REF!
#REF!
#REF!
#REF!
#REF!
#REF!
#REF!
#REF!
#REF!
#REF!

## Sheet: Raw 10Hz
10Hz	CTL
Animal	Inst freq	Inst freq
1	2.18863	3.31545	#DIV/0!	#DIV/0!
1	2.91715	2.52328	#DIV/0!	#DIV/0!
1	3.36335	3.02237	#DIV/0!	#DIV/0!
2	3.80068	4.00004	#DIV/0!	#DIV/0!
2	3.39174	3.59644	#DIV/0!	#DIV/0!
2	3.09135	3.76286	#DIV/0!	#DIV/0!
3	3.58933	3.40946	#DIV/0!	#DIV/0!
3	3.13166	3.49381	#DIV/0!	#DIV/0!
3	3.29655	3.28902	#DIV/0!	#DIV/0!
1	2.82305	2.9537	#DIV/0!	#DIV/0!
2	3.42792	3.78645	#DIV/0!	#DIV/0!
3	3.33918	3.39743	#DIV/0!	#DIV/0!
1	2.5025	3.39674
	1.87477	3.23415
1	2.80584	2.74876
	3.02847	2.29779
1	2.88351	3.29598
	3.84319	2.74876
2	4.34783	3.98724
	3.4674	4.01284
	3.5868
2	3.31126	3.48918
	3.47222	3.70371
2	3.30251	4.42087
	2.88018	3.3761
		3.49162
3	3.48926	3.25518
	3.51359	3.35799
	3.76515	3.61521
3	3.18076	3.57143
	3.08255	3.11921
		3.79079
3	3.25733	3.49162
	3.49162	3.08642
	3.1407
#REF!
#REF!
#REF!
#REF!
#REF!
#REF!
#REF!
#REF!
#REF!
#REF!
#REF!
#REF!
#REF!
