# Supplementary material for: Upregulation of breathing rate during running exercise by central locomotor circuits in mice
Source: Nat Commun. 2023 May 22;14:2939. doi: 10.1038/s41467-023-38583-6 (PMC10203288; doi:10.1038/s41467-023-38583-6)
Supplement: Supplementary file 3 — Source Data [file 41467_2023_38583_MOESM3_ESM.zip › FigS6-b,c.xlsx]

## Sheet: FigS6-panel-b
Mean locomotor speed (cm/s)
Animal	5 Hz	10 Hz	15 Hz	20 Hz	30 Hz	40 Hz
A1	0.00604142	0.0251568	91.6096	56.3209	104.788	101.987
A1	0.0089557	0.00856441	86.5254	85.9338	103.97	97.2288
A1	0.0111098	0.00647227	53.6555	98.4909	101.98	93.7207
A2	0.350934	0.123527	60.6635	79.2054	105.478	90.1386
A2	0.845435	0.342648	72.6827	81.8075	90.1375	89.1714
A2	1.25757	0.231045	60.3983	68.3119	88.0039	90.3007
A3	0.106026	0.00324779	34.9614	79.226	87.5515	97.3726
A3	0.0257878	0.0297286	27.5749	66.4059	99.5872	90.3436
A3	0.0298054	0.0094334	0.337695	52.8644	90.5512	91.1031
A4	0.00535423	0.173599	60.7827	55.6863	72.4325	88.6271
A4	0.0284721	0.111438	38.4723	54.1474	76.4591	80.6431
A4	0.0348031	0.102192	64.9067	57.1144	84.2262	89.6508
A5	0.0109577	0.287513	46.584	52.7896	52.0948	62.0047
A5	0.0505463	0.428537	60.5271	62.4591	62.971	60.2278
A5	0.0364158	0.048618	56.0862	60.4415	52.5972	67.1263
	5	10	15	20	30	40	Male	Female
A1	0.00870232	0.0133978	77.2635	80.2485	103.579	97.6455	3	2
A2	0.817978	0.232407	64.5815	76.4416	94.5399	89.8702
A3	0.0538732	0.0141366	20.958	66.1654	92.5633	92.9398
A4	0.0228765	0.129076	54.7206	55.6494	77.7059	86.307
A5	0.0326399	0.254889	54.3991	58.5634	55.8877	63.1196
Mean	0.187214	0.128781	54.3845	67.4137	84.8552	85.9764
SD	0.352991	0.115215	20.8858	10.7764	18.6683	13.4384

## Sheet: FigS6-panel-c
Locomotor delay (ms)
Animal	15 Hz	20 Hz	30 Hz	40 Hz
A1	356	715	254	238
A1	689	469	303	240
A1	626	416	398	341
A2	368	327	180	203
A2	482	362	233	208
A2	619	569	229	274
A3	550	214	168	157
A3	551	321	121	207
A3		324	137	231
A4	278	314	360	177
A4	490	262	267	253
A4	222	398	261	200
A5	295	457	171	247
A5	407	451	530	139
A5	259	353	425	144
n=5	15	20	30	40	Male	Female
A1	557	533.333	318.333	273	3	2
A2	489.667	419.333	214	228.333
A3	550.5	286.333	142	198.333
A4	330	324.667	296	210
A5	320.333	420.333	375.333	176.667
Mean	449.5	396.8	269.133	217.267
SD	116.549	96.3185	91.6835	36.3604

## Sheet: Raw
Mean displacement speed (cm/s)								Locomotor delay (ms)
Animal	5 Hz	10 Hz	15 Hz	20 Hz	30 Hz	40 Hz		15 Hz	20 Hz	30 Hz	40 Hz
A1	0.00604142	0.0251568	91.6096	56.3209	104.788	101.987		356	715	254	238
A1	0.0089557	0.00856441	86.5254	85.9338	103.97	97.2288		689	469	303	240
A1	0.0111098	0.00647227	53.6555	98.4909	101.98	93.7207		626	416	398	341
A2	0.350934	0.123527	60.6635	79.2054	105.478	90.1386		368	327	180	203
A2	0.845435	0.342648	72.6827	81.8075	90.1375	89.1714		482	362	233	208
A2	1.25757	0.231045	60.3983	68.3119	88.0039	90.3007		619	569	229	274
A3	0.106026	0.00324779	34.9614	79.226	87.5515	97.3726		550	214	168	157
A3	0.0257878	0.0297286	27.5749	66.4059	99.5872	90.3436		551	321	121	207
A3	0.0298054	0.0094334	0.337695	52.8644	90.5512	91.1031			324	137	231
A4	0.00535423	0.173599	60.7827	55.6863	72.4325	88.6271		278	314	360	177
A4	0.0284721	0.111438	38.4723	54.1474	76.4591	80.6431		490	262	267	253
A4	0.0348031	0.102192	64.9067	57.1144	84.2262	89.6508		222	398	261	200
A5	0.0109577	0.287513	46.584	52.7896	52.0948	62.0047		295	457	171	247
A5	0.0505463	0.428537	60.5271	62.4591	62.971	60.2278		407	451	530	139
A5	0.0364158	0.048618	56.0862	60.4415	52.5972	67.1263		259	353	425	144
A1	0.00870232	0.0133978	77.2635	80.2485	103.579	97.6455		557	533.333	318.333	273
A2	0.817978	0.232407	64.5815	76.4416	94.5399	89.8702		489.667	419.333	214	228.333
A3	0.0538732	0.0141366	20.958	66.1654	92.5633	92.9398		550.5	286.333	142	198.333
A4	0.0228765	0.129076	54.7206	55.6494	77.7059	86.307		330	324.667	296	210
A5	0.0326399	0.254889	54.3991	58.5634	55.8877	63.1196		320.333	420.333	375.333	176.667
Mean	0.187214	0.128781	54.3845	67.4137	84.8552	85.9764		442.286	396.8	269.133	217.267
St dev	0.369627	0.136455	22.9177	14.2371	18.1142	12.835		151.437	125.51	116.121	52.9588
