# Supplementary material for: Upregulation of breathing rate during running exercise by central locomotor circuits in mice
Source: Nat Commun. 2023 May 22;14:2939. doi: 10.1038/s41467-023-38583-6 (PMC10203288; doi:10.1038/s41467-023-38583-6)
Supplement: Supplementary file 3 — Source Data [file 41467_2023_38583_MOESM3_ESM.zip › FigS7-d.xlsx]

## Sheet: FigS7-d-top-left
15Hz	Right HL			Right FL		Male	Female
	sin	cos		sin	cos	1	3
Animal	N=	43		N=	59
1	0.987688	0.156434		-0.19971	-0.979855
	-0.675333	0.737513
	-0.679953	-0.733255		0.994737	-0.102466
				-0.966859	0.255312
	0.751997	0.659167		-0.525684	-0.85068
	-0.986312	0.164891
	-0.860742	-0.509041		0.971632	-0.236499
				-0.967533	0.252745
	0.562083	-0.827081
	-0.778462	-0.627691		0.142595	0.989781
				-0.92536	-0.379088
	0.878975	0.476868		0.926079	-0.37733
	-0.34285	0.93939		-0.184132	0.982902
								Animal	mean sin	mean cos										Animal	mean sin	mean cos
	-0.0108329	-0.999941		-0.863923	-0.503623			1	-0.110273	0.0460677										1	-0.107429	-0.158322
								2	0.226272	0.0436118										2	-0.150319	-0.00694571
								3	-0.0125513	0.211292										3	0.0760901	-0.187815
								4	0.215539	-0.394746										4	0.061982	0.149262
	0.639727	0.768603		0.309017	-0.951057
	-0.919528	0.393025
2	0.922007	-0.387174		-0.73522	-0.677828
	-0.706123	0.708089
				0.957	-0.290087
				0.324068	0.946034
				-0.895994	-0.444067
				0.992763	0.120088
				-0.756099	0.654457
				-0.26892	-0.963163
	0.841915	0.539611		-0.036522	0.999333
	-0.750111	-0.661312
	0.981249	0.192745		-0.260842	-0.965382
	-0.982287	-0.187381		-0.0878512	0.996134
	0.910302	-0.413944		-0.998737	-0.0502443
	-0.620838	0.783939
				0.861583	-0.507618
	0.615409	0.788208		0.213095	0.977031
				-0.938019	0.346583
				-0.294755	-0.955573
	0.362808	0.931864		-0.70474	-0.709466
	-0.30358	-0.952806
	0.671351	-0.741139		0.999984	-0.00571196
				-0.959493	0.281733
	0.99943	-0.0337462		0.317541	-0.948245
				0.112856	0.993611
				-0.998402	0.0565185
3	-0.532661	0.846329		0.844328	-0.535827
	0.824617	-0.565692
				0.825902	-0.563814
				0.320944	0.947098
				-0.694658	0.71934
				-0.408986	-0.912541
				0.284311	-0.958732
	0.533615	0.845728		-0.920232	-0.391374
	-0.593068	0.805153
	-0.836069	-0.548625		-0.0906326	-0.995884
	0.613941	-0.789352		0.934506	-0.355947
				0.15054	0.988604
	0.363948	0.931419		0.948117	0.317922
	-0.963963	-0.266037		-0.994684	-0.102974
	0.999953	0.00966629		0.687699	-0.725995
	-0.535827	0.844328		-0.662124	0.749394
				-0.0836778	-0.996493
4	-0.00461997	-0.999989		0.67958	0.733602
				-0.706506	-0.707707
	0.99233	-0.123617		0.109734	0.993961
				-0.881303	0.472551
	0.200781	-0.979636		0.17143	-0.985196
	0.997001	-0.0773865		0.912889	0.408208
	-0.655156	0.755493		-0.318196	0.948025
				-0.707929	-0.706284
	-0.753828	-0.657072		0.240139	0.970739
	0.732269	-0.681016		0.298453	-0.954424
				0.883512	0.468408

## Sheet: FigS7-d-top-right
20Hz	Right HL			Right FL		Male	Female
	sin	cos		sin	cos	1	3
Animal	N=	66		N=	77
1	0.965382	0.260842		-0.0502443	-0.998737
	0.425779	-0.904827		-0.992115	-0.125333
	-0.69063	0.723208
	0.988494	-0.151261		0.959554	0.281523
	-0.993961	0.109734		-0.560297	-0.828292
	0.948876	0.315649		0.489078	0.87224
	-0.752415	0.658689		-0.934329	-0.356412
	0.820324	-0.571899		0.482508	-0.875892
	-0.958768	-0.284188		-0.988023	0.154309
								Animal	mean sin	mean cos										Animal	mean sin	mean cos
	0.363793	0.93148		0.722795	-0.691063			1	0.0780688	0.0666989										1	-0.0594483	-0.0350513
	0.999976	0.00698126						2	-0.0154242	0.127867										2	0.0709885	-0.134064
	0.535827	-0.844328						3	0.130399	-0.1381										3	0.0452011	0.0751309
	-0.872922	-0.48786						4	0.450059	-0.0389801										4	0.207364	0.115961
	-0.210187	0.977661
				0.403223	0.915102
				0.478734	0.87796
				-0.726608	-0.687053
	-0.975917	0.218143		0.0103001	-0.999947
	0.733819	-0.679345		0.7564	-0.65411
	-0.451348	0.892348		-0.79763	0.603147
	0.452576	-0.891726		0.582934	-0.81252
				-0.697523	0.716563
	0.154609	0.987976		-0.328867	0.944376
				0.0605901	0.998163
2	0.205979	0.978556		-0.300468	-0.953792
	0.16521	-0.986258
	0.267132	0.96366		0.880596	-0.473869
	-0.964715	0.263298
	-0.939136	0.343545		0.983391	-0.1815
				-0.995702	-0.0926189
	0.999997	0.00251327		0.460974	-0.887413
	-0.999087	-0.0427127
	0.739345	-0.673326		0.737513	0.675333
				-0.707107	0.707107
	0.989821	0.142315
	-0.607163	0.794578		0.938359	-0.345662
	0.331908	-0.943312		0.187381	0.982287
	-0.404896	0.914363		-0.856718	-0.515786
				0.684547	-0.728969
	0.537866	0.843031		-0.0868882	-0.996218
	-0.644842	0.764316
	0.601012	-0.79924
				0.448149	-0.893959
	-0.992524	-0.122052		0.732269	-0.681016
	0.999995	0.00330693		-0.833144	0.553056
	-0.577033	0.816721
	0.505657	-0.862734		-0.0488498	-0.998806
	-0.0261769	0.999657
	0.205732	-0.978608		0.354339	0.935117
	-0.192631	0.981271		-0.973013	-0.230749
	-0.761949	0.647636		0.995363	-0.0961932
				-0.614561	0.78887
	0.190319	-0.981722		-0.119097	-0.992883
				0.60293	0.797794
				-0.837528	0.546394
3	-0.427188	-0.904163		0.879828	0.475292
				-0.80735	0.590073
	0.987688	0.156434		0.399767	-0.916617
	-0.829788	0.558079
	-0.0724348	-0.997373		0.779884	0.625923
	-0.0965139	0.995332		-0.422618	-0.906308
				0.471911	-0.881646
	0.390389	-0.92065		0.592439	0.805615
				-0.864098	0.503324
	0.984908	0.17308
	-0.935582	0.353111		0.700731	-0.713425
	0.0515555	-0.99867		0.0910041	0.995851
				-0.457193	0.889368
	0.67837	-0.73472
				0.979878	-0.199599
				-0.257452	0.966291
	0.355794	-0.934564		-0.833531	0.552473
	0.966859	0.255312		-0.426696	-0.904395
	0.499102	-0.866543
	0.272022	0.962291		0.538131	0.842861
	-0.211062	-0.977473		-0.900121	-0.435641
	0.392646	0.91969		0.349103	-0.937085
	-0.789978	0.613135
4	0.913936	0.405859		0.999684	0.0251301
	-0.344426	0.938813
	-0.187381	-0.982287		0.994522	0.104528
				-0.214309	0.976766
				-0.591463	-0.806332
	0.662433	-0.749121		0.648879	0.760892
				-0.933043	-0.359764
	0.77682	0.629723		0.999289	-0.0376902
				-0.193549	0.981091
				0.598548	-0.801087
				0.694658	0.71934
				-0.99995	-0.00997314
	0.878975	-0.476868		0.899904	0.436088
				0.724793	0.688967
				-0.696277	-0.717774
				0.989576	0.144011
				-0.509041	0.860742
				0.112969	-0.993599

## Sheet: FigS7-d-bottom-left
30Hz	Right HL			Right FL		Male	Female
	sin	cos		sin	cos	1	3
Animal	N=	66		N=	94
1	0.0467174	0.998908		0.930793	0.365546
	-0.144884	-0.989449		-0.806293	-0.591517
	0.228538	0.973535		0.419889	0.907575
	-0.764602	-0.644503		0.627113	-0.778928
	0.920817	0.389994		-0.92074	-0.390177
	-0.990193	-0.139705		0.965124	0.261793
	0.0030848	0.999995		0.983027	-0.183461
				-0.442848	0.896597
	0.922815	-0.385243		-0.887692	-0.460438
	-0.599681	0.800239
								Animal	mean sin	mean cos										Animal	mean sin	mean cos
	0.278991	-0.960294		0.985289	-0.170897			1	-0.0614581	0.00718398										1	0.0776001	0.162221
	-0.735084	0.677976						2	-0.0411871	-0.21053										2	-0.103642	-0.0833077
								3	0.0894463	-0.0911376										3	0.309631	0.00902839
								4	0.189389	-0.241512										4	0.0674024	0.244894
				0.803146	0.595782
				-0.999076	-0.042977
				0.999822	-0.0188484
				-0.144011	0.989576
				-0.85068	-0.525684
	0.99963	-0.0272073		-0.73637	0.676579
	-0.988637	-0.150323
	0.963651	0.267165		0.392515	0.919745
	-0.999996	-0.00273182		-0.65403	-0.756468
	-0.566989	-0.823725		0.986933	0.161134
	0.33314	0.942877
	0.346702	-0.937975		0.857376	0.51469
	-0.406737	0.913545		-0.357231	-0.934016
	-0.544639	-0.838671		0.0664788	0.997788
				-0.996389	-0.0849055
	0.406737	-0.913545		0.0107474	0.999942
				0.707107	0.707107
2	-0.360322	-0.932828		-0.667002	0.745056
				-0.342251	0.939608
				-4.10207e-10	-1
				0.886204	-0.463296
				0.411901	0.911228
				-0.614918	-0.788591
				0.395108	-0.918635
				0.0669705	-0.997755
	0.12605	-0.992024		0.602781	0.797907
	-0.866025	0.5		-0.674507	-0.738269
	-0.190319	-0.981722		-0.956526	-0.291646
	0.232057	0.972702		0.796093	-0.605174
				-0.639092	0.76913
				-0.983571	-0.180519
				0.38927	-0.921124
				0.861848	0.507166
				-0.938862	-0.344293
				-0.991296	0.131655
	0.130409	0.99146		0.803385	0.59546
	0.951931	-0.306312
	-0.353275	-0.935519
				0.458227	0.888835
				-0.953955	-0.299949
				0.915326	-0.402713
				-0.83747	0.546483
				-0.475066	-0.87995
3	0.202372	-0.979309		0.967599	-0.252492
	-0.961536	-0.274679		0.0570888	0.998369
	-0.45958	-0.888136		0.81806	-0.575132
	0.870487	0.492191		0.887692	0.460438
	-0.782175	-0.623059		-0.969774	-0.244006
	0.937474	-0.348055		0.749539	-0.66196
				0.720854	0.693087
	0.898028	0.439939		0.667183	0.744894
	0.0753268	0.997159		-0.446284	-0.894892
	-0.356412	-0.934329
	0.932129	-0.362125		0.953484	0.301443
	0.663123	0.748511
	-0.68354	0.729913
	-0.188667	-0.982041
	0.924788	-0.380484
	-0.56706	0.823677
	0.384756	0.923018		0.350311	-0.936633
	-0.616447	-0.787396
	0.86896	-0.494882		0.939136	0.343545
				-0.97442	0.224736
	0.901383	0.433023		-0.69063	-0.723208
	-0.587785	0.809017
	-0.900003	-0.435884		0.898794	0.438371
	0.412196	-0.911095		0.45958	0.888136
				-0.979855	-0.19971
				0.556876	-0.830596
				0.917755	0.397148
				-0.278991	0.960294
				-0.876307	0.481754
4	0.383766	-0.92343		0.466667	0.884433
				-0.19859	0.980083
	0.53073	-0.847541		-0.750672	-0.660675
	0.995147	0.0984003		0.979149	-0.203145
	-0.927951	0.372702
	-0.884115	-0.467269		0.406737	0.913545
				-0.929776	0.368125
	0.964876	-0.262707		0.0948356	-0.995493
	-0.922486	0.38603
				0.9453	-0.326203
				-0.410413	0.9119
	0.446979	-0.894545		-0.395451	0.918487
				-0.369842	0.929095
	0.912918	0.408143		-0.40223	-0.915539
				0.951057	-0.309017
				0.959314	0.282341
				0.743145	0.669131
				0.240644	0.970614
				-0.963056	-0.2693
	0.866025	-0.5		0.931691	0.363251
	0.995056	0.0993197		0.386499	0.92229
	-0.699663	0.714473		-0.995056	-0.0993197
	-0.627691	-0.778462		0.0877166	-0.996145
	0.61786	-0.786288		0.995289	0.0969512
	0.574504	0.818501		0.606115	0.795377
				-0.967147	0.254218

## Sheet: FigS7-d-bottom-right
40Hz	Right HL			Right FL		Male	Female
	sin	cos		sin	cos	1	3
Animal	N=	65		N=	98
1	0.488414	-0.872612		0.998806	0.0488498
	-0.955653	-0.294495
	0.283298	0.959032		0.979328	0.20228
	-0.621148	-0.783693		-0.750796	0.660535
	0.703157	0.711035		0.546948	-0.837166
	-0.757868	-0.652408
	0.234146	0.972201		0.328867	0.944376
	-0.89166	-0.452706		-0.869495	-0.493942
	0.79653	-0.604599		0.0530724	0.998591
				-0.412119	0.91113
								Animal	mean sin	mean cos										Animal	mean sin	mean cos
	0.871163	0.490994		-0.587785	-0.809017			1	-0.0340268	-0.0402297										1	-0.0514646	0.13065
	-0.810841	-0.585266						2	0.0024139	-0.0672381										2	0.0289165	-0.229634
								3	0.255485	-0.186663										3	-0.100363	0.306989
								4	0.0360009	-0.0280196										4	0.000470569	0.147343
	0.851865	0.523762		0.82615	0.56345
	-0.582979	0.812487		-0.995405	-0.0957543
				0.892519	-0.45101
				0.180881	0.983505
				-0.909007	0.416782
				-0.126339	-0.991987
	0.953469	-0.301491		-0.532032	-0.846724
	-0.8283	-0.560284		-0.0358962	0.999356
	-0.299606	0.954063
				-0.976264	0.216584
	-0.0124416	-0.999923		0.905384	0.424595
				-0.878817	-0.477159
				0.872922	-0.48786
				0.291036	0.956712
				-0.985645	0.168833
2	-0.985592	0.169138		0.994522	0.104528
				-0.72176	0.692143
	0.960754	0.277403		-0.696938	-0.717132
				0.8598	-0.510631
				-0.929582	0.368615
				0.0852237	-0.996362
				0.992771	-0.120026
				-0.991077	-0.133287
				-0.98393	-0.178557
				-0.7511	-0.660189
				-0.907905	-0.419177
				0.304684	-0.952454
				0.948434	0.316974
				0.542728	0.839908
				-0.949354	-0.314209
				0.723276	-0.69056
				0.837528	-0.546394
				0.951057	-0.309017
	0.965137	-0.261744		0.601562	-0.798826
	-0.618839	-0.785518
	-0.947796	0.318877
	0.578214	0.815885		0.690251	0.72357
	0.237262	-0.971446		-0.97237	-0.233445
	-0.901455	0.432873
	0.855364	-0.518027		0.916493	-0.400051
				-0.994522	0.104528
	0.917376	0.398021		0.997633	-0.0687615
	-0.993115	-0.117143		-0.899667	0.436577
	0.929028	-0.370008		-0.999609	0.0279749
	-0.964957	-0.262406
				0.231263	-0.972891
				-0.00849069	-0.999964
				0.967657	-0.252268
3	-0.684547	-0.728969		-0.210293	-0.977638
	-0.573168	-0.819438		0.994261	0.106979
	0.747136	-0.664672		0.66081	0.750553
				-0.895514	0.445034
	-0.964211	-0.265135
	0.591844	-0.806052		0.753382	0.657583
				-0.267858	0.963458
				-0.954865	0.297042
	0.9486	0.316477		0.95818	0.286166
				-0.891685	-0.452657
	0.821149	-0.570714		-0.98043	0.196868
				-0.126477	0.99197
	0.944376	0.328867		-0.998308	0.0581448
	0.877303	0.479937		-0.430148	0.902759
	0.0414157	0.999142
	-0.786118	-0.618077
	0.609902	-0.792477		0.587785	0.809017
				-0.483421	0.875388
	0.837166	0.546948		-0.838991	-0.544146
	-0.785743	-0.618553
	0.834078	-0.551646		0.937282	-0.348572
	0.62858	0.777745		0.368125	0.929776
				-0.968583	0.24869
				0.777146	-0.62932
				0.6887	0.725047
				-0.887084	0.461608
4	-0.604416	-0.796669		0.901833	0.432086
				-0.413104	0.910684
	0.877303	0.479937		-0.884433	0.466667
	0.372856	0.927889		-0.947138	-0.320826
	-0.6082	0.793784
	0.587785	-0.809017		0.998319	0.0579661
				-0.992709	-0.120537
	0.182236	0.983255		0.361242	-0.932472
	-0.965926	-0.258819
	-0.0724348	-0.997373		0.970533	0.240968
	0.0970866	0.995276		-0.379615	-0.925144
	-0.991926	0.126817
	-0.0985016	-0.995137		0.733052	-0.680173
				-0.712376	0.701798
	0.999893	-0.0146115		-0.76464	-0.644457
	0.906183	0.422886		0.983852	-0.178986
				0.465615	0.884988
				-0.516907	0.856042
				-0.995355	0.0962758
	-0.655929	-0.754823		0.861114	0.508412
	0.987307	-0.158821		0.070627	0.997503
	0.168833	0.985645		0.519584	0.854419
	-0.870184	-0.492727		-0.527343	0.849653
	0.336049	-0.941844		0.277734	-0.960658
	0.857527	-0.51444		0.680837	0.732435
				-0.587785	0.809017
				-0.880596	0.473869
